# Supplementary material for: A molecular systems approach to modelling human skin pigmentation: identifying underlying pathways and critical components
Source: BMC Res Notes. 2015 Apr 29;8:170. doi: 10.1186/s13104-015-1128-6 (PMC4424494; doi:10.1186/s13104-015-1128-6)
Supplement: Additional file 1: — Directed interaction network of 265 nodes and 429 edges. The functional 563 nature of interaction is also described. Sources from literature describing each interaction have been provided. [file 13104_2015_1128_MOESM1_ESM.xlsx]

## Sheet: Network
Additional File 1. Directed interaction network curated from literature.
Node A	Node B	Interaction type A->B	Reference
4HNE_kerat	DNA_Damage_kerat	induces	NetProTM
ACTH_kerat	MC1R_kerat	activates	[1]
ACTH_kerat	MC1R_melan	activates	NetProTM
ACTH_kerat	NFKB1_kerat	inhibits	[2]
ACTH_melan	MC1R_melan	activates	[3]
ADCY4_kerat	cAMP_kerat	Increases level	NetProTM
ADCY4_melan	cAMP_melan	increases level	[4]
AHR:SRC:HSP90AA1_kerat	SRC_kerat	dissociates to	[5]
AKT1_kerat	BAD_kerat	inhibits	[6]
AKT1_kerat	CASP8_kerat	inhibits	[7]
AKT1_kerat	GSK3B_kerat	inhibits	[8]
AKT1_melan	BAD_melan	inhibits	[9]
AKT1_melan	CASP8_melan	inhibits	NetProTM
AKT1_melan	CREB1_melan	activates	[10]
AKT1_melan	CTNNB1_melan	increases stability	[11]
AKT1_melan	EZR_melan	activates	[12]
AKT1_melan	FOS_melan	activates	NetProTM
AKT1_melan	GSK3B_melan	inhibits	[13]
AKT1_melan	MSN_melan	activates	[12]
AKT1_melan	RDX	activates	[12]
alpha_MSH_kerat	MC1R_melan	activates	NetProTM
alpha_MSH_kerat	NFKB1_kerat	inhibits	[2]
alpha_MSH_melan	MC1R_melan	activates	[14]
APAF1:CYCS_kerat	CASP9_kerat	activates	[15]
Arachidonic_Acid_kerat	PGE2_kerat	gets converted to	[16]
Arachidonic_Acid_melan	PGE2_melan	gets converted to	[17]
BAD_kerat	CYCS_kerat	increases release	[6]
BAD_melan	CYCS_melan	increases release	[18]
BAK1_kerat	CYCS_kerat	increases release	[19]
BAX_kerat	CYCS_kerat	increases release	[20]
BAX_melan	CYCS_melan	increases release	NetProTM
BBC3_melan	BAX_melan	activates	NetProTM
BCL2_kerat	Cell_survival_kerat	induces	[21]
BCL2_melan	BAX_melan	inhibits	NetProTM
BCL2L1_kerat	Cell_survival_kerat	induces	[22]
BCL2L1_melan	Cell_survival_melan	induces	[23]
BID_kerat	CYCS_kerat	increases release	[24]
Calcium_cyt:Calmodulin_melan	PhosphodiesteHRASe_melan	activates	[25]
Calcium_cyt_kerat	PKC_kerat	activates	[26]
Calcium_cyt_kerat	PPP3CA_kerat	activates	[27]
Calcium_cyt_melan	Calcium_cyt:Calmodulin_melan	forms complex	[28]
Calcium_cyt_melan	PRKCB_melan	activates	NetProTM
cAMP_kerat	PRKACA_kerat	activates	NetProTM
cAMP_melan	PRKACA_melan	activates	[29]
cAMP_melan	RAP1A_melan	activates	NetProTM
CASP3_kerat	CDKN1A_kerat	Inhibits	[30]
CASP3_kerat	DFFB:DFFA_kerat	induces complex dissociation	NetProTM
CASP3_kerat	MAP3K1_kerat	activates	NetProTM
CASP3_kerat	PRKCD_kerat	activates	[30]
CASP8_kerat	BID_kerat	activates	[24]
CASP8_kerat	CASP3_kerat	activates	[31]
CASP9_kerat	CASP3_kerat	activates	[32]
CASP9_kerat	CASP8_kerat	activates	[32]
CCND1_kerat	Cell_proliferation_kerat	induces	[21]
CCND1_melan	CDK4:CCND1_melan	forms complex	[33]
CDC42_kerat	MAP3K1_kerat	activates	NetProTM
CDC42_kerat	RAC1_kerat	activates	[34]
CDH2_melan	Melanocyte_migration	induces	[12]
CDK4:CCND1_melan	Cell_proliferation_melan	induces	[33]
CDK4_melan	CDK4:CCND1_melan	forms complex	[33]
CDKN1A_kerat	Cell_cycle_arrest_kerat	induces	[35]
CDKN1A_melan	Cell_cycle_arrest_melan	induces	[36]
Ceramide_kerat	PLA2_kerat	activates	[37]
Ceramide_kerat	PRKCZ_kerat	activates	[38]
Ceramide_kerat	TFAP2A_kerat	increases expression	[39]
CFLAR_kerat	MAP2K7_kerat	inhibits	[40]
cGMP_melan	PhosphodiesteHRASe_melan	activates	NetProTM
cGMP_melan	PRKG1_melan	activates	[41]
CREB1_kerat	CFLAR_kerat	increases expression	NetProTM
CREB1_kerat	DUSP1_kerat	increases expression	NetProTM
CREB1_kerat	PTGS2_kerat	increases expression	[42]
CREB1_melan	BCL2_melan	increases expression	NetProTM
CREB1_melan	MITF_melan	increases expression	[43]
CREB1_melan	PTGS2_melan	increases expression	NetProTM
CSF2_kerat	CSF2RA_melan	activates	NetProTM
CSF2RA:JAK1_melan	STAT3_melan	activates	NetProTM
CSF2RA_melan	CSF2RA:JAK1_melan	forms complex	NetProTM
CTNNB1:LEF1_melan	MITF_melan	increase expression	[43], [44]
CTNNB1_melan	CTNNB1:LEF1_melan	forms complex	[45]
CYCS_kerat	APAF1:CYCS_kerat	forms complex	[15]
CYCS_kerat	Apoptosis_kerat	induces	[20]
CYCS_kerat	TFAP2A_kerat	activates	[46]
CYCS_melan	Apoptosis_melan	induces	[47]
Cysteine_melan	Cysteinyl_DOPA_melan	gets converted to	[48]
Cysteinyl_DOPA_melan	Pheomelanin_melan	gets converted to	[48]
DAG_kerat	SMPD1_kerat	activates	NetProTM
DAG_melan	PRKCB_melan	activates	NetProTM
DCT_melan	DHICA_melan	catalysis	[48]
DFFB:DFFA_kerat	DFFA_kerat	dissociates to	NetProTM
DFFB:DFFA_kerat	DFFB_kerat	dissociates to	NetProTM
DFFB_kerat	DNA_Damage_kerat	induces	NetProTM
DHI_melan	Indole_5_6_quinone_melan	gets converted to	[48]
DHICA_melan	Indole_5_6_quinone_carboxylic_acid_melan	gets converted to	[48]
DNA_Damage_kerat	NFKB1_kerat	activates	[49]
DNA_Damage_kerat	TP53_kerat	activates	[50]
DOPA_melan	DOPAquinone_melan	gets converted to	[48]
DOPAchrome_melan	DHI_melan	gets converted to	[48]
DOPAchrome_melan	DHICA_melan	gets converted to	[48]
DOPAquinone_melan	Cysteinyl_DOPA_melan	gets converted to	[48]
DOPAquinone_melan	DOPAchrome_melan	gets converted to	[48]
DOPAquinone_melan	Glutathionyl_DOPA_melan	gets converted to	[48]
DUSP1_kerat	MAPK1_kerat	inhibits	NetProTM
DUSP1_kerat	MAPK3_kerat	inhibits	NetProTM
DUSP1_kerat	MAPK8_kerat	inhibits	[51]
EDN1_kerat	EDNRB_melan	activates	[52]
EDNRB_melan	ADCY4_melan	activates	NetProTM
EDNRB_melan	PLC_melan	activates	NetProTM
EGFR_kerat	PIK3CA_kerat	activates	[7]
EGFR_kerat	SOS1:GRB2:SHC1_kerat	activates	[53]
EGFR_kerat	STAT1_kerat	activates	NetProTM
ELK1_kerat	CDKN1A_kerat	increases expression	[54]
ELK1_melan	CDKN1A_melan	increases expression	[54]
EZR_melan	Melanocyte_migration	induces	[12]
F10	F2RL1_kerat	activates	[55]
F2RL1_kerat	PLC_kerat	activates	[56]
F2RL1_kerat	RHOA_kerat	activates	[57]
F7	F2RL1_kerat	activates	[55]
FAS:FADD_kerat	CASP8_kerat	activates	[31]
FAS_kerat	FAS:FADD_kerat	forms complex	[58]
FASLG_kerat	FAS_kerat	activates	[58]
FICZ_kerat	AHR:SRC:HSP90AA1_kerat	induces complex dissociation	[5]
FOS_kerat	FOS_kerat:JUN_kerat	forms complex	NetProTM
FOS_kerat:JUN_kerat	BCL2_kerat	increases expression	[59]
FOS_kerat:JUN_kerat	CCND1_kerat	increases expression	[60]
FOS_kerat:JUN_kerat	EDN1_kerat	increases expression	NetProTM
FOS_kerat:JUN_kerat	IL1A_kerat	increases expression	[61]
FOS_kerat:JUN_kerat	IL6_kerat	inhibits expression	[62]
FOS_kerat:JUN_kerat	IVL_kerat	increases expression	[63]
FOS_kerat:JUN_kerat	MMPs_kerat	increases expression	[64]
FOS_kerat:JUN_kerat	NGF_kerat	increases expression	NetProTM
FOS_kerat:JUN_kerat	PTGS2_kerat	increases expression	[65]
FOS_kerat:JUN_kerat	TNF_kerat	increases expression	[66]
FOS_kerat:JUN_melan	BCL2_melan	increases expression	NetProTM
FOS_kerat:JUN_melan	CCND1_melan	increases expression	NetProTM
FOS_kerat:JUN_melan	MMP1_melan	increases expression	[67]
FZD3_melan	AKT1_melan	activates	[68]
GAB1:PIK3CA_melan	AKT1_melan	activates	NetProTM
GAB1_melan	GAB1:PIK3CA_melan	forms complex	NetProTM
GADD45A_kerat	DNA_Repair_kerat	induces	[69]
Glutathionyl_DOPA_melan	Pheomelanin_melan	gets converted to	[48]
GSH_melan	Glutathionyl_DOPA_melan	gets converted to	[48]
GSK3B_kerat	NFAT2_kerat	inhibits	[27]
GSK3B_melan	CTNNB1_melan	inhibits	NetProTM
GUCY1A2_melan	cGMP_melan	increases level	[41]
HGF_kerat	MET_melan	activates	NetProTM
HIF1A_kerat	PMAIP1_kerat	increases expression	[70]
HIF1A_melan	KITLG_melan	increases expression	[71]
HRAS_kerat	RAF1_kerat	activates	[72]
HRAS_melan	RAF1_melan	activates	NetProTM
IKBKA_kerat	NFKB1_kerat	activates	NetProTM
IL10_kerat	Skin_inflammation	regulates	[73]
IL12A_kerat	DNA_Repair_kerat	induces	[74]
IL1A_kerat	IL1R1_kerat	activates	[72]
IL1R1:MYD88:IRAK1:IRAK4_kerat	IRAK1_Active_kerat	activates	NetProTM
IL1R1_kerat	IL1R1:MYD88:IRAK1:IRAK4_kerat	forms complex	NetProTM
IL6_kerat	IL6R_kerat	activates	[75]
IL6R_kerat	JAK1_kerat	activates	[75]
IL8_kerat	Skin_inflammation	regulates	[76]
Indole_5_6_quinone_carboxylic_acid_melan	Eumelanin_melan	gets converted to	[48]
Indole_5_6_quinone_melan	Eumelanin_melan	gets converted to	[48]
IP3_kerat	RYR1_kerat	activates	[26]
IP3_melan	RYR1_melan	activates	NetProTM
IRAK1_Active:TRAF6:ECSIT_kerat	MAP3K1_kerat	activates	NetProTM
IRAK1_Active:TRAF6_kerat	IRAK1_Active:TRAF6:ECSIT_kerat	forms complex	NetProTM
IRAK1_Active:TRAF6_kerat	MAP3K7:TAB1_kerat	associates	[72]
IRAK1_Active_kerat	IRAK1_Active:TRAF6_kerat	forms complex	[72]
IVL_kerat	Cell_differentiation_kerat	involved in	[77]
JAK1_kerat	STAT3_kerat	activates	[75]
JUN_kerat	FOS_kerat:JUN_kerat	forms complex	NetProTM
KIT_melan	PIK3CA_melan	activates	[78]
KIT_melan	SOS1:GRB2:SHC1_melan	induces complex formation	NetProTM
KITLG_kerat	KIT_melan	activates	NetProTM
KITLG_melan	KIT_melan	activates	[79]
Lipid_Peroxidation_kerat	4HNE_kerat	increases level	[80]
MAP2K1_kerat	MAPK1_kerat	activates	[53]
MAP2K1_kerat	MAPK3_kerat	activates	[53]
MAP2K1_melan	MAPK1_melan	activates	NetProTM
MAP2K1_melan	MAPK3_melan	activates	NetProTM
MAP2K2_kerat	MAPK1_kerat	activates	[53]
MAP2K2_kerat	MAPK3_kerat	activates	[53]
MAP2K2_melan	MAPK1_melan	activates	NetProTM
MAP2K2_melan	MAPK3_melan	activates	NetProTM
MAP2K3_kerat	MAPK14_kerat	activates
			[67]
MAP2K3_melan	MAPK14_melan	activates	[67]
MAP2K4_kerat	MAPK8_kerat	activates	[67]
MAP2K4_melan	MAPK8_melan	activates	NetProTM
MAP2K6_kerat	MAPK14_kerat	activates	[67]
MAP2K6_melan	MAPK14_melan	activates	[67]
MAP2K7_kerat	MAPK8_kerat	activates	[67]
MAP2K7_melan	MAPK8_melan	activates	NetProTM
MAP3K1_kerat	MAP3K14_kerat	activates	NetProTM
MAP3K1_melan	MAP2K4_melan	activates	NetProTM
MAP3K1_melan	MAP2K7_melan	activates	NetProTM
MAP3K14_kerat	IKBKA_kerat	activates	NetProTM
MAP3K5_kerat	MAP2K3_kerat	activates	[81]
MAP3K5_kerat	MAP2K4_kerat	activates	[81]
MAP3K5_kerat	MAP2K6_kerat	activates	[81]
MAP3K5_kerat	MAP2K7_kerat	activates	NetProTM
MAP3K5_kerat	MAP3K1_kerat	activates	NetProTM
MAP3K7:TAB1_kerat	IKBKA_kerat	activates	[72]
MAP3K7:TAB1_kerat	MAP2K3_kerat	activates	NetProTM
MAP3K7:TAB1_kerat	MAP2K4_kerat	activates	NetProTM
MAP3K7:TAB1_kerat	MAP2K6_kerat	activates	NetProTM
MAP4K2_kerat	MAP3K1_kerat	activates	NetProTM
MAPK1_kerat	ATF2_kerat	activates	[72]
MAPK1_kerat	ELK1_kerat	activates	[72]
MAPK1_kerat	FOS_kerat	activates	[82]
MAPK1_kerat	JUN_kerat	activates	[72]
MAPK1_kerat	PLA2_kerat	activates	NetProTM
MAPK1_kerat	RPS6KA1_kerat	activates	[83]
MAPK1_melan	MITF_melan	phosphorylates/activates/degrades	[84]
MAPK1_melan	RPS6KA1_melan	activates	NetProTM
MAPK1_melan	TP53_melan	activates	[85]
MAPK14_kerat	ATF2_kerat	activates	[86]
MAPK14_kerat	BCL2L1_kerat	increases expression [mRNA stability]	[87]
MAPK14_kerat	CASP3_kerat	activates	[88]
MAPK14_kerat	FOS_kerat	activates	[82]
MAPK14_kerat	HIF1A_kerat	activates	[89]
MAPK14_melan	BAX_melan	activates	[82]
MAPK14_melan	CREB1_melan	activates	[90]
MAPK14_melan	ELK1_melan	activates	NetProTM
MAPK14_melan	FOS_melan	increases expression	[91]
MAPK14_melan	USF1_melan	activates	[92]
MAPK3_kerat	ATF2_kerat	activates	[72]
MAPK3_kerat	ELK1_kerat	activates	[72]
MAPK3_kerat	FOS_kerat	activates	[82]
MAPK3_kerat	JUN_kerat	activates	[72]
MAPK3_kerat	PLA2_kerat	activates	NetProTM
MAPK3_kerat	RPS6KA1_kerat	activates	[83]
MAPK3_melan	MITF_melan	phosphorylates/activates/degrades	[84]
MAPK3_melan	RPS6KA1_melan	activates	NetProTM
MAPK3_melan	TP53_melan	activates	[85]
MAPK8_kerat	ATF2_kerat	activates	[72]
MAPK8_kerat	JUN_kerat	activates	[91]
MAPK8_kerat	MCL1:BAK1_kerat	induces complex dissociation	[93]
MAPK8_kerat	MCL1:BAX_kerat	induces complex dissociation	[93]
MAPK8_melan	JUN_melan	activates	NetProTM
MC1R_kerat	NFKB1_kerat	inhibits	[23]
MC1R_melan	ADCY4_melan	activates	[14]
MCL1:BAK1_kerat	BAK1_kerat	dissociates to	[94]
MCL1:BAK1_kerat	MCL1_kerat	dissociates to	[94]
MCL1:BAX_kerat	BAX_kerat	dissociates to	[94]
MCL1:BAX_kerat	MCL1_kerat	dissociates to	[94]
MET_melan	GAB1_melan	activates	NetProTM
MET_melan	SOS1:GRB2:SHC1_melan	induces complex formation	NetProTM
MITF:EP300_melan	MITF_melan	activates	[95]
MITF_melan	BCL2_melan	increases expression	[96]
MITF_melan	CDK4_melan	increases expression	[97]
MITF_melan	DCT_melan	increases expression	[98]
MITF_melan	EDNRB_melan	increases expression	NetProTM
MITF_melan	MC1R_melan	increases expression	[99]
MITF_melan	MET_melan	increases expression	NetProTM
MITF_melan	MITF:EP300_melan	forms complex	[95]
MITF_melan	MITF_melan	increases expression	NetProTM
MITF_melan	MLANA	increases expression	[100]
MITF_melan	OCA2	increases expression	[101]
MITF_melan	PMEL_melan	increases expression	[84]
MITF_melan	PRKCB_melan	increases expression	NetProTM
MITF_melan	TYR_melan	increases expression	[98]
MITF_melan	TYRP1_melan	increases expression	[98]
MLANA	Melanosome_biogenesis	induces	[102]
MMP1_kerat	Skin_aging	regulates	[103]
MMP1_melan	Skin_aging	regulates	[103]
MMPs_kerat	Skin_aging	regulates	[103]
MSN_melan	CDH2_melan	increases expression	[12]
MSN_melan	Melanocyte_migration	induces	[12]
NFAT2_kerat	PTGS2_kerat	increases expression	[27]
NFKB1_kerat	BCL2_kerat	increases expression	NetProTM
NFKB1_kerat	CDKN1A_kerat	increases expression	[35]
NFKB1_kerat	CSF2_kerat	increases expression	[104]
NFKB1_kerat	EDN1_kerat	increases expression	NetProTM
NFKB1_kerat	F2RL1_kerat	increases expression	NetProTM
NFKB1_kerat	FASLG_kerat	increases expression	[105]
NFKB1_kerat	ICAM1_kerat	increases expression	[106]
NFKB1_kerat	IL10_kerat	increases expression	NetProTM
NFKB1_kerat	IL12A_kerat	increases expression	NetProTM
NFKB1_kerat	IL1A_kerat	increases expression	[107]
NFKB1_kerat	IL6_kerat	increases expression	[108]
NFKB1_kerat	IL8_kerat	increases expression	[109]
NFKB1_kerat	KITLG_kerat	increases expression	NetProTM
NFKB1_kerat	MMPs_kerat	increases expression	NetProTM
NFKB1_kerat	NOS2_kerat	increases expression	[110]
NFKB1_kerat	PRKCD_kerat	increases expression	NetProTM
NFKB1_kerat	PTGS2_kerat	increases expression	[111]
NFKB1_kerat	TNF_kerat	increases expression	[112]
NFKB1_kerat	TP53_kerat	increases expression	NetProTM
NGF_kerat	NTRK1_melan	activates	NetProTM
Nitric_oxide_kerat	GUCY1A2_melan	activates	[41]
NOS2_kerat	Nitric_oxide_kerat	increases level	NetProTM
NOX1_kerat	ROS_kerat	increases level	[113]
NTRK1_melan	SOS1:GRB2:SHC1_melan	induces complex formation	NetProTM
OCA2	Melanosome_biogenesis	induces	[114]
PAK1_kerat	MAP2K3_kerat	activates	NetProTM
PAK1_kerat	MAP2K6_kerat	activates	NetProTM
PAK1_melan	MAP2K3_melan	activates	NetProTM
PAK1_melan	MAP2K6_melan	activates	NetProTM
PAX3_melan	MITF_melan	increase expression	[115], [43]
PDPK1_kerat	AKT1_kerat	activates	NetProTM
PDPK1_kerat	PRKCH_kerat	activates	[116]
PDPK1_melan	AKT1_melan	activates	[117]
PGE2_kerat	PTGER1_melan	activates	NetProTM
PGE2_kerat	PTGER2_kerat	activates	[118]
PGE2_kerat	PTGER3_melan	activates	NetProTM
PGE2_kerat	PTGER4_kerat	activates	[118]
PGE2_melan	PTGER1_melan	activates	[119]
PGE2_melan	PTGER3_melan	activates	[119]
PhosphodiesteHRASe_melan	PRKACA_melan	inhibits	NetProTM
PIAS3_melan	MITF_melan	inhibits	NetProTM
PIAS3_melan	STAT3_melan	inhibits	NetProTM
PIK3CA_kerat	PDPK1_kerat	activates	NetProTM
PIK3CA_melan	PDPK1_melan	activates	[117]
PIK3CA_melan	RAC1_melan	activates	[12]
PKC_kerat	NFKB1_kerat	activates	[120]
PLA2_kerat	Arachidonic_Acid_kerat	increases level	[121]
PLC_kerat	DAG_kerat	Increases level	NetProTM
PLC_kerat	IP3_kerat	increases level	[26]
PLC_melan	DAG_melan	increases level	NetProTM
PLC_melan	IP3_melan	increases level	NetProTM
PMAIP1_kerat	BAK1_kerat	activates	[122]
PPP3CA_kerat	NFAT2_kerat	activates	[27]
PRKACA_kerat	CREB1_kerat	activates	NetProTM
PRKACA_melan	CREB1_melan	activates	[123]
PRKCB_melan	GAB1_melan	activates	NetProTM
PRKCB_melan	TYR_melan	activates	NetProTM
PRKCD_kerat	CASP3_kerat	activates	[20]
PRKCD_kerat	CASP8_kerat	activates	[20]
PRKCD_kerat	CASP9_kerat	activates	[20]
PRKCD_kerat	MCL1:BAK1_kerat	induces complex dissociation	[94]
PRKCD_kerat	MCL1:BAX_kerat	induces complex dissociation	[94]
PRKCD_kerat	NFKB1_kerat	activates	NetProTM
PRKCH_kerat	CASP3_kerat	inhibits	[124]
PRKCH_kerat	CDK2_kerat	inhibits	[125]
PRKCH_kerat	MAPK14_kerat	activates	[124]
PRKCZ_kerat	NFKB1_kerat	activates	[126]
PRKCZ_melan	Dendrite_formation_melan	induces	[127]
PRKG1_melan	CREB1_melan	activates	[128]
PTGER1_melan	PLC_melan	activates	NetProTM
PTGER2_kerat	ADCY4_kerat	activates	NetProTM
PTGER3_melan	PLC_melan	activates	NetProTM
PTGER4_kerat	ADCY4_kerat	activates	NetProTM
PTGS2_kerat	PGE2_kerat	increases level	[16]
PTGS2_melan	PGE2_melan	Increases level	[17]
RAC1:PARD6A:CDC42_melan	PRKCZ_melan	activates	[129]
RAC1_kerat	MAP3K1_kerat	activates	NetProTM
RAC1_kerat	NOX1_kerat	activates	NetProTM
RAC1_melan	MAP2K3_melan	activates	NetProTM
RAC1_melan	MAP2K6_melan	activates	NetProTM
RAC1_melan	MAP3K1_melan	activates	[130]
RAC1_melan	PAK1_melan	activates	[131]
RAC1_melan	RAC1:PARD6A:CDC42_melan	forms complex	[129]
RAF1_kerat	MAP2K1_kerat	activates	[72]
RAF1_kerat	MAP2K2_kerat	activates	[72]
RAF1_melan	MAP2K1_melan	activates	NetProTM
RAF1_melan	MAP2K2_melan	activates	NetProTM
RAP1A_melan	RAC1_melan	activates	NetProTM
RDX	Melanocyte_migration	induces	[12]
RHOA_kerat	Melanosome_phagocytosis_kerat	Induces	[57]
ROS_kerat	EGFR_kerat	activates	[132]
ROS_kerat	MAP3K5_kerat	activates	[82]
ROS_kerat	SMPD2_kerat	activates	NetProTM
RPS6KA1_kerat	BAD_kerat	inhibits	[133]
RPS6KA1_kerat	CREB1_kerat	activates	[133]
RPS6KA1_melan	CREB1_melan	activates	[134]
RPS6KA1_melan	MITF_melan	phosphorylates/activates/degrades	[135]
RYR1_kerat	Calcium_cyt_kerat	increases level	[26]
RYR1_melan	Calcium_cyt_melan	increases level	NetProTM
Singlet_oxygen_kerat	Ceramide_kerat	increases level	[136]
SMPD1_kerat	Ceramide_kerat	Increases level	NetProTM
SMPD2_kerat	Ceramide_kerat	increases level	NetProTM
SOS1:GRB2:SHC1_kerat	HRAS_kerat	activates	[72]
SOS1:GRB2:SHC1_melan	HRAS_melan	activates	NetProTM
SOX10_melan	DCT_melan	increases expression	[137]
SOX10_melan	MITF_melan	increases expression	[138]
SOX10_melan	PAX3_melan	binds	[139]
SOX10_melan	TYR_melan	increases expression	[140]
SOX10_melan	TYRP1_melan	increases expression	[141]
SPTLC1_kerat	Ceramide_kerat	increases level	[142]
SPTLC2_kerat	Ceramide_kerat	increases level	[142]
SRC_kerat	EGFR_kerat	activates	[113]
STAT1_kerat	MMP1_kerat	increases expression	NetProTM
STAT3_kerat	BCL2_kerat	increases expression	[21]
STAT3_kerat	CCND1_kerat	increases expression	[21]
STAT3_kerat	PTGS2_kerat	increases expression	[143]
STAT3_melan	BCL2L1_melan	increases expression	NetProTM
STAT3_melan	CCND1_melan	increases expression	NetProTM
TFAP2A_kerat	ICAM1_kerat	increases expression	[46]
TFAP2A_kerat	SPTLC1_kerat	increases expression	[144]
TFAP2A_kerat	SPTLC2_kerat	increases expression	[144]
TFAP2A_kerat	TNF_kerat	decreases	NetProTM
TNF_kerat	TNFRSF1A_kerat	activates	[72]
TNFRSF1A:NSMAF:GNB2L1_kerat	SMPD2_kerat	activates	NetProTM
TNFRSF1A:TRADD:FADD_kerat	CASP8_kerat	activates	[35]
TNFRSF1A:TRAF2:RIPK1_kerat	CDC42_kerat	activates	NetProTM
TNFRSF1A:TRAF2:RIPK1_kerat	IKBKA_kerat	activates	[35]
TNFRSF1A:TRAF2:RIPK1_kerat	MAP3K5_kerat	activates	NetProTM
TNFRSF1A:TRAF2:RIPK1_kerat	MAP4K2_kerat	activates	NetProTM
TNFRSF1A:TRAF2:RIPK1_kerat	PAK1_kerat	activates	NetProTM
TNFRSF1A_kerat	PLC_kerat	activates	NetProTM
TNFRSF1A_kerat	TNFRSF1A:NSMAF:GNB2L1_kerat	forms complex	NetProTM
TNFRSF1A_kerat	TNFRSF1A:TRADD:FADD_kerat	forms complex	[35]
TNFRSF1A_kerat	TNFRSF1A:TRAF2:RIPK1_kerat	forms complex	[35]
TP53_kerat	ACTH_kerat	increases expression	[145]
TP53_kerat	alpha_MSH_kerat	increases expression	[145]
TP53_kerat	Apoptosis_kerat	induces	[146]
TP53_kerat	DUSP1_kerat	increases expression	[147]
TP53_kerat	GADD45A_kerat	increases expression	[148]
TP53_melan	BBC3_melan	increases expression	[149]
TP53_melan	HIF1A_melan	increases expression	NetProTM
TP53_melan	TYR_melan	decreases expression	[148]
TP53_melan	TYRP1_melan	increases expression	[150]
TPSAB1	F2RL1_kerat	activates	[151]
Trypsin	F2RL1_kerat	activates	[151]
TYR_melan	DOPA_melan	catalysis	[48]
TYR_melan	DOPAquinone_melan	catalysis	[48]
TYR_melan	Eumelanin_melan	Increases level	[48]
TYR_melan	Indole_5_6_quinone_carboxylic_acid_melan	catalysis	[48]
TYR_melan	Indole_5_6_quinone_melan	catalysis	[48]
Tyrosine_melan	DOPA_melan	catalysis	[48]
TYRP1_melan	Indole_5_6_quinone_carboxylic_acid_melan	catalysis	[48]
USF1_melan	ACTH_melan	increases	[92]
USF1_melan	alpha_MSH_melan	increases	[92]
USF1_melan	MC1R_melan	increases	[92]
UVA	Lipid_Peroxidation_kerat	induces	[152]
UVA	ROS_kerat	induces	[153]
UVA	Singlet_oxygen_kerat	increases level	[136]
UVB	FICZ_kerat	increases level	[5]
UVB	Lipid_Peroxidation_kerat	induces	[154]
UVB	SMPD2_kerat	inhibits	[88]
WNT5A	FZD3_melan	activates	[68],[155]
	References
1	Rouzaud F, Kadekaro AL, Abdel-Malek ZA, Hearing VJ: MC1R and the response of melanocytes to ultraviolet radiation. Mutat Res 2005, 571(1-2):133-152.
2	Moustafa M, Szabo M, Ghanem GE, Morandini R, Kemp EH, MacNeil S, Haycock JW: Inhibition of tumor necrosis factor-alpha stimulated NFkappaB/p65 in human keratinocytes by alpha-melanocyte stimulating hormone and adrenocorticotropic hormone peptides. J Invest Dermatol 2002, 119(6):1244-1253.
3	Wakamatsu K, Graham A, Cook D, Thody AJ: Characterisation of ACTH peptides in human skin and their activation of the melanocortin-1 receptor. Pigment Cell Res 1997, 10(5):288-297.
4	Scott TL, Wakamatsu K, Ito S, D'Orazio JA: Purification and growth of melanocortin 1 receptor (Mc1r)- defective primary murine melanocytes is dependent on stem cell factor (SFC) from keratinocyte-conditioned media. In Vitro Cell Dev Biol Anim 2009, 45(10):577-583.
5	Fritsche E, Schafer C, Calles C, Bernsmann T, Bernshausen T, Wurm M, Hubenthal U, Cline JE, Hajimiragha H, Schroeder P et al: Lightening up the UV response by identification of the arylhydrocarbon receptor as a cytoplasmatic target for ultraviolet B radiation. Proc Natl Acad Sci U S A 2007, 104(21):8851-8856.
6	Claerhout S, Decraene D, Van Laethem A, Van Kelst S, Agostinis P, Garmyn M: AKT delays the early-activated apoptotic pathway in UVB-irradiated keratinocytes via BAD translocation. J Invest Dermatol 2007, 127(2):429-438.
7	Wang HQ, Quan T, He T, Franke TF, Voorhees JJ, Fisher GJ: Epidermal growth factor receptor-dependent, NF-kappaB-independent activation of the phosphatidylinositol 3-kinase/Akt pathway inhibits ultraviolet irradiation-induced caspases-3, -8, and -9 in human keratinocytes. J Biol Chem 2003, 278(46):45737-45745.
8	Leis H, Segrelles C, Ruiz S, Santos M, Paramio JM: Expression, localization, and activity of glycogen synthase kinase 3beta during mouse skin tumorigenesis. Mol Carcinog 2002, 35(4):180-185.
9	Yang G, Zhang G, Pittelkow MR, Ramoni M, Tsao H: Expression profiling of UVB response in melanocytes identifies a set of p53-target genes. J Invest Dermatol 2006, 126(11):2490-2506.
10	Halaban R: The regulation of normal melanocyte proliferation. Pigment Cell Res 2000, 13(1):4-14.
11	Huang YC, Yang CH, Chiou YL: Citrus flavanone naringenin enhances melanogenesis through the activation of Wnt/beta-catenin signalling in mouse melanoma cells. Phytomedicine 2011, 18(14):1244-1249.
12	Jeon S, Kim NH, Kim JY, Lee AY: Stem cell factor induces ERM proteins phosphorylation through PI3K activation to mediate melanocyte proliferation and migration. Pigment Cell Melanoma Res 2009, 22(1):77-85.
13	Khaled M, Larribere L, Bille K, Ortonne JP, Ballotti R, Bertolotto C: Microphthalmia associated transcription factor is a target of the phosphatidylinositol-3-kinase pathway. J Invest Dermatol 2003, 121(4):831-836.
14	Dong F, Cui R, Liu F: Additional Roles of A-MSH/MC1R Signaling in Melanomagenesis Beyond Melanogenesis. J Dermatolog Clin Res 2013, 1(1).
15	Adhami VM, Aziz MH, Mukhtar H, Ahmad N: Activation of prodeath Bcl-2 family proteins and mitochondrial apoptosis pathway by sanguinarine in immortalized human HaCaT keratinocytes. Clin Cancer Res 2003, 9(8):3176-3182.
16	Kanekura T, Laulederkind SJ, Kirtikara K, Goorha S, Ballou LR: Cholecalciferol induces prostaglandin E2 biosynthesis and transglutaminase activity in human keratinocytes. J Invest Dermatol 1998, 111(4):634-639.
17	Gledhill K, Rhodes LE, Brownrigg M, Haylett AK, Masoodi M, Thody AJ, Nicolaou A, Tobin DJ: Prostaglandin-E2 is produced by adult human epidermal melanocytes in response to UVB in a melanogenesis-independent manner. Pigment Cell Melanoma Res 2010, 23(3):394-403.
18	Eisenmann KM, VanBrocklin MW, Staffend NA, Kitchen SM, Koo HM: Mitogen-activated protein kinase pathway-dependent tumor-specific survival signaling in melanoma cells through inactivation of the proapoptotic protein bad. Cancer Res 2003, 63(23):8330-8337.
19	Sitailo LA, Tibudan SS, Denning MF: The protein kinase C delta catalytic fragment targets Mcl-1 for degradation to trigger apoptosis. J Biol Chem 2006, 281(40):29703-29710.
20	Sitailo LA, Tibudan SS, Denning MF: Bax activation and induction of apoptosis in human keratinocytes by the protein kinase C delta catalytic domain. J Invest Dermatol 2004, 123(3):434-443.
21	Macias E, Rao D, Digiovanni J: Role of stat3 in skin carcinogenesis: insights gained from relevant mouse models. J Skin Cancer 2013, 2013:684050.
22	Taylor JK, Zhang QQ, Monia BP, Marcusson EG, Dean NM: Inhibition of Bcl-xL expression sensitizes normal human keratinocytes and epithelial cells to apoptotic stimuli. Oncogene 1999, 18(31):4495-4504.
23	Garcin G, Le Gallic L, Stoebner PE, Guezennec A, Guesnet J, Lavabre-Bertrand T, Martinez J, Meunier L: Constitutive expression of MC1R in HaCaT keratinocytes inhibits basal and UVB-induced TNF-alpha production. Photochem Photobiol 2009, 85(6):1440-1450.
24	Weber A, Kirejczyk Z, Besch R, Potthoff S, Leverkus M, Hacker G: Proapoptotic signalling through Toll-like receptor-3 involves TRIF-dependent activation of caspase-8 and is under the control of inhibitor of apoptosis proteins in melanoma cells. Cell Death Differ 2009, 17(6):942-951.
25	Walker SW, Mac Neil S, Senior HJ, Bleehen SS, Tomlinson S: Calmodulin activation of cyclic AMP phosphodiesterase in the B16 mouse melanoma. Biochem J 1984, 219(3):941-946.
26	Santulli RJ, Derian CK, Darrow AL, Tomko KA, Eckardt AJ, Seiberg M, Scarborough RM, Andrade-Gordon P: Evidence for the presence of a protease-activated receptor distinct from the thrombin receptor in human keratinocytes. Proc Natl Acad Sci U S A 1995, 92(20):9151-9155.
27	Flockhart RJ, Diffey BL, Farr PM, Lloyd J, Reynolds NJ: NFAT regulates induction of COX-2 and apoptosis of keratinocytes in response to ultraviolet radiation exposure. FASEB J 2008, 22(12):4218-4227.
28	Buffey JA, Hill SE, Bleehen SS, Thody AJ, Mac Neil S: Evidence for a calcium/calmodulin involvement in density-dependent melanogenesis in murine B16 melanoma cells. Pigment Cell Res 1991, 4(3):112-119.
29	Brenner M, Hearing VJ: Modifying skin pigmentation - approaches through intrinsic biochemistry and exogenous agents. Drug Discov Today Dis Mech 2008, 5(2):e189-e199.
30	Levkau B, Koyama H, Raines EW, Clurman BE, Herren B, Orth K, Roberts JM, Ross R: Cleavage of p21Cip1/Waf1 and p27Kip1 mediates apoptosis in endothelial cells through activation of Cdk2: role of a caspase cascade. Mol Cell 1998, 1(4):553-563.
31	Denning MF, Wang Y, Tibudan S, Alkan S, Nickoloff BJ, Qin JZ: Caspase activation and disruption of mitochondrial membrane potential during UV radiation-induced apoptosis of human keratinocytes requires activation of protein kinase C. Cell Death Differ 2002, 9(1):40-52.
32	Sitailo LA, Tibudan SS, Denning MF: Activation of caspase-9 is required for UV-induced apoptosis of human keratinocytes. J Biol Chem 2002, 277(22):19346-19352.
33	Law MH, Macgregor S, Hayward NK: Melanoma genetics: recent findings take us beyond well-traveled pathways. J Invest Dermatol 2012, 132(7):1763-1774.
34	Scott G, Leopardi S, Printup S, Madden BC: Filopodia are conduits for melanosome transfer to keratinocytes. J Cell Sci 2002, 115(Pt 7):1441-1451.
35	Basile JR, Eichten A, Zacny V, Munger K: NF-kappaB-mediated induction of p21(Cip1/Waf1) by tumor necrosis factor alpha induces growth arrest and cytoprotection in normal human keratinocytes. Mol Cancer Res 2003, 1(4):262-270.
36	Carreira S, Goodall J, Aksan I, La Rocca SA, Galibert MD, Denat L, Larue L, Goding CR: Mitf cooperates with Rb1 and activates p21Cip1 expression to regulate cell cycle progression. Nature 2005, 433(7027):764-769.
37	Huwiler A, Johansen B, Skarstad A, Pfeilschifter J: Ceramide binds to the CaLB domain of cytosolic phospholipase A2 and facilitates its membrane docking and arachidonic acid release. FASEB J 2001, 15(1):7-9.
38	Bourbon NA, Yun J, Kester M: Ceramide directly activates protein kinase C zeta to regulate a stress-activated protein kinase signaling complex. J Biol Chem 2000, 275(45):35617-35623.
39	Yu L, Venkataraman S, Coleman MC, Spitz DR, Wertz PW, Domann FE: Glutathione peroxidase-1 inhibits UVA-induced AP-2alpha expression in human keratinocytes. Biochem Biophys Res Commun 2006, 351(4):1066-1071.
40	Nakajima A, Komazawa-Sakon S, Takekawa M, Sasazuki T, Yeh WC, Yagita H, Okumura K, Nakano H: An antiapoptotic protein, c-FLIPL, directly binds to MKK7 and inhibits the JNK pathway. EMBO J 2006, 25(23):5549-5559.
41	Romero-Graillet C, Aberdam E, Biagoli N, Massabni W, Ortonne JP, Ballotti R: Ultraviolet B radiation acts through the nitric oxide and cGMP signal transduction pathway to stimulate melanogenesis in human melanocytes. J Biol Chem 1996, 271(45):28052-28056.
42	Ansari KM, Sung YM, He G, Fischer SM: Prostaglandin receptor EP2 is responsible for cyclooxygenase-2 induction by prostaglandin E2 in mouse skin. Carcinogenesis 2007, 28(10):2063-2068.
43	Robinson KC, Fisher DE: Specification and loss of melanocyte stem cells. Semin Cell Dev Biol 2009, 20(1):111-116.
44	Takeda K, Yasumoto K, Takada R, Takada S, Watanabe K, Udono T, Saito H, Takahashi K, Shibahara S: Induction of melanocyte-specific microphthalmia-associated transcription factor by Wnt-3a. J Biol Chem 2000, 275(19):14013-14016.
45	Goodall J, Martinozzi S, Dexter TJ, Champeval D, Carreira S, Larue L, Goding CR: Brn-2 expression controls melanoma proliferation and is directly regulated by beta-catenin. Mol Cell Biol 2004, 24(7):2915-2922.
46	Grether-Beck S, Felsner I, Brenden H, Krutmann J: Mitochondrial cytochrome c release mediates ceramide-induced activator protein 2 activation and gene expression in keratinocytes. J Biol Chem 2003, 278(48):47498-47507.
47	Bivik CA, Larsson PK, Kagedal KM, Rosdahl IK, Ollinger KM: UVA/B-induced apoptosis in human melanocytes involves translocation of cathepsins and Bcl-2 family members. J Invest Dermatol 2006, 126(5):1119-1127.
48	Ebanks JP, Wickett RR, Boissy RE: Mechanisms regulating skin pigmentation: the rise and fall of complexion coloration. Int J Mol Sci 2009, 10(9):4066-4087.
49	Bender K, Gottlicher M, Whiteside S, Rahmsdorf HJ, Herrlich P: Sequential DNA damage-independent and -dependent activation of NF-kappaB by UV. EMBO J 1998, 17(17):5170-5181.
50	Qin JZ, Chaturvedi V, Denning MF, Bacon P, Panella J, Choubey D, Nickoloff BJ: Regulation of apoptosis by p53 in UV-irradiated human epidermis, psoriatic plaques and senescent keratinocytes. Oncogene 2002, 21(19):2991-3002.
51	Sharma SD, Meeran SM, Katiyar SK: Dietary grape seed proanthocyanidins inhibit UVB-induced oxidative stress and activation of mitogen-activated protein kinases and nuclear factor-kappaB signaling in in vivo SKH-1 hairless mice. Mol Cancer Ther 2007, 6(3):995-1005.
52	Park HY, Wu C, Yonemoto L, Murphy-Smith M, Wu H, Stachur CM, Gilchrest BA: MITF mediates cAMP-induced protein kinase C-beta expression in human melanocytes. Biochem J 2006, 395(3):571-578.
53	Jost M, Huggett TM, Kari C, Rodeck U: Matrix-independent survival of human keratinocytes through an EGF receptor/MAPK-kinase-dependent pathway. Mol Biol Cell 2001, 12(5):1519-1527.
54	Shin SY, Kim CG, Lim Y, Lee YH: The ETS family transcription factor ELK-1 regulates induction of the cell cycle-regulatory gene p21(Waf1/Cip1) and the BAX gene in sodium arsenite-exposed human keratinocyte HaCaT cells. J Biol Chem 2011, 286(30):26860-26872.
55	Ishikawa C, Tsuda T, Konishi H, Nakagawa N, Yamanishi K: Tetracyclines modulate protease-activated receptor 2-mediated proinflammatory reactions in epidermal keratinocytes. Antimicrob Agents Chemother 2009, 53(5):1760-1765.
56	Rattenholl A, Steinhoff M: Role of proteinase-activated receptors in cutaneous biology and disease. Drug Development Research 2003, 59(4):408-416.
57	Scott G, Leopardi S, Parker L, Babiarz L, Seiberg M, Han R: The proteinase-activated receptor-2 mediates phagocytosis in a Rho-dependent manner in human keratinocytes. J Invest Dermatol 2003, 121(3):529-541.
58	Aragane Y, Kulms D, Metze D, Wilkes G, Poppelmann B, Luger TA, Schwarz T: Ultraviolet light induces apoptosis via direct activation of CD95 (Fas/APO-1) independently of its ligand CD95L. J Cell Biol 1998, 140(1):171-182.
59	Chari NS: Homeostatic transcriptional regulation of bcl-2 in the epidermis. Texas Medical Center Dissertations 2007, Paper AAI3289981.
60	Ansari KM, Rundhaug JE, Fischer SM: Multiple signaling pathways are responsible for prostaglandin E2-induced murine keratinocyte proliferation. Mol Cancer Res 2008, 6(6):1003-1016.
61	Awad S, Yokozeki H, Miyazaki Y, Igawa K, Minatohara K, Satoh T, Nishioka K: Glucocorticoids induced the production and gene expression of IL-1alpha through AP-1 and partially NF-kappaB activation in murine epidermal cells. J Med Dent Sci 2002, 49(1):27-35.
62	Pflegerl P, Vesely P, Hantusch B, Schlederer M, Zenz R, Janig E, Steiner G, Meixner A, Petzelbauer P, Wolf P et al: Epidermal loss of JunB leads to a SLE phenotype due to hyper IL-6 signaling. Proc Natl Acad Sci U S A 2009, 106(48):20423-20428.
63	Sinitsyna NN, Reznikova TV, Qin Q, Song H, Phillips MA, Rice RH: Arsenite suppression of involucrin transcription through AP1 promoter sites in cultured human keratinocytes. Toxicol Appl Pharmacol 2009, 243(3):275-282.
64	Fisher GJ, Voorhees JJ: Molecular mechanisms of photoaging and its prevention by retinoic acid: ultraviolet irradiation induces MAP kinase signal transduction cascades that induce Ap-1-regulated matrix metalloproteinases that degrade human skin in vivo. J Investig Dermatol Symp Proc 1998, 3(1):61-68.
65	Dickinson SE, Olson ER, Zhang J, Cooper SJ, Melton T, Criswell PJ, Casanova A, Dong Z, Hu C, Saboda K et al: p38 MAP kinase plays a functional role in UVB-induced mouse skin carcinogenesis. Mol Carcinog 2011, 50(6):469-478.
66	Bashir MM, Sharma MR, Werth VP: TNF-alpha production in the skin. Arch Dermatol Res 2009, 301(1):87-91.
67	Xu Y, Fisher GJ: Ultraviolet (UV) light irradiation induced signal transduction in skin photoaging. Journal of Dermatological Science Supplement 2005, 1(2):S1-S8.
68	Kawasaki A, Torii K, Yamashita Y, Nishizawa K, Kanekura K, Katada M, Ito M, Nishimoto I, Terashita K, Aiso S et al: Wnt5a promotes adhesion of human dermal fibroblasts by triggering a phosphatidylinositol-3 kinase/Akt signal. Cell Signal 2007, 19(12):2498-2506.
69	Maeda T, Hanna AN, Sim AB, Chua PP, Chong MT, Tron VA: GADD45 regulates G2/M arrest, DNA repair, and cell death in keratinocytes following ultraviolet exposure. J Invest Dermatol 2002, 119(1):22-26.
70	Nys K, Van Laethem A, Michiels C, Rubio N, Piette JG, Garmyn M, Agostinis P: A p38(MAPK)/HIF-1 pathway initiated by UVB irradiation is required to induce Noxa and apoptosis of human keratinocytes. J Invest Dermatol 2010, 130(9):2269-2276.
71	Zbytek B, Peacock DL, Seagroves TN, Slominski A: Putative role of HIF transcriptional activity in melanocytes and melanoma biology. Dermatoendocrinol 2013, 5(2):239-251.
72	Freedberg IM, Tomic-Canic M, Komine M, Blumenberg M: Keratins and the keratinocyte activation cycle. J Invest Dermatol 2001, 116(5):633-640.
73	Laouini D, Alenius H, Bryce P, Oettgen H, Tsitsikov E, Geha RS: IL-10 is critical for Th2 responses in a murine model of allergic dermatitis. J Clin Invest 2003, 112(7):1058-1066.
74	Schwarz A, Stander S, Berneburg M, Bohm M, Kulms D, van Steeg H, Grosse-Heitmeyer K, Krutmann J, Schwarz T: Interleukin-12 suppresses ultraviolet radiation-induced apoptosis by inducing DNA repair. Nat Cell Biol 2002, 4(1):26-31.
75	Wang XP, Schunck M, Kallen KJ, Neumann C, Trautwein C, Rose-John S, Proksch E: The interleukin-6 cytokine system regulates epidermal permeability barrier homeostasis. J Invest Dermatol 2004, 123(1):124-131.
76	Kemeny L, Ruzicka T, Dobozy A, Michel G: Role of interleukin-8 receptor in skin. Int Arch Allergy Immunol 1994, 104(4):317-322.
77	Watt FM: Involucrin and other markers of keratinocyte terminal differentiation. J Invest Dermatol 1983, 81(1 Suppl):100s-103s.
78	Alexeev V, Yoon K: Distinctive role of the cKit receptor tyrosine kinase signaling in mammalian melanocytes. J Invest Dermatol 2006, 126(5):1102-1110.
79	Tabone-Eglinger S, Wehrle-Haller M, Aebischer N, Jacquier MC, Wehrle-Haller B: Membrane-bound Kit ligand regulates melanocyte adhesion and survival, providing physical interaction with an intraepithelial niche. FASEB J 2012, 26(9):3738-3753.
80	Aldini G, Granata P, Orioli M, Santaniello E, Carini M: Detoxification of 4-hydroxynonenal (HNE) in keratinocytes: characterization of conjugated metabolites by liquid chromatography/electrospray ionization tandem mass spectrometry. J Mass Spectrom 2003, 38(11):1160-1168.
81	Sayama K, Hanakawa Y, Shirakata Y, Yamasaki K, Sawada Y, Sun L, Yamanishi K, Ichijo H, Hashimoto K: Apoptosis signal-regulating kinase 1 (ASK1) is an intracellular inducer of keratinocyte differentiation. J Biol Chem 2001, 276(2):999-1004.
82	Assefa Z, Van Laethem A, Garmyn M, Agostinis P: Ultraviolet radiation-induced apoptosis in keratinocytes: on the role of cytosolic factors. Biochim Biophys Acta 2005, 1755(2):90-106.
83	Russell D, Ross H, Lane EB: ERK involvement in resistance to apoptosis in keratinocytes with mutant keratin. J Invest Dermatol 2009, 130(3):671-681.
84	Sato-Jin K, Nishimura EK, Akasaka E, Huber W, Nakano H, Miller A, Du J, Wu M, Hanada K, Sawamura D et al: Epistatic connections between microphthalmia-associated transcription factor and endothelin signaling in Waardenburg syndrome and other pigmentary disorders. FASEB J 2008, 22(4):1155-1168.
85	She QB, Chen N, Dong Z: ERKs and p38 kinase phosphorylate p53 protein at serine 15 in response to UV radiation. J Biol Chem 2000, 275(27):20444-20449.
86	Dashti SR, Efimova T, Eckert RL: MEK7-dependent activation of p38 MAP kinase in keratinocytes. J Biol Chem 2001, 276(11):8059-8063.
87	Bachelor MA, Bowden GT: Ultraviolet A-induced modulation of Bcl-XL by p38 MAPK in human keratinocytes: post-transcriptional regulation through the 3'-untranslated region. J Biol Chem 2004, 279(41):42658-42668.
88	Shimizu H, Banno Y, Sumi N, Naganawa T, Kitajima Y, Nozawa Y: Activation of p38 mitogen-activated protein kinase and caspases in UVB-induced apoptosis of human keratinocyte HaCaT cells. J Invest Dermatol 1999, 112(5):769-774.
89	Kwon SJ, Song JJ, Lee YJ: Signal pathway of hypoxia-inducible factor-1alpha phosphorylation and its interaction with von Hippel-Lindau tumor suppressor protein during ischemia in MiaPaCa-2 pancreatic cancer cells. Clin Cancer Res 2005, 11(21):7607-7613.
90	Tada A, Pereira E, Beitner-Johnson D, Kavanagh R, Abdel-Malek ZA: Mitogen- and ultraviolet-B-induced signaling pathways in normal human melanocytes. J Invest Dermatol 2002, 118(2):316-322.
91	Silvers AL, Bachelor MA, Bowden GT: The role of JNK and p38 MAPK activities in UVA-induced signaling pathways leading to AP-1 activation and c-Fos expression. Neoplasia 2003, 5(4):319-329.
92	Corre S, Primot A, Sviderskaya E, Bennett DC, Vaulont S, Goding CR, Galibert MD: UV-induced expression of key component of the tanning process, the POMC and MC1R genes, is dependent on the p-38-activated upstream stimulating factor-1 (USF-1). J Biol Chem 2004, 279(49):51226-51233.
93	Inoshita S, Takeda K, Hatai T, Terada Y, Sano M, Hata J, Umezawa A, Ichijo H: Phosphorylation and inactivation of myeloid cell leukemia 1 by JNK in response to oxidative stress. J Biol Chem 2002, 277(46):43730-43734.
94	D'Costa AM, Denning MF: A caspase-resistant mutant of PKC-delta protects keratinocytes from UV-induced apoptosis. Cell Death Differ 2005, 12(3):224-232.
95	Fisher DE: Microphthalmia: a signal responsive transcriptional regulator in development. Pigment Cell Res 2000, 13 Suppl 8:145-149.
96	McGill GG, Horstmann M, Widlund HR, Du J, Motyckova G, Nishimura EK, Lin YL, Ramaswamy S, Avery W, Ding HF et al: Bcl2 regulation by the melanocyte master regulator Mitf modulates lineage survival and melanoma cell viability. Cell 2002, 109(6):707-718.
97	Wellbrock C, Rana S, Paterson H, Pickersgill H, Brummelkamp T, Marais R: Oncogenic BRAF regulates melanoma proliferation through the lineage specific factor MITF. PLoS One 2008, 3(7):e2734.
98	Yang G, Li Y, Nishimura EK, Xin H, Zhou A, Guo Y, Dong L, Denning MF, Nickoloff BJ, Cui R: Inhibition of PAX3 by TGF-beta modulates melanocyte viability. Mol Cell 2008, 32(4):554-563.
99	Aoki H, Moro O: Involvement of microphthalmia-associated transcription factor (MITF) in expression of human melanocortin-1 receptor (MC1R). Life Sci 2002, 71(18):2171-2179.
100	Yamaguchi Y, Itami S, Watabe H, Yasumoto K, Abdel-Malek ZA, Kubo T, Rouzaud F, Tanemura A, Yoshikawa K, Hearing VJ: Mesenchymal-epithelial interactions in the skin: increased expression of dickkopf1 by palmoplantar fibroblasts inhibits melanocyte growth and differentiation. J Cell Biol 2004, 165(2):275-285.
101	Visser M, Kayser M, Palstra RJ: HERC2 rs12913832 modulates human pigmentation by attenuating chromatin-loop formation between a long-range enhancer and the OCA2 promoter. Genome Res 2012, 22(3):446-455.
102	Aydin IT, Hummler E, Smit NP, Beermann F: Coat color dilution in mice because of inactivation of the melanoma antigen MART-1. Pigment Cell Melanoma Res 2011, 25(1):37-46.
103	Quan T, Qin Z, Xia W, Shao Y, Voorhees JJ, Fisher GJ: Matrix-degrading metalloproteinases in photoaging. J Investig Dermatol Symp Proc 2009, 14(1):20-24.
104	Kanda N, Watanabe S: Histamine enhances the production of granulocyte-macrophage colony-stimulating factor via protein kinase Calpha and extracellular signal-regulated kinase in human keratinocytes. J Invest Dermatol 2004, 122(4):863-872.
105	Ahn KS, Hahn BS, Kwack K, Lee EB, Kim YS: Platycodin D-induced apoptosis through nuclear factor-kappaB activation in immortalized keratinocytes. Eur J Pharmacol 2006, 537(1-3):1-11.
106	Buddenkotte J, Stroh C, Engels IH, Moormann C, Shpacovitch VM, Seeliger S, Vergnolle N, Vestweber D, Luger TA, Schulze-Osthoff K et al: Agonists of proteinase-activated receptor-2 stimulate upregulation of intercellular cell adhesion molecule-1 in primary human keratinocytes via activation of NF-kappa B. J Invest Dermatol 2005, 124(1):38-45.
107	Abeyama K, Eng W, Jester JV, Vink AA, Edelbaum D, Cockerell CJ, Bergstresser PR, Takashima A: A role for NF-kappaB-dependent gene transactivation in sunburn. J Clin Invest 2000, 105(12):1751-1759.
108	Xia J, Song X, Bi Z, Chu W, Wan Y: UV-induced NF-kappaB activation and expression of IL-6 is attenuated by (-)-epigallocatechin-3-gallate in cultured human keratinocytes in vitro. Int J Mol Med 2005, 16(5):943-950.
109	Grange PA, Raingeaud J, Calvez V, Dupin N: Nicotinamide inhibits Propionibacterium acnes-induced IL-8 production in keratinocytes through the NF-kappaB and MAPK pathways. J Dermatol Sci 2009, 56(2):106-112.
110	Song XZ, Bi ZG, Xu AE: Green tea polyphenol epigallocatechin-3-gallate inhibits the expression of nitric oxide synthase and generation of nitric oxide induced by ultraviolet B in HaCaT cells. Chin Med J (Engl) 2006, 119(4):282-287.
111	Chun KS, Cha HH, Shin JW, Na HK, Park KK, Chung WY, Surh YJ: Nitric oxide induces expression of cyclooxygenase-2 in mouse skin through activation of NF-kappaB. Carcinogenesis 2004, 25(3):445-454.
112	Vicentini FT, He T, Shao Y, Fonseca MJ, Verri WA, Jr., Fisher GJ, Xu Y: Quercetin inhibits UV irradiation-induced inflammatory cytokine production in primary human keratinocytes by suppressing NF-kappaB pathway. J Dermatol Sci 2011, 61(3):162-168.
113	Tseng HY, Liu ZM, Huang HS: NADPH oxidase-produced superoxide mediates EGFR transactivation by c-Src in arsenic trioxide-stimulated human keratinocytes. Arch Toxicol 2012, 86(6):935-945.
114	Shen B, Rosenberg B, Orlow SJ: Intracellular distribution and late endosomal effects of the ocular albinism type 1 gene product: consequences of disease-causing mutations and implications for melanosome biogenesis. Traffic 2001, 2(3):202-211.
115	Tachibana M: A cascade of genes related to Waardenburg syndrome. J Investig Dermatol Symp Proc 1999, 4(2):126-129.
116	Brandlin I, Eiseler T, Salowsky R, Johannes FJ: Protein kinase C(mu) regulation of the JNK pathway is triggered via phosphoinositide-dependent kinase 1 and protein kinase C(epsilon). J Biol Chem 2002, 277(47):45451-45457.
117	Horst B, Gruvberger-Saal SK, Hopkins BD, Bordone L, Yang Y, Chernoff KA, Uzoma I, Schwipper V, Liebau J, Nowak NJ et al: Gab2-mediated signaling promotes melanoma metastasis. Am J Pathol 2009, 174(4):1524-1533.
118	Konger RL, Malaviya R, Pentland AP: Growth regulation of primary human keratinocytes by prostaglandin E receptor EP2 and EP3 subtypes. Biochim Biophys Acta 1998, 1401(2):221-234.
119	Scott G, Leopardi S, Printup S, Malhi N, Seiberg M, Lapoint R: Proteinase-activated receptor-2 stimulates prostaglandin production in keratinocytes: analysis of prostaglandin receptors on human melanocytes and effects of PGE2 and PGF2alpha on melanocyte dendricity. J Invest Dermatol 2004, 122(5):1214-1224.
120	Goon Goh F, Sloss CM, Cunningham MR, Nilsson M, Cadalbert L, Plevin R: G-protein-dependent and -independent pathways regulate proteinase-activated receptor-2 mediated p65 NFkappaB serine 536 phosphorylation in human keratinocytes. Cell Signal 2008, 20(7):1267-1274.
121	Li-Stiles B, Lo HH, Fischer SM: Identification and characterization of several forms of phospholipase A2 in mouse epidermal keratinocytes. J Lipid Res 1998, 39(3):569-582.
122	Willis SN, Chen L, Dewson G, Wei A, Naik E, Fletcher JI, Adams JM, Huang DC: Proapoptotic Bak is sequestered by Mcl-1 and Bcl-xL, but not Bcl-2, until displaced by BH3-only proteins. Genes Dev 2005, 19(11):1294-1305.
123	Tachibana M, Kobayashi Y, Matsushima Y: Mouse models for four types of Waardenburg syndrome. Pigment Cell Res 2003, 16(5):448-454.
124	Matsumura M, Tanaka N, Kuroki T, Ichihashi M, Ohba M: The eta isoform of protein kinase C inhibits UV-induced activation of caspase-3 in normal human keratinocytes. Biochem Biophys Res Commun 2003, 303(1):350-356.
125	Kashiwagi M, Ohba M, Watanabe H, Ishino K, Kasahara K, Sanai Y, Taya Y, Kuroki T: PKCeta associates with cyclin E/cdk2/p21 complex, phosphorylates p21 and inhibits cdk2 kinase in keratinocytes. Oncogene 2000, 19(54):6334-6341.
126	Duran A, Diaz-Meco MT, Moscat J: Essential role of RelA Ser311 phosphorylation by zetaPKC in NF-kappaB transcriptional activation. EMBO J 2003, 22(15):3910-3918.
127	Scott GA, Arioka M, Jacobs SE: Lysophosphatidylcholine mediates melanocyte dendricity through PKCzeta activation. J Invest Dermatol 2007, 127(3):668-675.
128	Zhang X, Yan G, Ji J, Wu J, Sun X, Shen J, Jiang H, Wang H: PDE5 inhibitor promotes melanin synthesis through the PKG pathway in B16 melanoma cells. J Cell Biochem 2012, 113(8):2738-2743.
129	Noda Y, Takeya R, Ohno S, Naito S, Ito T, Sumimoto H: Human homologues of the Caenorhabditis elegans cell polarity protein PAR6 as an adaptor that links the small GTPases Rac and Cdc42 to atypical protein kinase C. Genes Cells 2001, 6(2):107-119.
130	Teramoto H, Coso OA, Miyata H, Igishi T, Miki T, Gutkind JS: Signaling from the small GTP-binding proteins Rac1 and Cdc42 to the c-Jun N-terminal kinase/stress-activated protein kinase pathway. A role for mixed lineage kinase 3/protein-tyrosine kinase 1, a novel member of the mixed lineage kinase family. J Biol Chem 1996, 271(44):27225-27228.
131	Machesky LM, Sansom OJ: Rac1 in the driver's seat for melanoma. Pigment Cell Melanoma Res 2012, 25(6):762-764.
132	Peus D, Vasa RA, Meves A, Pott M, Beyerle A, Squillace K, Pittelkow MR: H2O2 is an important mediator of UVB-induced EGF-receptor phosphorylation in cultured keratinocytes. J Invest Dermatol 1998, 110(6):966-971.
133	Pan ZZ, Devaux Y, Ray P: Ribosomal S6 kinase as a mediator of keratinocyte growth factor-induced activation of Akt in epithelial cells. Mol Biol Cell 2004, 15(7):3106-3113.
134	Bohm M, Moellmann G, Cheng E, Alvarez-Franco M, Wagner S, Sassone-Corsi P, Halaban R: Identification of p90RSK as the probable CREB-Ser133 kinase in human melanocytes. Cell Growth Differ 1995, 6(3):291-302.
135	Wu M, Hemesath TJ, Takemoto CM, Horstmann MA, Wells AG, Price ER, Fisher DZ, Fisher DE: c-Kit triggers dual phosphorylations, which couple activation and degradation of the essential melanocyte factor Mi. Genes Dev 2000, 14(3):301-312.
136	Grether-Beck S, Bonizzi G, Schmitt-Brenden H, Felsner I, Timmer A, Sies H, Johnson JP, Piette J, Krutmann J: Non-enzymatic triggering of the ceramide signalling cascade by solar UVA radiation. EMBO J 2000, 19(21):5793-5800.
137	Ludwig A, Rehberg S, Wegner M: Melanocyte-specific expression of dopachrome tautomerase is dependent on synergistic gene activation by the Sox10 and Mitf transcription factors. FEBS Lett 2004, 556(1-3):236-244.
138	Huber WE, Price ER, Widlund HR, Du J, Davis IJ, Wegner M, Fisher DE: A tissue-restricted cAMP transcriptional response: SOX10 modulates alpha-melanocyte-stimulating hormone-triggered expression of microphthalmia-associated transcription factor in melanocytes. J Biol Chem 2003, 278(46):45224-45230.
139	Bondurand N, Pingault V, Goerich DE, Lemort N, Sock E, Le Caignec C, Wegner M, Goossens M: Interaction among SOX10, PAX3 and MITF, three genes altered in Waardenburg syndrome. Hum Mol Genet 2000, 9(13):1907-1917.
140	Murisier F, Guichard S, Beermann F: The tyrosinase enhancer is activated by Sox10 and Mitf in mouse melanocytes. Pigment Cell Res 2007, 20(3):173-184.
141	Murisier F, Guichard S, Beermann F: A conserved transcriptional enhancer that specifies Tyrp1 expression to melanocytes. Dev Biol 2006, 298(2):644-655.
142	Farrell AM, Uchida Y, Nagiec MM, Harris IR, Dickson RC, Elias PM, Holleran WM: UVB irradiation up-regulates serine palmitoyltransferase in cultured human keratinocytes. J Lipid Res 1998, 39(10):2031-2038.
143	Ivanov VN, Ghandhi SA, Zhou H, Huang SX, Chai Y, Amundson SA, Hei TK: Radiation response and regulation of apoptosis induced by a combination of TRAIL and CHX in cells lacking mitochondrial DNA: a role for NF-kappaB-STAT3-directed gene expression. Exp Cell Res 2011, 317(11):1548-1566.
144	Grether-Beck S, Timmer A, Felsner I, Brenden H, Brammertz D, Krutmann J: Ultraviolet A-induced signaling involves a ceramide-mediated autocrine loop leading to ceramide de novo synthesis. J Invest Dermatol 2005, 125(3):545-553.
145	Cui R, Widlund HR, Feige E, Lin JY, Wilensky DL, Igras VE, D'Orazio J, Fung CY, Schanbacher CF, Granter SR et al: Central role of p53 in the suntan response and pathologic hyperpigmentation. Cell 2007, 128(5):853-864.
146	Henseleit U, Zhang J, Wanner R, Haase I, Kolde G, Rosenbach T: Role of p53 in UVB-induced apoptosis in human HaCaT keratinocytes. J Invest Dermatol 1997, 109(6):722-727.
147	Li M, Zhou JY, Ge Y, Matherly LH, Wu GS: The phosphatase MKP1 is a transcriptional target of p53 involved in cell cycle regulation. J Biol Chem 2003, 278(42):41059-41068.
148	Murase D, Hachiya A, Amano Y, Ohuchi A, Kitahara T, Takema Y: The essential role of p53 in hyperpigmentation of the skin via regulation of paracrine melanogenic cytokine receptor signaling. J Biol Chem 2009, 284(7):4343-4353.
149	Box NF, Terzian T: The role of p53 in pigmentation, tanning and melanoma. Pigment Cell Melanoma Res 2008, 21(5):525-533.
150	Riley T, Sontag E, Chen P, Levine A: Transcriptional control of human p53-regulated genes. Nat Rev Mol Cell Biol 2008, 9(5):402-412.
151	Steinhoff M, Corvera CU, Thoma MS, Kong W, McAlpine BE, Caughey GH, Ansel JC, Bunnett NW: Proteinase-activated receptor-2 in human skin: tissue distribution and activation of keratinocytes by mast cell tryptase. Exp Dermatol 1999, 8(4):282-294.
152	Wu CM, Cheng YL, Dai YH, Chen MF, Wang CC: alpha-Tocopherol protects keratinocytes against ultraviolet A irradiation by suppressing glutathione depletion, lipid peroxidation and reactive oxygen species generation. Biomed Rep 2014, 2(3):419-423.
153	Heck DE, Vetrano AM, Mariano TM, Laskin JD: UVB light stimulates production of reactive oxygen species: unexpected role for catalase. J Biol Chem 2003, 278(25):22432-22436.
154	Punnonen K, Puntala A, Jansen CT, Ahotupa M: UVB irradiation induces lipid peroxidation and reduces antioxidant enzyme activities in human keratinocytes in vitro. Acta Derm Venereol 1991, 71(3):239-242.
155	Sato A, Yamamoto H, Sakane H, Koyama H, Kikuchi A: Wnt5a regulates distinct signalling pathways by binding to Frizzled2. EMBO J 2009, 29(1):41-54.
	NetProTM [http://www.molecularconnections.com/home/home/products/netPro]
