# Supplementary material for: A molecular systems approach to modelling human skin pigmentation: identifying underlying pathways and critical components
Source: BMC Res Notes. 2015 Apr 29;8:170. doi: 10.1186/s13104-015-1128-6 (PMC4424494; doi:10.1186/s13104-015-1128-6)
Supplement: Additional file 2: — Network properties of the interaction network. Computed network properties of degree, centrality and betweenness have been provided. [file 13104_2015_1128_MOESM2_ESM.xlsx]

## Sheet: node_properties
Additional File 2. Network analysis of the directed pigmentation network. Nodes with high degree are defined as hubs and have been highlighted.																Edge Properties - Edges are ranked according to highest edge betweenness, a measure of centrality depicting the importance of the edge in the network.
Node	Indegree	Outdegree	AverageShortestPathLength	BetweennessCentrality	ClosenessCentrality	ClusteringCoefficient	Eccentricity	EdgeCount	IsSingleNode	NeighborhoodConnectivity	PartnerOfMultiEdgedNodePairs	SelfLoops	Stress			Node A	Node B	Edge Betweenness
MITF_melan	10	14	4.74468	0.0823982	0.210762	0.0214286	12	24	FALSE	3.85714	1	1	18723			TNF_kerat	TNFRSF1A_kerat	5598.11
NFKB1_kerat	8	19	5.06667	0.214664	0.197368	0.00615385	12	27	FALSE	3.34615	1	0	35338			TNFRSF1A_kerat	TNFRSF1A:TRAF2:RIPK1_kerat	4754.5
MC1R_melan	6	1	7.87234	0.0165318	0.127027	0.0476191	17	7	FALSE	5.57143	0	0	3960			CREB1_melan	MITF_melan	4596.57
MAP3K1_kerat	6	1	8.00833	0.0158848	0.12487	0.0238095	15	7	FALSE	3.85714	0	0	2373			IKBKA_kerat	NFKB1_kerat	4510.84
CASP3_kerat	5	4	6.8125	0.058861	0.146789	0.0714286	14	9	FALSE	5.375	1	0	8852			NFKB1_kerat	KITLG_kerat	4391.41
CREB1_melan	5	3	5.39362	0.0761451	0.185404	0.0357143	13	8	FALSE	6.875	0	0	16111			KITLG_kerat	KIT_melan	4372.41
Ceramide_kerat	5	3	6.7125	0.0644558	0.148976	0.0357143	13	8	FALSE	3	0	0	12682			NFKB1_kerat	PRKCD_kerat	4358.29
CASP8_kerat	5	2	7.6875	0.019349	0.130081	0.0952381	15	7	FALSE	4	0	0	2594			PRKCD_kerat	NFKB1_kerat	4358.29
F2RL1_kerat	5	2	10.3792	0.0240429	0.0963468	0	17	7	FALSE	5.14286	0	0	3934			CASP3_kerat	PRKCD_kerat	3889.06
PTGS2_kerat	5	1	13.0917	0.0367789	0.0763845	0	22	6	FALSE	9.33333	0	0	14178			PRKCD_kerat	CASP3_kerat	3889.06
TYR_melan	4	5	1.81818	0.0265065	0.55	0.0694444	3	9	FALSE	6.11111	0	0	5330			KIT_melan	PIK3CA_melan	3861.01
CYCS_kerat	4	3	8.7375	0.0427461	0.114449	0	15	7	FALSE	2.85714	0	0	11832			ADCY4_melan	cAMP_melan	3523.73
Melanocyte_migration	4	0	0	0	0	0.0833333	0	4	FALSE	2.25	0	0	0			PRKCZ_kerat	NFKB1_kerat	3499.11
ATF2_kerat	4	0	0	0	0	0	0	4	FALSE	8.25	0	0	0			PLC_melan	DAG_melan	3415.01
AKT1_melan	3	9	5.59574	0.0635273	0.178707	0.00757576	14	12	FALSE	2.58333	0	0	12339			EDN1_kerat	EDNRB_melan	3388.49
MAPK1_kerat	3	6	7.80833	0.0298414	0.128068	0	14	9	FALSE	3.77778	0	0	15837			Ceramide_kerat	PRKCZ_kerat	3372.11
MAPK3_kerat	3	6	7.80833	0.0298414	0.128068	0	14	9	FALSE	3.77778	0	0	15837			DAG_melan	PRKCB_melan	3330.01
MAPK14_kerat	3	5	6.95833	0.0233475	0.143713	0.0178571	14	8	FALSE	4	0	0	6323			JUN_kerat	FOS_kerat:JUN_kerat	3286.68
MAPK8_kerat	3	4	8.15417	0.0260185	0.122637	0	14	7	FALSE	3.85714	0	0	8246			FOS_kerat:JUN_kerat	TNF_kerat	2896.23
PRKCB_melan	3	2	7.81915	0.0514965	0.127891	0.05	17	5	FALSE	7.6	0	0	12197			PTGS2_kerat	PGE2_kerat	2793.63
PLC_melan	3	2	9.11702	0.0595979	0.109685	0	19	5	FALSE	2.8	0	0	13476			CREB1_kerat	DUSP1_kerat	2760.14
BAX_melan	3	1	1.5	0.00177152	0.666667	0	2	4	FALSE	4	0	0	288			FOS_kerat	FOS_kerat:JUN_kerat	2747.84
BCL2_kerat	3	1	1	0.00137545	1	0	1	4	FALSE	11	0	0	252			PRKACA_kerat	CREB1_kerat	2736
BCL2_melan	3	1	2	0.00264767	0.5	0.0833333	3	4	FALSE	9	0	0	416			cAMP_kerat	PRKACA_kerat	2609
CDKN1A_kerat	3	1	1	0.0016563	1	0	1	4	FALSE	9.5	0	0	193			GAB1_melan	GAB1:PIK3CA_melan	2580.11
PLA2_kerat	3	1	14.0417	0.0124982	0.0712166	0	23	4	FALSE	7	0	0	4033			GAB1:PIK3CA_melan	AKT1_melan	2495.11
Indole_5_6_quinone_carboxylic_acid_melan	3	1	1	7.201e-05	1	0.0833333	1	4	FALSE	4.75	0	0	7			ADCY4_kerat	cAMP_kerat	2482
FOS_kerat	3	1	7.575	0.0361194	0.132013	0	13	4	FALSE	9.5	0	0	15777			EDNRB_melan	ADCY4_melan	2366.9
TNF_kerat	3	1	7.86667	0.0771707	0.127119	0	14	4	FALSE	12.25	0	0	23641			SOS1:GRB2:SHC1_melan	HRAS_melan	2325
IKBKA_kerat	3	1	6.05	0.0615112	0.165289	0	13	4	FALSE	9.75	0	0	11357			AKT1_melan	CREB1_melan	2309.86
JUN_kerat	3	1	7.575	0.04388	0.132013	0	13	4	FALSE	9.25	0	0	19592			HRAS_melan	RAF1_melan	2240
SOS1:GRB2:SHC1_melan	3	1	8.46809	0.0321322	0.11809	0	15	4	FALSE	3	0	0	10348			PRKCB_melan	GAB1_melan	2222.61
MAP2K3_kerat	3	1	7.92917	0.0065755	0.126117	0	15	4	FALSE	5.75	0	0	2933			CYCS_kerat	TFAP2A_kerat	2199.37
MAP2K6_kerat	3	1	7.92917	0.0065755	0.126117	0	15	4	FALSE	5.75	0	0	2933			EDNRB_melan	PLC_melan	2027.6
TYRP1_melan	3	1	1.5	0.00039607	0.666667	0.0833333	2	4	FALSE	9	0	0	103			PIK3CA_melan	PDPK1_melan	1989.72
SMPD2_kerat	3	1	7.69167	0.0113244	0.130011	0	14	4	FALSE	4.5	0	0	1455			PDPK1_melan	AKT1_melan	1904.72
Eumelanin_melan	3	0	0	0	0	0.333333	0	3	FALSE	5.33333	0	0	0			PRKACA_melan	CREB1_melan	1897.33
Skin_aging	3	0	0	0	0	0	0	3	FALSE	2.33333	0	0	0			TNFRSF1A:TRAF2:RIPK1_kerat	CDC42_kerat	1894.12
FOS_kerat:JUN_kerat	2	10	6.60417	0.0852851	0.15142	0	12	12	FALSE	3.41667	0	0	35458			NOX1_kerat	ROS_kerat	1876.39
PRKCD_kerat	2	6	5.89167	0.0615573	0.169731	0.1	13	8	FALSE	8.83333	2	0	8719			cAMP_melan	RAP1A_melan	1850.4
TP53_kerat	2	5	6.51667	0.0255179	0.153453	0.0714286	14	7	FALSE	6.57143	0	0	5204			NFKB1_kerat	EDN1_kerat	1816.95
MAPK14_melan	2	5	5.42553	0.0229389	0.184314	0	14	7	FALSE	3.71429	0	0	6446			CDC42_kerat	RAC1_kerat	1807.97
MAP3K5_kerat	2	5	8.2625	0.0108756	0.121029	0	16	7	FALSE	4.57143	0	0	4336			PIK3CA_melan	RAC1_melan	1786.29
RAC1_melan	2	5	6.42553	0.0485755	0.155629	0.0476191	16	7	FALSE	2.71429	0	0	11942			RAP1A_melan	RAC1_melan	1765.4
PGE2_kerat	2	4	12.1167	0.056392	0.082531	0	21	6	FALSE	3	0	0	23182			RAC1_kerat	NOX1_kerat	1749.39
TFAP2A_kerat	2	4	8	0.0399322	0.125	0.0666667	14	6	FALSE	4.16667	0	0	9059			TNFRSF1A:TRAF2:RIPK1_kerat	IKBKA_kerat	1707.93
TP53_melan	2	4	7.14894	0.0120766	0.139881	0	15	6	FALSE	4.5	0	0	5454			F2RL1_kerat	PLC_kerat	1681.35
CREB1_kerat	2	3	9.075	0.0432782	0.110193	0	16	5	FALSE	3.8	0	0	23425			PIK3CA_kerat	PDPK1_kerat	1674.05
DUSP1_kerat	2	3	8.67917	0.0547034	0.115218	0	15	5	FALSE	7.4	0	0	26666			NFKB1_kerat	TP53_kerat	1649.83
DOPAquinone_melan	2	3	2.11111	0.0142859	0.473684	0.05	4	5	FALSE	4.2	0	0	3094			FOS_kerat:JUN_kerat	EDN1_kerat	1590.54
EGFR_kerat	2	3	9.3	0.0310657	0.107527	0	16	5	FALSE	2.6	0	0	5135			cAMP_melan	PRKACA_melan	1588.33
MAPK1_melan	2	3	4.87234	0.0117165	0.20524	0.05	11	5	FALSE	7.4	0	0	5570			DUSP1_kerat	MAPK1_kerat	1560.25
MAPK3_melan	2	3	4.87234	0.0117165	0.20524	0.05	11	5	FALSE	7.4	0	0	5570			DUSP1_kerat	MAPK3_kerat	1560.25
ROS_kerat	2	3	7.43333	0.0261775	0.134529	0	14	5	FALSE	4.2	0	0	4440			EGFR_kerat	PIK3CA_kerat	1547.05
DNA_Damage_kerat	2	2	5.9375	0.0164472	0.168421	0.0833333	13	4	FALSE	9.25	0	0	2283			ROS_kerat	EGFR_kerat	1527.62
CASP9_kerat	2	2	7.725	0.0149324	0.12945	0.333333	15	4	FALSE	5.75	0	0	4009			MAPK8_kerat	JUN_kerat	1493.62
PGE2_melan	2	2	10.8191	0.0044792	0.0924287	0	21	4	FALSE	2.25	0	0	862			MAP3K14_kerat	IKBKA_kerat	1469.92
STAT3_melan	2	2	1.8	0.00756135	0.555556	0	3	4	FALSE	2.25	0	0	1149			PRKCB_melan	TYR_melan	1446.9
EDNRB_melan	2	2	6.74468	0.0619382	0.148265	0	17	4	FALSE	8	0	0	14716			PKC_kerat	NFKB1_kerat	1435.4
PLC_kerat	2	2	9.4625	0.0293695	0.10568	0	16	4	FALSE	4	0	0	5655			RYR1_kerat	Calcium_cyt_kerat	1407.9
MET_melan	2	2	7.47872	0.0184281	0.133713	0	15	4	FALSE	7.25	0	0	4110			SMPD1_kerat	Ceramide_kerat	1379.28
KIT_melan	2	2	5.75532	0.0675828	0.173752	0	12	4	FALSE	2.75	0	0	12151			MITF_melan	MET_melan	1363.5
RPS6KA1_kerat	2	2	8.9125	0.00902526	0.112202	0	16	4	FALSE	6.5	0	0	2684			TFAP2A_kerat	TNF_kerat	1362.67
RPS6KA1_melan	2	2	5.40426	0.00064812	0.185039	0.25	13	4	FALSE	9.75	0	0	130			MAP3K1_kerat	MAP3K14_kerat	1342.92
MCL1:BAK1_kerat	2	2	10.6583	0.00510174	0.0938233	0	17	4	FALSE	4.5	0	0	1331			PDPK1_kerat	PRKCH_kerat	1325.77
MCL1:BAX_kerat	2	2	10.6583	0.00523856	0.0938233	0	17	4	FALSE	4.25	0	0	1338			Calcium_cyt_kerat	PKC_kerat	1308.4
ADCY4_kerat	2	1	12	0.0322906	0.0833333	0	19	3	FALSE	2	0	0	19068			IRAK1_Active:TRAF6_kerat	MAP3K7:TAB1_kerat	1283
ADCY4_melan	2	1	6.92553	0.049397	0.144393	0	16	3	FALSE	4.66667	0	0	13515			IP3_kerat	RYR1_kerat	1280.9
BAD_kerat	2	1	9.69583	0.00759541	0.103137	0	16	3	FALSE	5	0	0	2240			IRAK1_Active_kerat	IRAK1_Active:TRAF6_kerat	1279
CTNNB1_melan	2	1	6.61702	0.0038887	0.151125	0.166667	14	3	FALSE	5.33333	0	0	569			DAG_kerat	SMPD1_kerat	1252.28
CYCS_melan	2	1	1	0.00266448	1	0	1	3	FALSE	2.33333	0	0	319			CASP8_kerat	CASP3_kerat	1250.25
BAK1_kerat	2	1	9.7125	0.0135337	0.10296	0	16	3	FALSE	4.33333	0	0	3813			MC1R_melan	ADCY4_melan	1241.83
PhosphodiesteHRASe_melan	2	1	7.24468	0.00432077	0.138032	0	15	3	FALSE	2.66667	0	0	602			Arachidonic_Acid_kerat	PGE2_kerat	1234.78
PRKACA_melan	2	1	6.34043	0.0259726	0.157718	0	14	3	FALSE	4.66667	0	0	5587			NFKB1_kerat	TNF_kerat	1212.22
CCND1_kerat	2	1	1	0.00164189	1	0	1	3	FALSE	5.66667	0	0	405			CASP9_kerat	CASP3_kerat	1210.78
CCND1_melan	2	1	1.5	0.00252045	0.666667	0	2	3	FALSE	3.33333	0	0	238			MAP3K7:TAB1_kerat	IKBKA_kerat	1206
CDK4:CCND1_melan	2	1	1	0.00269328	1	0	1	3	FALSE	2	0	0	322			BAK1_kerat	CYCS_kerat	1179.67
MAP2K7_kerat	2	1	9.125	0.00484534	0.109589	0	15	3	FALSE	5.33333	0	0	775			PTGER2_kerat	ADCY4_kerat	1177.5
Cysteinyl_DOPA_melan	2	1	1	0.00133944	1	0	1	3	FALSE	2.66667	0	0	458			PTGER4_kerat	ADCY4_kerat	1177.5
DCT_melan	2	1	2	0.00161457	0.5	0.166667	3	3	FALSE	9.66667	0	0	456			TYR_melan	DOPAquinone_melan	1154.9
DHICA_melan	2	1	1.5	0.00011522	0.666667	0	2	3	FALSE	3.33333	0	0	10			PLC_kerat	IP3_kerat	1153.9
Indole_5_6_quinone_melan	2	1	1	4.321e-05	1	0.166667	1	3	FALSE	4.66667	0	0	5			IL1R1:MYD88:IRAK1:IRAK4_kerat	IRAK1_Active_kerat	1152
DOPA_melan	2	1	2.9	0.00014403	0.344828	0.166667	5	3	FALSE	5	0	0	12			TP53_kerat	DUSP1_kerat	1151.03
Glutathionyl_DOPA_melan	2	1	1	0.00133944	1	0	1	3	FALSE	2.66667	0	0	458			DNA_Damage_kerat	NFKB1_kerat	1147.04
EDN1_kerat	2	1	7.67368	0.0474348	0.130316	0	18	3	FALSE	14	0	0	11418			PTGER1_melan	PLC_melan	1144.71
ELK1_kerat	2	1	1.5	0.00074893	0.666667	0	2	3	FALSE	7.33333	0	0	156			PTGER3_melan	PLC_melan	1144.71
IL1A_kerat	2	1	11.4417	0.0094769	0.0873999	0	19	3	FALSE	13.3333	0	0	1858			PLC_kerat	DAG_kerat	1125.28
IL6_kerat	2	1	16.675	0.00602227	0.05997	0	26	3	FALSE	13.3333	0	0	1014			PLA2_kerat	Arachidonic_Acid_kerat	1107.78
MMPs_kerat	2	1	1	0.00153387	1	0	1	3	FALSE	13.6667	0	0	302			MITF_melan	EDNRB_melan	1091
GAB1_melan	2	1	7.48936	0.0358064	0.133523	0	16	3	FALSE	3.66667	0	0	8558			RAF1_melan	MAP2K1_melan	1077.5
NFAT2_kerat	2	1	14.0167	0.00921765	0.0713436	0	23	3	FALSE	3.33333	0	0	3978			RAF1_melan	MAP2K2_melan	1077.5
Lipid_Peroxidation_kerat	2	1	7.8843	0.00273598	0.126834	0	15	3	FALSE	2.66667	0	0	615			APAF1:CYCS_kerat	CASP9_kerat	1077.28
MAP2K3_melan	2	1	6.35106	0.0114046	0.157454	0.166667	15	3	FALSE	5.66667	0	0	3501			PGE2_kerat	PTGER2_kerat	1050.5
MAP2K4_kerat	2	1	9.125	0.00267055	0.109589	0	15	3	FALSE	6.33333	0	0	591			PGE2_kerat	PTGER4_kerat	1050.5
MAPK8_melan	2	1	1	0.00263567	1	0	1	3	FALSE	1.66667	0	0	850			PGE2_kerat	PTGER1_melan	1027.21
MAP2K6_melan	2	1	6.35106	0.0114046	0.157454	0.166667	15	3	FALSE	5.66667	0	0	3501			PGE2_kerat	PTGER3_melan	1027.21
PTGER1_melan	2	1	10.0213	0.0151329	0.0997877	0	20	3	FALSE	5	0	0	4279			SMPD2_kerat	Ceramide_kerat	1026.27
PTGER3_melan	2	1	10.0213	0.0151329	0.0997877	0	20	3	FALSE	5	0	0	4279			IL1R1_kerat	IL1R1:MYD88:IRAK1:IRAK4_kerat	1025
FOS_melan	2	0	0	0	0	0	0	2	FALSE	9.5	0	0	0			PRKCH_kerat	CASP3_kerat	997.805
Cell_survival_kerat	2	0	0	0	0	0	0	2	FALSE	3	0	0	0			NFKB1_kerat	NOS2_kerat	988.721
Apoptosis_kerat	2	0	0	0	0	0	0	2	FALSE	7	0	0	0			NOS2_kerat	Nitric_oxide_kerat	973.721
Pheomelanin_melan	2	0	0	0	0	0	0	2	FALSE	3	0	0	0			NFKB1_kerat	CSF2_kerat	962
DNA_Repair_kerat	2	0	0	0	0	0	0	2	FALSE	2	0	0	0			Nitric_oxide_kerat	GUCY1A2_melan	956.721
Skin_inflammation	2	0	0	0	0	0	0	2	FALSE	2	0	0	0			CYCS_kerat	APAF1:CYCS_kerat	950.285
MCL1_kerat	2	0	0	0	0	0	0	2	FALSE	4	0	0	0			MAPK14_kerat	FOS_kerat	942.115
Melanosome_biogenesis	2	0	0	0	0	0	0	2	FALSE	2	0	0	0			STAT3_kerat	PTGS2_kerat	938
ICAM1_kerat	2	0	0	0	0	0	0	2	FALSE	16	0	0	0			GUCY1A2_melan	cGMP_melan	937.721
TNFRSF1A:TRAF2:RIPK1_kerat	1	5	6.30833	0.0668496	0.15852	0	12	6	FALSE	4	0	0	20479			MET_melan	SOS1:GRB2:SHC1_melan	931
MAP3K7:TAB1_kerat	1	4	6.64583	0.016851	0.15047	0	14	5	FALSE	3.6	0	0	1730			KIT_melan	SOS1:GRB2:SHC1_melan	925.4
TNFRSF1A_kerat	1	4	6.88333	0.0789998	0.145278	0	13	5	FALSE	3.6	0	0	23749			RAC1_melan	MAP2K3_melan	923.846
ACTH_kerat	1	3	5.87083	0.00412535	0.170334	0.166667	13	4	FALSE	10.5	0	0	916			RAC1_melan	MAP2K6_melan	923.846
AKT1_kerat	1	3	8.15	0.00521782	0.122699	0	15	4	FALSE	3.75	0	0	858			SPTLC1_kerat	Ceramide_kerat	919.703
STAT3_kerat	1	3	13.85	0.0115096	0.0722022	0	23	4	FALSE	3.75	0	0	5334			SPTLC2_kerat	Ceramide_kerat	919.703
USF1_melan	1	3	8.62766	0.00639475	0.115906	0.166667	18	4	FALSE	4.5	0	0	1839			DUSP1_kerat	MAPK8_kerat	917.673
PRKCH_kerat	1	3	7.37917	0.017467	0.135517	0.0833333	15	4	FALSE	5	0	0	2566			JAK1_kerat	STAT3_kerat	912.138
cAMP_melan	1	2	5.97872	0.0481728	0.16726	0	15	3	FALSE	2.66667	0	0	13231			RAC1_melan	MAP3K1_melan	900
MSN_melan	1	2	1	0.00345662	1	0.166667	1	3	FALSE	6	0	0	764			IL1A_kerat	IL1R1_kerat	898
alpha_MSH_kerat	1	2	5.88333	0.00251226	0.169972	0.166667	13	3	FALSE	13.3333	0	0	620			MAP2K3_melan	MAPK14_melan	885.846
Calcium_cyt_kerat	1	2	6.95833	0.0186499	0.143713	0	14	3	FALSE	2	0	0	3240			MAP2K6_melan	MAPK14_melan	885.846
Calcium_cyt_melan	1	2	7.74468	0.00674041	0.129121	0	17	3	FALSE	3	0	0	979			NFAT2_kerat	PTGS2_kerat	880
DFFB:DFFA_kerat	1	2	7.87083	0.00478166	0.127051	0	15	3	FALSE	3.66667	0	0	744			HRAS_kerat	RAF1_kerat	868.4
CDC42_kerat	1	2	8.10833	0.0256527	0.12333	0.166667	14	3	FALSE	5.33333	0	0	4973			CSF2_kerat	CSF2RA_melan	856
RAC1_kerat	1	2	7.94583	0.024412	0.125852	0.166667	14	3	FALSE	4	0	0	4374			MAPK1_kerat	FOS_kerat	839.363
cGMP_melan	1	2	7.125	0.0118205	0.140351	0	15	3	FALSE	2.33333	0	0	2575			MAPK3_kerat	FOS_kerat	839.363
DOPAchrome_melan	1	2	1.8	0.0038152	0.555556	0	3	3	FALSE	3.33333	0	0	820			MAPK1_kerat	JUN_kerat	833.03
RAF1_kerat	1	2	9.6125	0.0108797	0.104031	0	16	3	FALSE	2.66667	0	0	5688			MAPK3_kerat	JUN_kerat	833.03
RAF1_melan	1	2	6.59574	0.0296837	0.151613	0	13	3	FALSE	2.66667	0	0	11326			cGMP_melan	PRKG1_melan	827.721
IRAK1_Active:TRAF6_kerat	1	2	7.55833	0.0167934	0.132304	0	15	3	FALSE	3	0	0	2014			NFKB1_kerat	F2RL1_kerat	818.348
PIK3CA_melan	1	2	5.67021	0.0530305	0.17636	0	14	3	FALSE	4.33333	0	0	8571			PLC_melan	IP3_melan	817
MAP2K1_kerat	1	2	8.73333	0.00554067	0.114504	0	15	3	FALSE	7	0	0	3828			PRKG1_melan	CREB1_melan	804.721
MAP2K1_melan	1	2	5.73404	0.0129407	0.174397	0	12	3	FALSE	4.33333	0	0	5762			TFAP2A_kerat	SPTLC1_kerat	792.703
MAP2K2_kerat	1	2	8.73333	0.00554067	0.114504	0	15	3	FALSE	7	0	0	3828			TFAP2A_kerat	SPTLC2_kerat	792.703
MAP2K2_melan	1	2	5.73404	0.0129407	0.174397	0	12	3	FALSE	4.33333	0	0	5762			IL6R_kerat	JAK1_kerat	785.138
MAP3K1_melan	1	2	1.75	0.0103699	0.571429	0	3	3	FALSE	3.66667	0	0	2538			BAD_kerat	CYCS_kerat	767.364
PAK1_kerat	1	2	8.86667	0.00465923	0.112782	0	16	3	FALSE	4.66667	0	0	2822			CSF2RA_melan	CSF2RA:JAK1_melan	748
PAK1_melan	1	2	7.18085	0	0.139259	0.333333	16	3	FALSE	4.33333	0	0	0			SRC_kerat	EGFR_kerat	742.333
PDPK1_kerat	1	2	7.9875	0.0224832	0.125196	0	16	3	FALSE	3.33333	0	0	3474			SOS1:GRB2:SHC1_kerat	HRAS_kerat	741.4
4HNE_kerat	1	1	6.91286	0.00617819	0.144658	0	14	2	FALSE	3.5	0	0	1033			IP3_melan	RYR1_melan	732
MC1R_kerat	1	1	6.05417	0	0.165176	0.5	13	2	FALSE	15	0	0	0			FAS:FADD_kerat	CASP8_kerat	717
ACTH_melan	1	1	8.78723	0	0.113801	0.5	18	2	FALSE	5.5	0	0	0			TNFRSF1A:TRAF2:RIPK1_kerat	MAP3K5_kerat	710.217
cAMP_kerat	1	1	11.025	0.0341197	0.090703	0	18	2	FALSE	2.5	0	0	20058			MITF_melan	MC1R_melan	700.471
AHR:SRC:HSP90AA1_kerat	1	1	11.219	0.00377828	0.0891344	0	18	2	FALSE	2	0	0	539			MAP2K3_kerat	MAPK14_kerat	696.55
SRC_kerat	1	1	10.2614	0.00722049	0.0974525	0	17	2	FALSE	3.5	0	0	1054			MAP2K6_kerat	MAPK14_kerat	696.55
GSK3B_kerat	1	1	14.9208	0.00229721	0.0670204	0	24	2	FALSE	3.5	0	0	409			Ceramide_kerat	TFAP2A_kerat	686.208
BAD_melan	1	1	1.5	0.00349983	0.666667	0	2	2	FALSE	7.5	0	0	346			BAX_kerat	CYCS_kerat	673.724
EZR_melan	1	1	1	0.00086415	1	0	1	2	FALSE	8	0	0	382			4HNE_kerat	DNA_Damage_kerat	669.964
GSK3B_melan	1	1	7.54255	0	0.132581	0.5	15	2	FALSE	7.5	0	0	0			TP53_melan	HIF1A_melan	669
RDX	1	1	1	0.00086415	1	0	1	2	FALSE	8	0	0	382			IL6_kerat	IL6R_kerat	658.138
alpha_MSH_melan	1	1	8.78723	0	0.113801	0.5	18	2	FALSE	5.5	0	0	0			Ceramide_kerat	PLA2_kerat	656.974
APAF1:CYCS_kerat	1	1	8.70833	0.0120591	0.114833	0	16	2	FALSE	5.5	0	0	3801			RYR1_melan	Calcium_cyt_melan	647
Arachidonic_Acid_kerat	1	1	13.0792	0.0143273	0.0764575	0	22	2	FALSE	5	0	0	5573			CSF2RA:JAK1_melan	STAT3_melan	638
BAX_kerat	1	1	9.7125	0.00624674	0.10296	0	16	2	FALSE	5.5	0	0	1924			MAPK14_melan	USF1_melan	623
BBC3_melan	1	1	2	0.00023764	0.5	0	3	2	FALSE	5	0	0	81			EGFR_kerat	SOS1:GRB2:SHC1_kerat	614.4
BCL2L1_kerat	1	1	1	0.00026645	1	0	1	2	FALSE	5	0	0	32			FOS_kerat:JUN_kerat	NGF_kerat	591.6
BCL2L1_melan	1	1	1	0.00171391	1	0	1	2	FALSE	2.5	0	0	306			FAS_kerat	FAS:FADD_kerat	590
BID_kerat	1	1	9.72083	0.00317132	0.102872	0	16	2	FALSE	7	0	0	538			DFFB_kerat	DNA_Damage_kerat	585
Calcium_cyt:Calmodulin_melan	1	1	8.14894	0.00426316	0.122715	0	16	2	FALSE	3	0	0	625			HIF1A_melan	KITLG_melan	584
PKC_kerat	1	1	6.04167	0.0172168	0.165517	0	13	2	FALSE	14.5	0	0	2763			MAP2K7_kerat	MAPK8_kerat	576.421
PPP3CA_kerat	1	1	14.9417	0.00163469	0.0669269	0	24	2	FALSE	3	0	0	284			NGF_kerat	NTRK1_melan	573.6
PRKACA_kerat	1	1	10.05	0.0359488	0.0995025	0	17	2	FALSE	3.5	0	0	21050			NTRK1_melan	SOS1:GRB2:SHC1_melan	553.6
RAP1A_melan	1	1	7.35106	0.0240725	0.136035	0	17	2	FALSE	5	0	0	7752			MCL1:BAX_kerat	BAX_kerat	546.724
CDH2_melan	1	1	1	0	1	0.5	1	2	FALSE	3.5	0	0	0			MAPK14_melan	ELK1_melan	540
CDK4_melan	1	1	1.5	0.0028085	0.666667	0	2	2	FALSE	12	0	0	402			RAC1_melan	RAC1:PARD6A:CDC42_melan	540
CDKN1A_melan	1	1	1	0.00260687	1	0	1	2	FALSE	1.5	0	0	842			MCL1:BAK1_kerat	BAK1_kerat	537.224
PRKCZ_kerat	1	1	6.04167	0.0469397	0.165517	0	13	2	FALSE	17	0	0	9439			PMAIP1_kerat	BAK1_kerat	515.447
CFLAR_kerat	1	1	10.0792	0.00044648	0.0992145	0	16	2	FALSE	4	0	0	67			MAPK1_melan	TP53_melan	508.75
PRKG1_melan	1	1	6.33684	0.0102218	0.157807	0	14	2	FALSE	5.5	0	0	2335			MAPK3_melan	TP53_melan	508.75
PTGS2_melan	1	1	11.7234	0.00433518	0.0852995	0	22	2	FALSE	6	0	0	775			AHR:SRC:HSP90AA1_kerat	SRC_kerat	504.333
CSF2_kerat	1	1	3.75	0.0122134	0.266667	0	6	2	FALSE	14	0	0	2032			MITF_melan	TYR_melan	504.25
CSF2RA_melan	1	1	3.14286	0.0106723	0.318182	0	5	2	FALSE	2	0	0	1738			KITLG_melan	KIT_melan	499
CSF2RA:JAK1_melan	1	1	2.5	0.00910243	0.4	0	4	2	FALSE	3	0	0	1442			RAF1_kerat	MAP2K1_kerat	497.7
CTNNB1:LEF1_melan	1	1	5.68085	0.00266448	0.17603	0	13	2	FALSE	12	0	0	386			RAF1_kerat	MAP2K2_kerat	497.7
DAG_kerat	1	1	8.6625	0.0145795	0.11544	0	15	2	FALSE	3	0	0	2696			MAPK14_kerat	CASP3_kerat	496.333
SMPD1_kerat	1	1	7.6875	0.0164086	0.130081	0	14	2	FALSE	5	0	0	2816			MAP2K1_melan	MAPK1_melan	496.25
DAG_melan	1	1	8.73404	0.0466068	0.114495	0	18	2	FALSE	5	0	0	11301			MAP2K1_melan	MAPK3_melan	496.25
DFFB_kerat	1	1	6.91667	0.00496889	0.144578	0	14	2	FALSE	3.5	0	0	660			MAP2K2_melan	MAPK1_melan	496.25
DHI_melan	1	1	1.5	8.642e-05	0.666667	0	2	2	FALSE	3	0	0	8			MAP2K2_melan	MAPK3_melan	496.25
PIK3CA_kerat	1	1	8.93333	0.020654	0.11194	0	17	2	FALSE	4	0	0	3246			RPS6KA1_kerat	BAD_kerat	484.748
SOS1:GRB2:SHC1_kerat	1	1	11.4958	0.00722145	0.086988	0	18	2	FALSE	3.5	0	0	1264			NFKB1_kerat	IL1A_kerat	481.9
STAT1_kerat	1	1	1.5	0.00174991	0.666667	0	2	2	FALSE	3.5	0	0	294			CREB1_melan	PTGS2_melan	480
ELK1_melan	1	1	1.5	0.00518493	0.666667	0	2	2	FALSE	4.5	0	0	1682			PDPK1_kerat	AKT1_kerat	475.283
RHOA_kerat	1	1	1	0.00164189	1	0	1	2	FALSE	4	0	0	296			Calcium_cyt_melan	Calcium_cyt:Calmodulin_melan	475
FAS:FADD_kerat	1	1	8.6625	0.00687003	0.11544	0	16	2	FALSE	4.5	0	0	813			TNFRSF1A_kerat	PLC_kerat	470.833
FAS_kerat	1	1	9.6375	0.0050409	0.103761	0	17	2	FALSE	2	0	0	705			FASLG_kerat	FAS_kerat	463
FASLG_kerat	1	1	10.6125	0.00321178	0.0942285	0	18	2	FALSE	14	0	0	597			BID_kerat	CYCS_kerat	460.191
FICZ_kerat	1	1	12.1728	0.00030726	0.0821501	0	19	2	FALSE	2.5	0	0	22			DFFB:DFFA_kerat	DFFB_kerat	458
IVL_kerat	1	1	1	0.00164189	1	0	1	2	FALSE	6.5	0	0	580			DOPAquinone_melan	DOPAchrome_melan	448.897
NGF_kerat	1	1	10.2812	0.00687867	0.0972644	0	17	2	FALSE	7	0	0	3451			CASP3_kerat	DFFB:DFFA_kerat	445
MMP1_melan	1	1	1	1.44e-05	1	0	1	2	FALSE	3	0	0	1			MET_melan	GAB1_melan	442.5
FZD3_melan	1	1	6.53684	0.00136825	0.152979	0	15	2	FALSE	6.5	0	0	169			TNFRSF1A:TRAF2:RIPK1_kerat	PAK1_kerat	436.5
GAB1:PIK3CA_melan	1	1	6.54255	0.0345821	0.152846	0	15	2	FALSE	7.5	0	0	8233			Lipid_Peroxidation_kerat	4HNE_kerat	431.964
GADD45A_kerat	1	1	1	6.001e-05	1	0	1	2	FALSE	4.5	0	0	8			MAP2K4_kerat	MAPK8_kerat	425.421
GUCY1A2_melan	1	1	8.05155	0.0121085	0.1242	0	16	2	FALSE	2.5	0	0	2695			AKT1_melan	BAD_melan	423
HIF1A_kerat	1	1	11.6292	0.00213802	0.0859907	0	18	2	FALSE	5	0	0	1108			AKT1_melan	MSN_melan	420
PMAIP1_kerat	1	1	10.6708	0.00396715	0.0937134	0	17	2	FALSE	2.5	0	0	985			TNFRSF1A:NSMAF:GNB2L1_kerat	SMPD2_kerat	409.03
HIF1A_melan	1	1	7.58511	0.00705726	0.131837	0	14	2	FALSE	4	0	0	2769			MAPK14_melan	CREB1_melan	402
KITLG_melan	1	1	6.67021	0.00583305	0.14992	0	13	2	FALSE	3	0	0	1733			GSK3B_kerat	NFAT2_kerat	399.5
HRAS_kerat	1	1	10.5542	0.00905058	0.0947493	0	17	2	FALSE	2.5	0	0	3469			TP53_kerat	ACTH_kerat	399.431
HRAS_melan	1	1	7.53191	0.0309079	0.132768	0	14	2	FALSE	3.5	0	0	10834			PTGS2_melan	PGE2_melan	395
IL10_kerat	1	1	1	0.00082095	1	0	1	2	FALSE	14	0	0	301			PhosphodiesteHRASe_melan	PRKACA_melan	394
IL12A_kerat	1	1	1	0.00158188	1	0	1	2	FALSE	14	0	0	299			Calcium_cyt:Calmodulin_melan	PhosphodiesteHRASe_melan	390
IL1R1_kerat	1	1	10.4708	0.011306	0.0955034	0	18	2	FALSE	2.5	0	0	1897			HIF1A_kerat	PMAIP1_kerat	388.447
IL1R1:MYD88:IRAK1:IRAK4_kerat	1	1	9.5	0.0131351	0.105263	0	17	2	FALSE	2	0	0	1936			RPS6KA1_kerat	CREB1_kerat	381.894
IRAK1_Active_kerat	1	1	8.52917	0.0149643	0.117245	0	16	2	FALSE	2.5	0	0	1975			NFKB1_kerat	PTGS2_kerat	378.8
IL6R_kerat	1	1	15.7333	0.0078514	0.0635593	0	25	2	FALSE	2.5	0	0	2436			NFKB1_kerat	IL6_kerat	375.938
JAK1_kerat	1	1	14.7917	0.00968052	0.0676056	0	24	2	FALSE	3	0	0	3876			MITF_melan	CDK4_melan	375
IL8_kerat	1	1	1	0.00082095	1	0	1	2	FALSE	14	0	0	301			ROS_kerat	SMPD2_kerat	372.042
IP3_kerat	1	1	8.90833	0.0149917	0.112254	0	16	2	FALSE	3	0	0	3062			MAPK1_kerat	RPS6KA1_kerat	369.821
RYR1_kerat	1	1	7.93333	0.0168208	0.12605	0	15	2	FALSE	2.5	0	0	3151			MAPK3_kerat	RPS6KA1_kerat	369.821
IP3_melan	1	1	9.55319	0.00918885	0.104677	0	19	2	FALSE	3.5	0	0	1495			CTNNB1_melan	CTNNB1:LEF1_melan	364
RYR1_melan	1	1	8.64894	0.00796463	0.115621	0	18	2	FALSE	2.5	0	0	1237			ELK1_melan	CDKN1A_melan	362
IRAK1_Active:TRAF6:ECSIT_kerat	1	1	8.97083	0.00014403	0.111472	0	16	2	FALSE	5	0	0	10			MAP3K1_melan	MAP2K4_melan	362
KITLG_kerat	1	1	6.69474	0.0616058	0.149371	0	13	2	FALSE	15	0	0	10699			MAP3K1_melan	MAP2K7_melan	362
MAP2K4_melan	1	1	1.5	0.00260687	0.666667	0	2	2	FALSE	3	0	0	848			RAC1:PARD6A:CDC42_melan	PRKCZ_melan	362
MAP2K7_melan	1	1	1.5	0.00260687	0.666667	0	2	2	FALSE	3	0	0	848			AKT1_melan	CTNNB1_melan	355
MAP3K14_kerat	1	1	7.02917	0.017714	0.142264	0	14	2	FALSE	5.5	0	0	1936			PPP3CA_kerat	NFAT2_kerat	353.5
MAP4K2_kerat	1	1	8.97917	0.00028431	0.111369	0	16	2	FALSE	6.5	0	0	384			TNFRSF1A:TRADD:FADD_kerat	CASP8_kerat	344.75
MITF:EP300_melan	1	1	5.73404	0	0.174397	0	13	2	FALSE	21	1	0	0			Singlet_oxygen_kerat	Ceramide_kerat	343.333
MLANA	1	1	1	0.00129623	1	0	1	2	FALSE	11.5	0	0	545			PRKCH_kerat	MAPK14_kerat	340.962
OCA2	1	1	1	0.00129623	1	0	1	2	FALSE	11.5	0	0	545			CREB1_kerat	PTGS2_kerat	340.754
MMP1_kerat	1	1	1	0.00012242	1	0	1	2	FALSE	2.5	0	0	9			MITF_melan	PRKCB_melan	337.5
NOS2_kerat	1	1	9.87879	0.0125982	0.101227	0	18	2	FALSE	14	0	0	2929			NFKB1_kerat	FASLG_kerat	336
NTRK1_melan	1	1	9.37895	0.00660502	0.106622	0	16	2	FALSE	3	0	0	3660			CASP8_kerat	BID_kerat	333.191
Nitric_oxide_kerat	1	1	8.96939	0.0123678	0.11149	0	17	2	FALSE	2	0	0	2813			MAP2K1_kerat	MAPK1_kerat	312.35
NOX1_kerat	1	1	8.39583	0.0235683	0.119107	0	15	2	FALSE	4	0	0	4191			MAP2K1_kerat	MAPK3_kerat	312.35
PAX3_melan	1	1	5.69474	0	0.175601	0.5	13	2	FALSE	13	0	0	0			MAP2K2_kerat	MAPK1_kerat	312.35
PDPK1_melan	1	1	6.44681	0.026079	0.155116	0	14	2	FALSE	7.5	0	0	3817			MAP2K2_kerat	MAPK3_kerat	312.35
PTGER2_kerat	1	1	12.975	0.0135024	0.0770713	0	20	2	FALSE	4.5	0	0	8401			CREB1_melan	BCL2_melan	304.333
PTGER4_kerat	1	1	12.975	0.0135024	0.0770713	0	20	2	FALSE	4.5	0	0	8401			STAT3_melan	CCND1_melan	292
PRKCZ_melan	1	1	1	0.00260687	1	0	1	2	FALSE	1.5	0	0	424			MITF_melan	DCT_melan	290.103
RAC1:PARD6A:CDC42_melan	1	1	1.5	0.00518493	0.666667	0	2	2	FALSE	4.5	0	0	846			FOS_kerat:JUN_kerat	IL1A_kerat	289.1
Singlet_oxygen_kerat	1	1	7.68465	0.00147386	0.13013	0	14	2	FALSE	5.5	0	0	293			TP53_kerat	alpha_MSH_kerat	287.431
SPTLC1_kerat	1	1	7.70417	0.00978948	0.1298	0.5	14	2	FALSE	7	0	0	3263			MAPK1_melan	MITF_melan	286.75
SPTLC2_kerat	1	1	7.70417	0.00978948	0.1298	0.5	14	2	FALSE	7	0	0	3263			MAPK3_melan	MITF_melan	286.75
TNFRSF1A:NSMAF:GNB2L1_kerat	1	1	8.67083	0.00243447	0.115329	0	15	2	FALSE	4.5	0	0	391			alpha_MSH_kerat	NFKB1_kerat	285.25
TNFRSF1A:TRADD:FADD_kerat	1	1	8.6625	0.00150867	0.11544	0	16	2	FALSE	6	0	0	479			ACTH_kerat	NFKB1_kerat	284.25
CASP8_melan	1	0	0	0	0	0	0	1	FALSE	12	0	0	0			TNFRSF1A_kerat	TNFRSF1A:NSMAF:GNB2L1_kerat	282.03
Cell_survival_melan	1	0	0	0	0	0	0	1	FALSE	2	0	0	0			PAK1_kerat	MAP2K3_kerat	281.75
Cell_proliferation_kerat	1	0	0	0	0	0	0	1	FALSE	3	0	0	0			PAK1_kerat	MAP2K6_kerat	281.75
Cell_proliferation_melan	1	0	0	0	0	0	0	1	FALSE	3	0	0	0			CTNNB1:LEF1_melan	MITF_melan	279
Cell_cycle_arrest_kerat	1	0	0	0	0	0	0	1	FALSE	4	0	0	0			DOPAquinone_melan	Cysteinyl_DOPA_melan	276
Cell_cycle_arrest_melan	1	0	0	0	0	0	0	1	FALSE	2	0	0	0			DOPAquinone_melan	Glutathionyl_DOPA_melan	276
Apoptosis_melan	1	0	0	0	0	0	0	1	FALSE	3	0	0	0			MITF:EP300_melan	MITF_melan	273
DFFA_kerat	1	0	0	0	0	0	0	1	FALSE	3	0	0	0			MITF_melan	MITF:EP300_melan	273
Cell_differentiation_kerat	1	0	0	0	0	0	0	1	FALSE	2	0	0	0			AKT1_kerat	GSK3B_kerat	272.5
JUN_melan	1	0	0	0	0	0	0	1	FALSE	3	0	0	0			CFLAR_kerat	MAP2K7_kerat	271
PMEL_melan	1	0	0	0	0	0	0	1	FALSE	21	0	0	0			MITF_melan	MLANA	270
CDK2_kerat	1	0	0	0	0	0	0	1	FALSE	4	0	0	0			MITF_melan	OCA2	270
Dendrite_formation_melan	1	0	0	0	0	0	0	1	FALSE	2	0	0	0			FICZ_kerat	AHR:SRC:HSP90AA1_kerat	264.333
Melanosome_phagocytosis_kerat	1	0	0	0	0	0	0	1	FALSE	2	0	0	0			MAPK14_kerat	HIF1A_kerat	261.447
SOX10_melan	0	5	5.5	0	0.181818	0.2	13	5	FALSE	7.8	0	0	0			MAP4K2_kerat	MAP3K1_kerat	259.74
FOS_kerat:JUN_melan	0	3	2.11111	0	0.473684	0	4	3	FALSE	3	0	0	0			MAPK8_kerat	MCL1:BAK1_kerat	258.616
UVA	0	3	7.5082	0	0.133188	0	14	3	FALSE	3.33333	0	0	0			MAPK8_kerat	MCL1:BAX_kerat	258.616
UVB	0	3	7.97561	0	0.125382	0	14	3	FALSE	3	0	0	0			IRAK1_Active:TRAF6:ECSIT_kerat	MAP3K1_kerat	250
PIAS3_melan	0	2	5.54545	0	0.180328	0	13	2	FALSE	12.5	0	0	0			BAD_melan	CYCS_melan	245
Arachidonic_Acid_melan	0	1	11.7053	0	0.0854316	0	22	1	FALSE	4	0	0	0			F10	F2RL1_kerat	241
Cysteine_melan	0	1	1.5	0	0.666667	0	2	1	FALSE	3	0	0	0			F7	F2RL1_kerat	241
F10	0	1	11.3361	0	0.0882138	0	18	1	FALSE	7	0	0	0			TPSAB1	F2RL1_kerat	241
F7	0	1	11.3361	0	0.0882138	0	18	1	FALSE	7	0	0	0			Trypsin	F2RL1_kerat	241
GSH_melan	0	1	1.5	0	0.666667	0	2	1	FALSE	3	0	0	0			AKT1_melan	EZR_melan	240
HGF_kerat	0	1	8.4	0	0.119048	0	16	1	FALSE	4	0	0	0			AKT1_melan	RDX	240
TPSAB1	0	1	11.3361	0	0.0882138	0	18	1	FALSE	7	0	0	0			MC1R_kerat	NFKB1_kerat	240
Trypsin	0	1	11.3361	0	0.0882138	0	18	1	FALSE	7	0	0	0			STAT3_melan	BCL2L1_melan	238
Tyrosine_melan	0	1	3.63636	0	0.275	0	6	1	FALSE	3	0	0	0			EGFR_kerat	STAT1_kerat	235.5
WNT5A	0	1	7.46875	0	0.133891	0	16	1	FALSE	2	0	0	0			DNA_Damage_kerat	TP53_kerat	234.929
																MAP3K5_kerat	MAP2K3_kerat	232.8
																MAP3K5_kerat	MAP2K6_kerat	232.8
																F2RL1_kerat	RHOA_kerat	228
																FOS_kerat:JUN_kerat	IVL_kerat	228
																Calcium_cyt_kerat	PPP3CA_kerat	226.5
																NFKB1_kerat	IL12A_kerat	223.833
																PRKCD_kerat	MCL1:BAX_kerat	218.108
																TNFRSF1A_kerat	TNFRSF1A:TRADD:FADD_kerat	217.75
																CDC42_kerat	MAP3K1_kerat	213.14
																PRKCD_kerat	MCL1:BAK1_kerat	208.608
																MAP3K5_kerat	MAP2K4_kerat	204.421
																PGE2_melan	PTGER1_melan	202.5
																PGE2_melan	PTGER3_melan	202.5
																MITF_melan	TYRP1_melan	197.75
																CDK4_melan	CDK4:CCND1_melan	197
																TP53_melan	BBC3_melan	196.5
																DOPAchrome_melan	DHI_melan	191
																FZD3_melan	AKT1_melan	190
																CDK4:CCND1_melan	Cell_proliferation_melan	188
																BCL2_melan	BAX_melan	186.833
																CYCS_melan	Apoptosis_melan	186
																RAC1_kerat	MAP3K1_kerat	185.583
																MAPK8_melan	JUN_melan	184
																MAP2K4_melan	MAPK8_melan	183
																MAP2K7_melan	MAPK8_melan	183
																CDKN1A_melan	Cell_cycle_arrest_melan	182
																PRKCZ_melan	Dendrite_formation_melan	182
																MSN_melan	CDH2_melan	181
																TYR_melan	DOPA_melan	181
																TYR_melan	Eumelanin_melan	181
																TYR_melan	Indole_5_6_quinone_melan	181
																AKT1_melan	CASP8_melan	180
																MITF_melan	PMEL_melan	180
																USF1_melan	MC1R_melan	180
																AKT1_melan	GSK3B_melan	179
																RAC1_melan	PAK1_melan	179
																USF1_melan	ACTH_melan	179
																USF1_melan	alpha_MSH_melan	179
																MAP3K5_kerat	MAP2K7_kerat	178.421
																CCND1_melan	CDK4:CCND1_melan	177
																AKT1_kerat	CASP8_kerat	174.167
																NFKB1_kerat	IL10_kerat	171
																NFKB1_kerat	IL8_kerat	171
																MAPK1_kerat	PLA2_kerat	161.901
																MAPK3_kerat	PLA2_kerat	161.901
																CASP3_kerat	MAP3K1_kerat	160.779
																AKT1_melan	FOS_melan	157.974
																ROS_kerat	MAP3K5_kerat	157.9
																AKT1_kerat	BAD_kerat	155.617
																FOS_kerat:JUN_kerat	IL6_kerat	155.2
																PRKCD_kerat	CASP8_kerat	154.524
																TYR_melan	Indole_5_6_quinone_carboxylic_acid_melan	153.5
																MAP3K5_kerat	MAP3K1_kerat	146.674
																CREB1_kerat	CFLAR_kerat	144
																NFKB1_kerat	MMPs_kerat	139.9
																NFKB1_kerat	BCL2_kerat	135.2
																FOS_kerat:JUN_kerat	CCND1_kerat	134.862
																TNFRSF1A:TRAF2:RIPK1_kerat	MAP4K2_kerat	132.74
																MAPK14_kerat	BCL2L1_kerat	132.5
																ACTH_kerat	MC1R_melan	129.181
																alpha_MSH_kerat	MC1R_melan	129.181
																FOS_kerat:JUN_kerat	PTGS2_kerat	129.081
																BAX_melan	CYCS_melan	125
																STAT1_kerat	MMP1_kerat	123.5
																IRAK1_Active:TRAF6_kerat	IRAK1_Active:TRAF6:ECSIT_kerat	123
																BCL2L1_melan	Cell_survival_melan	120
																UVB	SMPD2_kerat	118.202
																TP53_kerat	GADD45A_kerat	118.167
																CDKN1A_kerat	Cell_cycle_arrest_kerat	116
																DCT_melan	DHICA_melan	115.103
																CCND1_kerat	Cell_proliferation_kerat	115
																IVL_kerat	Cell_differentiation_kerat	115
																RHOA_kerat	Melanosome_phagocytosis_kerat	115
																DFFB:DFFA_kerat	DFFA_kerat	114
																PRKCH_kerat	CDK2_kerat	114
																ACTH_kerat	MC1R_kerat	113
																MAPK1_melan	RPS6KA1_melan	112
																MAPK3_melan	RPS6KA1_melan	112
																IL12A_kerat	DNA_Repair_kerat	110.833
																MMPs_kerat	Skin_aging	107.5
																UVB	Lipid_Peroxidation_kerat	105.464
																UVA	Singlet_oxygen_kerat	103.333
																MAPK14_melan	BAX_melan	99.6667
																NFKB1_kerat	CDKN1A_kerat	99.3333
																BCL2_kerat	Cell_survival_kerat	96.5
																WNT5A	FZD3_melan	96
																Arachidonic_Acid_melan	PGE2_melan	95
																HGF_kerat	MET_melan	95
																PAX3_melan	MITF_melan	95
																ACTH_melan	MC1R_melan	94
																alpha_MSH_melan	MC1R_melan	94
																Cysteinyl_DOPA_melan	Pheomelanin_melan	94
																Glutathionyl_DOPA_melan	Pheomelanin_melan	94
																GSK3B_melan	CTNNB1_melan	94
																MAP3K7:TAB1_kerat	MAP2K4_kerat	94
																PIAS3_melan	MITF_melan	94
																STAT3_kerat	CCND1_kerat	93.1381
																MLANA	Melanosome_biogenesis	91
																OCA2	Melanosome_biogenesis	91
																cGMP_melan	PhosphodiesteHRASe_melan	89
																Calcium_cyt_melan	PRKCB_melan	87
																RPS6KA1_melan	MITF_melan	87
																UVA	Lipid_Peroxidation_kerat	86.5
																MAPK1_kerat	ELK1_kerat	83
																MAPK3_kerat	ELK1_kerat	83
																SOX10_melan	MITF_melan	81
																FOS_kerat:JUN_kerat	MMPs_kerat	80.6
																DOPAchrome_melan	DHICA_melan	78.897
																CASP3_kerat	CDKN1A_kerat	76.6667
																PRKCD_kerat	CASP9_kerat	72.5
																FOS_kerat:JUN_kerat	BCL2_kerat	66.3
																CASP9_kerat	CASP8_kerat	66
																TFAP2A_kerat	ICAM1_kerat	64.5
																EZR_melan	Melanocyte_migration	61
																MSN_melan	Melanocyte_migration	61
																RDX	Melanocyte_migration	61
																TP53_melan	TYR_melan	58.75
																CYCS_kerat	Apoptosis_kerat	58.3
																IL10_kerat	Skin_inflammation	58
																IL8_kerat	Skin_inflammation	58
																MCL1:BAK1_kerat	MCL1_kerat	57
																MCL1:BAX_kerat	MCL1_kerat	57
																MITF_melan	BCL2_melan	56.5
																TP53_kerat	Apoptosis_kerat	55.7
																MAP3K7:TAB1_kerat	MAP2K3_kerat	55
																MAP3K7:TAB1_kerat	MAP2K6_kerat	55
																UVA	ROS_kerat	54.1667
																ELK1_kerat	CDKN1A_kerat	54
																RPS6KA1_melan	CREB1_melan	52
																NFKB1_kerat	ICAM1_kerat	49.5
																PAK1_melan	MAP2K3_melan	47
																PAK1_melan	MAP2K6_melan	47
																MAPK8_kerat	ATF2_kerat	35.6667
																TYRP1_melan	Indole_5_6_quinone_carboxylic_acid_melan	29.5
																MAPK14_kerat	ATF2_kerat	28.6667
																MAPK1_kerat	ATF2_kerat	24.8333
																MAPK3_kerat	ATF2_kerat	24.8333
																UVB	FICZ_kerat	22.3333
																MAPK14_melan	FOS_melan	22.0263
																DOPA_melan	DOPAquinone_melan	20
																BBC3_melan	BAX_melan	19.5
																BCL2L1_kerat	Cell_survival_kerat	19.5
																Tyrosine_melan	DOPA_melan	11
																SOX10_melan	TYR_melan	10.5
																DHICA_melan	Indole_5_6_quinone_carboxylic_acid_melan	10
																MMP1_kerat	Skin_aging	9.5
																TP53_melan	TYRP1_melan	8.25
																DHI_melan	Indole_5_6_quinone_melan	8
																STAT3_kerat	BCL2_kerat	8
																Indole_5_6_quinone_carboxylic_acid_melan	Eumelanin_melan	6
																GADD45A_kerat	DNA_Repair_kerat	5.16667
																PIAS3_melan	STAT3_melan	5
																FOS_kerat:JUN_melan	BCL2_melan	4
																Indole_5_6_quinone_melan	Eumelanin_melan	4
																FOS_kerat:JUN_melan	CCND1_melan	3
																Cysteine_melan	Cysteinyl_DOPA_melan	2
																FOS_kerat:JUN_melan	MMP1_melan	2
																GSH_melan	Glutathionyl_DOPA_melan	2
																MMP1_melan	Skin_aging	2
																SOX10_melan	DCT_melan	2
																SOX10_melan	TYRP1_melan	1.5
																CDH2_melan	Melanocyte_migration	1
																SOX10_melan	PAX3_melan	1

## Sheet: Sheet1
Node A	Node B	Edge Betweenness
TNF_kerat	TNFRSF1A_kerat	5598.11
TNFRSF1A_kerat	TNFRSF1A:TRAF2:RIPK1_kerat	4754.5
CREB1_melan	MITF_melan	4596.57
IKBKA_kerat	NFKB1_kerat	4510.84
NFKB1_kerat	KITLG_kerat	4391.41
KITLG_kerat	KIT_melan	4372.41
NFKB1_kerat	PRKCD_kerat	4358.29
PRKCD_kerat	NFKB1_kerat	4358.29
CASP3_kerat	PRKCD_kerat	3889.06
PRKCD_kerat	CASP3_kerat	3889.06
KIT_melan	PIK3CA_melan	3861.01
ADCY4_melan	cAMP_melan	3523.73
PRKCZ_kerat	NFKB1_kerat	3499.11
PLC_melan	DAG_melan	3415.01
EDN1_kerat	EDNRB_melan	3388.49
Ceramide_kerat	PRKCZ_kerat	3372.11
DAG_melan	PRKCB_melan	3330.01
JUN_kerat	FOS_kerat:JUN_kerat	3286.68
FOS_kerat:JUN_kerat	TNF_kerat	2896.23
PTGS2_kerat	PGE2_kerat	2793.63
CREB1_kerat	DUSP1_kerat	2760.14
FOS_kerat	FOS_kerat:JUN_kerat	2747.84
PRKACA_kerat	CREB1_kerat	2736
cAMP_kerat	PRKACA_kerat	2609
GAB1_melan	GAB1:PIK3CA_melan	2580.11
GAB1:PIK3CA_melan	AKT1_melan	2495.11
ADCY4_kerat	cAMP_kerat	2482
EDNRB_melan	ADCY4_melan	2366.9
SOS1:GRB2:SHC1_melan	HRAS_melan	2325
AKT1_melan	CREB1_melan	2309.86
HRAS_melan	RAF1_melan	2240
PRKCB_melan	GAB1_melan	2222.61
CYCS_kerat	TFAP2A_kerat	2199.37
EDNRB_melan	PLC_melan	2027.6
PIK3CA_melan	PDPK1_melan	1989.72
PDPK1_melan	AKT1_melan	1904.72
PRKACA_melan	CREB1_melan	1897.33
TNFRSF1A:TRAF2:RIPK1_kerat	CDC42_kerat	1894.12
NOX1_kerat	ROS_kerat	1876.39
cAMP_melan	RAP1A_melan	1850.4
NFKB1_kerat	EDN1_kerat	1816.95
CDC42_kerat	RAC1_kerat	1807.97
PIK3CA_melan	RAC1_melan	1786.29
RAP1A_melan	RAC1_melan	1765.4
RAC1_kerat	NOX1_kerat	1749.39
TNFRSF1A:TRAF2:RIPK1_kerat	IKBKA_kerat	1707.93
F2RL1_kerat	PLC_kerat	1681.35
PIK3CA_kerat	PDPK1_kerat	1674.05
NFKB1_kerat	TP53_kerat	1649.83
FOS_kerat:JUN_kerat	EDN1_kerat	1590.54
cAMP_melan	PRKACA_melan	1588.33
DUSP1_kerat	MAPK1_kerat	1560.25
DUSP1_kerat	MAPK3_kerat	1560.25
EGFR_kerat	PIK3CA_kerat	1547.05
ROS_kerat	EGFR_kerat	1527.62
MAPK8_kerat	JUN_kerat	1493.62
MAP3K14_kerat	IKBKA_kerat	1469.92
PRKCB_melan	TYR_melan	1446.9
PKC_kerat	NFKB1_kerat	1435.4
RYR1_kerat	Calcium_cyt_kerat	1407.9
SMPD1_kerat	Ceramide_kerat	1379.28
MITF_melan	MET_melan	1363.5
TFAP2A_kerat	TNF_kerat	1362.67
MAP3K1_kerat	MAP3K14_kerat	1342.92
PDPK1_kerat	PRKCH_kerat	1325.77
Calcium_cyt_kerat	PKC_kerat	1308.4
IRAK1_Active:TRAF6_kerat	MAP3K7:TAB1_kerat	1283
IP3_kerat	RYR1_kerat	1280.9
IRAK1_Active_kerat	IRAK1_Active:TRAF6_kerat	1279
DAG_kerat	SMPD1_kerat	1252.28
CASP8_kerat	CASP3_kerat	1250.25
MC1R_melan	ADCY4_melan	1241.83
Arachidonic_Acid_kerat	PGE2_kerat	1234.78
NFKB1_kerat	TNF_kerat	1212.22
CASP9_kerat	CASP3_kerat	1210.78
MAP3K7:TAB1_kerat	IKBKA_kerat	1206
BAK1_kerat	CYCS_kerat	1179.67
PTGER2_kerat	ADCY4_kerat	1177.5
PTGER4_kerat	ADCY4_kerat	1177.5
TYR_melan	DOPAquinone_melan	1154.9
PLC_kerat	IP3_kerat	1153.9
IL1R1:MYD88:IRAK1:IRAK4_kerat	IRAK1_Active_kerat	1152
TP53_kerat	DUSP1_kerat	1151.03
DNA_Damage_kerat	NFKB1_kerat	1147.04
PTGER1_melan	PLC_melan	1144.71
PTGER3_melan	PLC_melan	1144.71
PLC_kerat	DAG_kerat	1125.28
PLA2_kerat	Arachidonic_Acid_kerat	1107.78
MITF_melan	EDNRB_melan	1091
RAF1_melan	MAP2K1_melan	1077.5
RAF1_melan	MAP2K2_melan	1077.5
APAF1:CYCS_kerat	CASP9_kerat	1077.28
PGE2_kerat	PTGER2_kerat	1050.5
PGE2_kerat	PTGER4_kerat	1050.5
PGE2_kerat	PTGER1_melan	1027.21
PGE2_kerat	PTGER3_melan	1027.21
SMPD2_kerat	Ceramide_kerat	1026.27
IL1R1_kerat	IL1R1:MYD88:IRAK1:IRAK4_kerat	1025
PRKCH_kerat	CASP3_kerat	997.805
NFKB1_kerat	NOS2_kerat	988.721
NOS2_kerat	Nitric_oxide_kerat	973.721
NFKB1_kerat	CSF2_kerat	962
Nitric_oxide_kerat	GUCY1A2_melan	956.721
CYCS_kerat	APAF1:CYCS_kerat	950.285
MAPK14_kerat	FOS_kerat	942.115
STAT3_kerat	PTGS2_kerat	938
GUCY1A2_melan	cGMP_melan	937.721
MET_melan	SOS1:GRB2:SHC1_melan	931
KIT_melan	SOS1:GRB2:SHC1_melan	925.4
RAC1_melan	MAP2K3_melan	923.846
RAC1_melan	MAP2K6_melan	923.846
SPTLC1_kerat	Ceramide_kerat	919.703
SPTLC2_kerat	Ceramide_kerat	919.703
DUSP1_kerat	MAPK8_kerat	917.673
JAK1_kerat	STAT3_kerat	912.138
RAC1_melan	MAP3K1_melan	900
IL1A_kerat	IL1R1_kerat	898
MAP2K3_melan	MAPK14_melan	885.846
MAP2K6_melan	MAPK14_melan	885.846
NFAT2_kerat	PTGS2_kerat	880
HRAS_kerat	RAF1_kerat	868.4
CSF2_kerat	CSF2RA_melan	856
MAPK1_kerat	FOS_kerat	839.363
MAPK3_kerat	FOS_kerat	839.363
MAPK1_kerat	JUN_kerat	833.03
MAPK3_kerat	JUN_kerat	833.03
cGMP_melan	PRKG1_melan	827.721
NFKB1_kerat	F2RL1_kerat	818.348
PLC_melan	IP3_melan	817
PRKG1_melan	CREB1_melan	804.721
TFAP2A_kerat	SPTLC1_kerat	792.703
TFAP2A_kerat	SPTLC2_kerat	792.703
IL6R_kerat	JAK1_kerat	785.138
BAD_kerat	CYCS_kerat	767.364
CSF2RA_melan	CSF2RA:JAK1_melan	748
SRC_kerat	EGFR_kerat	742.333
SOS1:GRB2:SHC1_kerat	HRAS_kerat	741.4
IP3_melan	RYR1_melan	732
FAS:FADD_kerat	CASP8_kerat	717
TNFRSF1A:TRAF2:RIPK1_kerat	MAP3K5_kerat	710.217
MITF_melan	MC1R_melan	700.471
MAP2K3_kerat	MAPK14_kerat	696.55
MAP2K6_kerat	MAPK14_kerat	696.55
Ceramide_kerat	TFAP2A_kerat	686.208
BAX_kerat	CYCS_kerat	673.724
4HNE_kerat	DNA_Damage_kerat	669.964
TP53_melan	HIF1A_melan	669
IL6_kerat	IL6R_kerat	658.138
Ceramide_kerat	PLA2_kerat	656.974
RYR1_melan	Calcium_cyt_melan	647
CSF2RA:JAK1_melan	STAT3_melan	638
MAPK14_melan	USF1_melan	623
EGFR_kerat	SOS1:GRB2:SHC1_kerat	614.4
FOS_kerat:JUN_kerat	NGF_kerat	591.6
FAS_kerat	FAS:FADD_kerat	590
DFFB_kerat	DNA_Damage_kerat	585
HIF1A_melan	KITLG_melan	584
MAP2K7_kerat	MAPK8_kerat	576.421
NGF_kerat	NTRK1_melan	573.6
NTRK1_melan	SOS1:GRB2:SHC1_melan	553.6
MCL1:BAX_kerat	BAX_kerat	546.724
MAPK14_melan	ELK1_melan	540
RAC1_melan	RAC1:PARD6A:CDC42_melan	540
MCL1:BAK1_kerat	BAK1_kerat	537.224
PMAIP1_kerat	BAK1_kerat	515.447
MAPK1_melan	TP53_melan	508.75
MAPK3_melan	TP53_melan	508.75
AHR:SRC:HSP90AA1_kerat	SRC_kerat	504.333
MITF_melan	TYR_melan	504.25
KITLG_melan	KIT_melan	499
RAF1_kerat	MAP2K1_kerat	497.7
RAF1_kerat	MAP2K2_kerat	497.7
MAPK14_kerat	CASP3_kerat	496.333
MAP2K1_melan	MAPK1_melan	496.25
MAP2K1_melan	MAPK3_melan	496.25
MAP2K2_melan	MAPK1_melan	496.25
MAP2K2_melan	MAPK3_melan	496.25
RPS6KA1_kerat	BAD_kerat	484.748
NFKB1_kerat	IL1A_kerat	481.9
CREB1_melan	PTGS2_melan	480
PDPK1_kerat	AKT1_kerat	475.283
Calcium_cyt_melan	Calcium_cyt:Calmodulin_melan	475
TNFRSF1A_kerat	PLC_kerat	470.833
FASLG_kerat	FAS_kerat	463
BID_kerat	CYCS_kerat	460.191
DFFB:DFFA_kerat	DFFB_kerat	458
DOPAquinone_melan	DOPAchrome_melan	448.897
CASP3_kerat	DFFB:DFFA_kerat	445
MET_melan	GAB1_melan	442.5
TNFRSF1A:TRAF2:RIPK1_kerat	PAK1_kerat	436.5
Lipid_Peroxidation_kerat	4HNE_kerat	431.964
MAP2K4_kerat	MAPK8_kerat	425.421
AKT1_melan	BAD_melan	423
AKT1_melan	MSN_melan	420
TNFRSF1A:NSMAF:GNB2L1_kerat	SMPD2_kerat	409.03
MAPK14_melan	CREB1_melan	402
GSK3B_kerat	NFAT2_kerat	399.5
TP53_kerat	ACTH_kerat	399.431
PTGS2_melan	PGE2_melan	395
PhosphodiesteHRASe_melan	PRKACA_melan	394
Calcium_cyt:Calmodulin_melan	PhosphodiesteHRASe_melan	390
HIF1A_kerat	PMAIP1_kerat	388.447
RPS6KA1_kerat	CREB1_kerat	381.894
NFKB1_kerat	PTGS2_kerat	378.8
NFKB1_kerat	IL6_kerat	375.938
MITF_melan	CDK4_melan	375
ROS_kerat	SMPD2_kerat	372.042
MAPK1_kerat	RPS6KA1_kerat	369.821
MAPK3_kerat	RPS6KA1_kerat	369.821
CTNNB1_melan	CTNNB1:LEF1_melan	364
ELK1_melan	CDKN1A_melan	362
MAP3K1_melan	MAP2K4_melan	362
MAP3K1_melan	MAP2K7_melan	362
RAC1:PARD6A:CDC42_melan	PRKCZ_melan	362
AKT1_melan	CTNNB1_melan	355
PPP3CA_kerat	NFAT2_kerat	353.5
TNFRSF1A:TRADD:FADD_kerat	CASP8_kerat	344.75
Singlet_oxygen_kerat	Ceramide_kerat	343.333
PRKCH_kerat	MAPK14_kerat	340.962
CREB1_kerat	PTGS2_kerat	340.754
MITF_melan	PRKCB_melan	337.5
NFKB1_kerat	FASLG_kerat	336
CASP8_kerat	BID_kerat	333.191
MAP2K1_kerat	MAPK1_kerat	312.35
MAP2K1_kerat	MAPK3_kerat	312.35
MAP2K2_kerat	MAPK1_kerat	312.35
MAP2K2_kerat	MAPK3_kerat	312.35
CREB1_melan	BCL2_melan	304.333
STAT3_melan	CCND1_melan	292
MITF_melan	DCT_melan	290.103
FOS_kerat:JUN_kerat	IL1A_kerat	289.1
TP53_kerat	alpha_MSH_kerat	287.431
MAPK1_melan	MITF_melan	286.75
MAPK3_melan	MITF_melan	286.75
alpha_MSH_kerat	NFKB1_kerat	285.25
ACTH_kerat	NFKB1_kerat	284.25
TNFRSF1A_kerat	TNFRSF1A:NSMAF:GNB2L1_kerat	282.03
PAK1_kerat	MAP2K3_kerat	281.75
PAK1_kerat	MAP2K6_kerat	281.75
CTNNB1:LEF1_melan	MITF_melan	279
DOPAquinone_melan	Cysteinyl_DOPA_melan	276
DOPAquinone_melan	Glutathionyl_DOPA_melan	276
MITF:EP300_melan	MITF_melan	273
MITF_melan	MITF:EP300_melan	273
AKT1_kerat	GSK3B_kerat	272.5
CFLAR_kerat	MAP2K7_kerat	271
MITF_melan	MLANA	270
MITF_melan	OCA2	270
FICZ_kerat	AHR:SRC:HSP90AA1_kerat	264.333
MAPK14_kerat	HIF1A_kerat	261.447
MAP4K2_kerat	MAP3K1_kerat	259.74
MAPK8_kerat	MCL1:BAK1_kerat	258.616
MAPK8_kerat	MCL1:BAX_kerat	258.616
IRAK1_Active:TRAF6:ECSIT_kerat	MAP3K1_kerat	250
BAD_melan	CYCS_melan	245
F10	F2RL1_kerat	241
F7	F2RL1_kerat	241
TPSAB1	F2RL1_kerat	241
Trypsin	F2RL1_kerat	241
AKT1_melan	EZR_melan	240
AKT1_melan	RDX	240
MC1R_kerat	NFKB1_kerat	240
STAT3_melan	BCL2L1_melan	238
EGFR_kerat	STAT1_kerat	235.5
DNA_Damage_kerat	TP53_kerat	234.929
MAP3K5_kerat	MAP2K3_kerat	232.8
MAP3K5_kerat	MAP2K6_kerat	232.8
F2RL1_kerat	RHOA_kerat	228
FOS_kerat:JUN_kerat	IVL_kerat	228
Calcium_cyt_kerat	PPP3CA_kerat	226.5
NFKB1_kerat	IL12A_kerat	223.833
PRKCD_kerat	MCL1:BAX_kerat	218.108
TNFRSF1A_kerat	TNFRSF1A:TRADD:FADD_kerat	217.75
CDC42_kerat	MAP3K1_kerat	213.14
PRKCD_kerat	MCL1:BAK1_kerat	208.608
MAP3K5_kerat	MAP2K4_kerat	204.421
PGE2_melan	PTGER1_melan	202.5
PGE2_melan	PTGER3_melan	202.5
MITF_melan	TYRP1_melan	197.75
CDK4_melan	CDK4:CCND1_melan	197
TP53_melan	BBC3_melan	196.5
DOPAchrome_melan	DHI_melan	191
FZD3_melan	AKT1_melan	190
CDK4:CCND1_melan	Cell_proliferation_melan	188
BCL2_melan	BAX_melan	186.833
CYCS_melan	Apoptosis_melan	186
RAC1_kerat	MAP3K1_kerat	185.583
MAPK8_melan	JUN_melan	184
MAP2K4_melan	MAPK8_melan	183
MAP2K7_melan	MAPK8_melan	183
CDKN1A_melan	Cell_cycle_arrest_melan	182
PRKCZ_melan	Dendrite_formation_melan	182
MSN_melan	CDH2_melan	181
TYR_melan	DOPA_melan	181
TYR_melan	Eumelanin_melan	181
TYR_melan	Indole_5_6_quinone_melan	181
AKT1_melan	CASP8_melan	180
MITF_melan	PMEL_melan	180
USF1_melan	MC1R_melan	180
AKT1_melan	GSK3B_melan	179
RAC1_melan	PAK1_melan	179
USF1_melan	ACTH_melan	179
USF1_melan	alpha_MSH_melan	179
MAP3K5_kerat	MAP2K7_kerat	178.421
CCND1_melan	CDK4:CCND1_melan	177
AKT1_kerat	CASP8_kerat	174.167
NFKB1_kerat	IL10_kerat	171
NFKB1_kerat	IL8_kerat	171
MAPK1_kerat	PLA2_kerat	161.901
MAPK3_kerat	PLA2_kerat	161.901
CASP3_kerat	MAP3K1_kerat	160.779
AKT1_melan	FOS_melan	157.974
ROS_kerat	MAP3K5_kerat	157.9
AKT1_kerat	BAD_kerat	155.617
FOS_kerat:JUN_kerat	IL6_kerat	155.2
PRKCD_kerat	CASP8_kerat	154.524
TYR_melan	Indole_5_6_quinone_carboxylic_acid_melan	153.5
MAP3K5_kerat	MAP3K1_kerat	146.674
CREB1_kerat	CFLAR_kerat	144
NFKB1_kerat	MMPs_kerat	139.9
NFKB1_kerat	BCL2_kerat	135.2
FOS_kerat:JUN_kerat	CCND1_kerat	134.862
TNFRSF1A:TRAF2:RIPK1_kerat	MAP4K2_kerat	132.74
MAPK14_kerat	BCL2L1_kerat	132.5
ACTH_kerat	MC1R_melan	129.181
alpha_MSH_kerat	MC1R_melan	129.181
FOS_kerat:JUN_kerat	PTGS2_kerat	129.081
BAX_melan	CYCS_melan	125
STAT1_kerat	MMP1_kerat	123.5
IRAK1_Active:TRAF6_kerat	IRAK1_Active:TRAF6:ECSIT_kerat	123
BCL2L1_melan	Cell_survival_melan	120
UVB	SMPD2_kerat	118.202
TP53_kerat	GADD45A_kerat	118.167
CDKN1A_kerat	Cell_cycle_arrest_kerat	116
DCT_melan	DHICA_melan	115.103
CCND1_kerat	Cell_proliferation_kerat	115
IVL_kerat	Cell_differentiation_kerat	115
RHOA_kerat	Melanosome_phagocytosis_kerat	115
DFFB:DFFA_kerat	DFFA_kerat	114
PRKCH_kerat	CDK2_kerat	114
ACTH_kerat	MC1R_kerat	113
MAPK1_melan	RPS6KA1_melan	112
MAPK3_melan	RPS6KA1_melan	112
IL12A_kerat	DNA_Repair_kerat	110.833
MMPs_kerat	Skin_aging	107.5
UVB	Lipid_Peroxidation_kerat	105.464
UVA	Singlet_oxygen_kerat	103.333
MAPK14_melan	BAX_melan	99.6667
NFKB1_kerat	CDKN1A_kerat	99.3333
BCL2_kerat	Cell_survival_kerat	96.5
WNT5A	FZD3_melan	96
Arachidonic_Acid_melan	PGE2_melan	95
HGF_kerat	MET_melan	95
PAX3_melan	MITF_melan	95
ACTH_melan	MC1R_melan	94
alpha_MSH_melan	MC1R_melan	94
Cysteinyl_DOPA_melan	Pheomelanin_melan	94
Glutathionyl_DOPA_melan	Pheomelanin_melan	94
GSK3B_melan	CTNNB1_melan	94
MAP3K7:TAB1_kerat	MAP2K4_kerat	94
PIAS3_melan	MITF_melan	94
STAT3_kerat	CCND1_kerat	93.1381
MLANA	Melanosome_biogenesis	91
OCA2	Melanosome_biogenesis	91
cGMP_melan	PhosphodiesteHRASe_melan	89
Calcium_cyt_melan	PRKCB_melan	87
RPS6KA1_melan	MITF_melan	87
UVA	Lipid_Peroxidation_kerat	86.5
MAPK1_kerat	ELK1_kerat	83
MAPK3_kerat	ELK1_kerat	83
SOX10_melan	MITF_melan	81
FOS_kerat:JUN_kerat	MMPs_kerat	80.6
DOPAchrome_melan	DHICA_melan	78.897
CASP3_kerat	CDKN1A_kerat	76.6667
PRKCD_kerat	CASP9_kerat	72.5
FOS_kerat:JUN_kerat	BCL2_kerat	66.3
CASP9_kerat	CASP8_kerat	66
TFAP2A_kerat	ICAM1_kerat	64.5
EZR_melan	Melanocyte_migration	61
MSN_melan	Melanocyte_migration	61
RDX	Melanocyte_migration	61
TP53_melan	TYR_melan	58.75
CYCS_kerat	Apoptosis_kerat	58.3
IL10_kerat	Skin_inflammation	58
IL8_kerat	Skin_inflammation	58
MCL1:BAK1_kerat	MCL1_kerat	57
MCL1:BAX_kerat	MCL1_kerat	57
MITF_melan	BCL2_melan	56.5
TP53_kerat	Apoptosis_kerat	55.7
MAP3K7:TAB1_kerat	MAP2K3_kerat	55
MAP3K7:TAB1_kerat	MAP2K6_kerat	55
UVA	ROS_kerat	54.1667
ELK1_kerat	CDKN1A_kerat	54
RPS6KA1_melan	CREB1_melan	52
NFKB1_kerat	ICAM1_kerat	49.5
PAK1_melan	MAP2K3_melan	47
PAK1_melan	MAP2K6_melan	47
MAPK8_kerat	ATF2_kerat	35.6667
TYRP1_melan	Indole_5_6_quinone_carboxylic_acid_melan	29.5
MAPK14_kerat	ATF2_kerat	28.6667
MAPK1_kerat	ATF2_kerat	24.8333
MAPK3_kerat	ATF2_kerat	24.8333
UVB	FICZ_kerat	22.3333
MAPK14_melan	FOS_melan	22.0263
DOPA_melan	DOPAquinone_melan	20
BBC3_melan	BAX_melan	19.5
BCL2L1_kerat	Cell_survival_kerat	19.5
Tyrosine_melan	DOPA_melan	11
SOX10_melan	TYR_melan	10.5
DHICA_melan	Indole_5_6_quinone_carboxylic_acid_melan	10
MMP1_kerat	Skin_aging	9.5
TP53_melan	TYRP1_melan	8.25
DHI_melan	Indole_5_6_quinone_melan	8
STAT3_kerat	BCL2_kerat	8
Indole_5_6_quinone_carboxylic_acid_melan	Eumelanin_melan	6
GADD45A_kerat	DNA_Repair_kerat	5.16667
PIAS3_melan	STAT3_melan	5
FOS_kerat:JUN_melan	BCL2_melan	4
Indole_5_6_quinone_melan	Eumelanin_melan	4
FOS_kerat:JUN_melan	CCND1_melan	3
Cysteine_melan	Cysteinyl_DOPA_melan	2
FOS_kerat:JUN_melan	MMP1_melan	2
GSH_melan	Glutathionyl_DOPA_melan	2
MMP1_melan	Skin_aging	2
SOX10_melan	DCT_melan	2
SOX10_melan	TYRP1_melan	1.5
CDH2_melan	Melanocyte_migration	1
SOX10_melan	PAX3_melan	1
MITF_melan	MITF_melan
