# Supplementary material for: A molecular systems approach to modelling human skin pigmentation: identifying underlying pathways and critical components
Source: BMC Res Notes. 2015 Apr 29;8:170. doi: 10.1186/s13104-015-1128-6 (PMC4424494; doi:10.1186/s13104-015-1128-6)
Supplement: Additional file 3: — 127 nodes in the S2T sub-network annotated according to the biological processes they participate in or influence. [file 13104_2015_1128_MOESM3_ESM.xlsx]

## Sheet: Sheet1
Additional File 3. Nodes in the S2T sub-network annotated according to the biological processes they are associated with.
Node	Annotation	No. of processes associated with
Cell_survival_melan	Biological process	1
Apoptosis_melan	Biological process	1
Cell_proliferation_melan	Biological process	1
Eumelanin_melan	Biological process	1
Melanosome_biogenesis	Biological process	1
Dendrite_formation_melan	Biological process	1
Pheomelanin_melan	Biological process	1
Cell_cycle_arrest_melan	Biological process	1
Melanosome_phagocytosis_kerat	Biological process	1
CSF2RA_melan	Cell_proliferation_melan;Cell_survival_melan	2
EDNRB_melan	Melanocyte_migration;Eumelanin_melan;Pheomelanin_melan;Dendrite_formation_melan;Apoptosis_melan;Cell_proliferation_melan;Melanosome_biogenesis;Cell_cycle_arrest_melan	8
EGFR_kerat	Cell_cycle_arrest_kerat;Melanocyte_migration;Eumelanin_melan;Pheomelanin_melan;Dendrite_formation_melan;Melanosome_phagocytosis_kerat;Cell_survival_kerat;Cell_proliferation_kerat;Skin_ageing;Apoptosis_melan;Cell_proliferation_melan;Cell_differentiation_kerat;Melanosome_biogenesis;Cell_survival_melan;Skin_inflammation;Cell_cycle_arrest_melan	16
FAS_kerat	Cell_cycle_arrest_kerat;Melanocyte_migration;Eumelanin_melan;Pheomelanin_melan;Dendrite_formation_melan;Melanosome_phagocytosis_kerat;Cell_survival_kerat;Cell_proliferation_kerat;Skin_ageing;Apoptosis_melan;Cell_proliferation_melan;Cell_differentiation_kerat;Melanosome_biogenesis;Cell_survival_melan;Skin_inflammation;Cell_cycle_arrest_melan	16
FZD3_melan	Eumelanin_melan;Pheomelanin_melan;Dendrite_formation_melan;Apoptosis_melan;Cell_proliferation_melan;Melanosome_biogenesis;Cell_cycle_arrest_melan	7
IL6R_kerat	Cell_cycle_arrest_kerat;Melanocyte_migration;Eumelanin_melan;Pheomelanin_melan;Dendrite_formation_melan;Melanosome_phagocytosis_kerat;Cell_survival_kerat;Cell_proliferation_kerat;Skin_ageing;Apoptosis_melan;Cell_proliferation_melan;Cell_differentiation_kerat;Melanosome_biogenesis;Cell_survival_melan;Skin_inflammation;Cell_cycle_arrest_melan	16
KIT_melan	Melanocyte_migration;Eumelanin_melan;Pheomelanin_melan;Dendrite_formation_melan;Apoptosis_melan;Cell_proliferation_melan;Melanosome_biogenesis;Cell_cycle_arrest_melan	8
MC1R_kerat	Cell_cycle_arrest_kerat;Melanocyte_migration;Eumelanin_melan;Pheomelanin_melan;Dendrite_formation_melan;Melanosome_phagocytosis_kerat;Cell_survival_kerat;Cell_proliferation_kerat;Skin_ageing;Apoptosis_melan;Cell_proliferation_melan;Cell_differentiation_kerat;Melanosome_biogenesis;Cell_survival_melan;Skin_inflammation;Cell_cycle_arrest_melan	16
MC1R_melan	Melanocyte_migration;Eumelanin_melan;Pheomelanin_melan;Dendrite_formation_melan;Apoptosis_melan;Cell_proliferation_melan;Melanosome_biogenesis;Cell_cycle_arrest_melan	8
MET_melan	Melanocyte_migration;Eumelanin_melan;Pheomelanin_melan;Dendrite_formation_melan;Apoptosis_melan;Cell_proliferation_melan;Melanosome_biogenesis;Cell_cycle_arrest_melan	8
NTRK1_melan	Melanocyte_migration;Eumelanin_melan;Pheomelanin_melan;Dendrite_formation_melan;Apoptosis_melan;Cell_proliferation_melan;Melanosome_biogenesis;Cell_cycle_arrest_melan	8
F2RL1_kerat	Cell_cycle_arrest_kerat;Melanocyte_migration;Eumelanin_melan;Pheomelanin_melan;Dendrite_formation_melan;Melanosome_phagocytosis_kerat;Cell_survival_kerat;Cell_proliferation_kerat;Skin_ageing;Apoptosis_melan;Cell_proliferation_melan;Cell_differentiation_kerat;Melanosome_biogenesis;Cell_survival_melan;Skin_inflammation;Cell_cycle_arrest_melan	16
PTGER1_melan	Melanocyte_migration;Eumelanin_melan;Pheomelanin_melan;Dendrite_formation_melan;Apoptosis_melan;Cell_proliferation_melan;Melanosome_biogenesis;Cell_cycle_arrest_melan	8
PTGER2_kerat	Cell_cycle_arrest_kerat;Melanocyte_migration;Eumelanin_melan;Pheomelanin_melan;Dendrite_formation_melan;Melanosome_phagocytosis_kerat;Cell_survival_kerat;Cell_proliferation_kerat;Skin_ageing;Apoptosis_melan;Cell_proliferation_melan;Cell_differentiation_kerat;Melanosome_biogenesis;Cell_survival_melan;Skin_inflammation;Cell_cycle_arrest_melan	16
PTGER3_melan	Melanocyte_migration;Eumelanin_melan;Pheomelanin_melan;Dendrite_formation_melan;Apoptosis_melan;Cell_proliferation_melan;Melanosome_biogenesis;Cell_cycle_arrest_melan	8
PTGER4_kerat	Cell_cycle_arrest_kerat;Melanocyte_migration;Eumelanin_melan;Pheomelanin_melan;Dendrite_formation_melan;Melanosome_phagocytosis_kerat;Cell_survival_kerat;Cell_proliferation_kerat;Skin_ageing;Apoptosis_melan;Cell_proliferation_melan;Cell_differentiation_kerat;Melanosome_biogenesis;Cell_survival_melan;Skin_inflammation;Cell_cycle_arrest_melan	16
TNFRSF1A_kerat	Cell_cycle_arrest_kerat;Melanocyte_migration;Eumelanin_melan;Pheomelanin_melan;Dendrite_formation_melan;Melanosome_phagocytosis_kerat;Cell_survival_kerat;Cell_proliferation_kerat;Skin_ageing;Apoptosis_melan;Cell_proliferation_melan;Cell_differentiation_kerat;Melanosome_biogenesis;Cell_survival_melan;Skin_inflammation;Cell_cycle_arrest_melan	16
UVA	Cell_cycle_arrest_kerat;Melanocyte_migration;Eumelanin_melan;Pheomelanin_melan;Dendrite_formation_melan;Melanosome_phagocytosis_kerat;Cell_survival_kerat;Cell_proliferation_kerat;Skin_ageing;Apoptosis_melan;Cell_proliferation_melan;Cell_differentiation_kerat;Melanosome_biogenesis;Cell_survival_melan;Skin_inflammation;Cell_cycle_arrest_melan	16
UVB	Cell_cycle_arrest_kerat;Melanocyte_migration;Eumelanin_melan;Pheomelanin_melan;Dendrite_formation_melan;Melanosome_phagocytosis_kerat;Cell_survival_kerat;Cell_proliferation_kerat;Skin_ageing;Apoptosis_melan;Cell_proliferation_melan;Cell_differentiation_kerat;Melanosome_biogenesis;Cell_survival_melan;Skin_inflammation;Cell_cycle_arrest_melan	16
IL1R1_kerat	Cell_cycle_arrest_kerat;Melanocyte_migration;Eumelanin_melan;Pheomelanin_melan;Dendrite_formation_melan;Melanosome_phagocytosis_kerat;Cell_survival_kerat;Cell_proliferation_kerat;Skin_ageing;Apoptosis_melan;Cell_proliferation_melan;Cell_differentiation_kerat;Melanosome_biogenesis;Cell_survival_melan;Skin_inflammation;Cell_cycle_arrest_melan	16
CSF2RA:JAK1_melan	Cell_proliferation_melan;Cell_survival_melan	2
ADCY4_melan	Melanocyte_migration;Eumelanin_melan;Pheomelanin_melan;Dendrite_formation_melan;Apoptosis_melan;Cell_proliferation_melan;Melanosome_biogenesis;Cell_cycle_arrest_melan	8
PLC_melan	Melanocyte_migration;Eumelanin_melan;Pheomelanin_melan;Dendrite_formation_melan;Apoptosis_melan;Cell_proliferation_melan;Melanosome_biogenesis;Cell_cycle_arrest_melan	8
PIK3CA_kerat	Cell_cycle_arrest_kerat;Melanocyte_migration;Eumelanin_melan;Pheomelanin_melan;Dendrite_formation_melan;Melanosome_phagocytosis_kerat;Cell_survival_kerat;Cell_proliferation_kerat;Skin_ageing;Apoptosis_melan;Cell_proliferation_melan;Cell_differentiation_kerat;Melanosome_biogenesis;Cell_survival_melan;Skin_inflammation;Cell_cycle_arrest_melan	16
FAS:FADD_kerat	Cell_cycle_arrest_kerat;Melanocyte_migration;Eumelanin_melan;Pheomelanin_melan;Dendrite_formation_melan;Melanosome_phagocytosis_kerat;Cell_survival_kerat;Cell_proliferation_kerat;Skin_ageing;Apoptosis_melan;Cell_proliferation_melan;Cell_differentiation_kerat;Melanosome_biogenesis;Cell_survival_melan;Skin_inflammation;Cell_cycle_arrest_melan	16
AKT1_melan	Melanocyte_migration;Eumelanin_melan;Pheomelanin_melan;Dendrite_formation_melan;Apoptosis_melan;Cell_proliferation_melan;Melanosome_biogenesis;Cell_cycle_arrest_melan	8
JAK1_kerat	Cell_cycle_arrest_kerat;Melanocyte_migration;Eumelanin_melan;Pheomelanin_melan;Dendrite_formation_melan;Melanosome_phagocytosis_kerat;Cell_survival_kerat;Cell_proliferation_kerat;Skin_ageing;Apoptosis_melan;Cell_proliferation_melan;Cell_differentiation_kerat;Melanosome_biogenesis;Cell_survival_melan;Skin_inflammation;Cell_cycle_arrest_melan	16
PIK3CA_melan	Melanocyte_migration;Eumelanin_melan;Pheomelanin_melan;Dendrite_formation_melan;Apoptosis_melan;Cell_proliferation_melan;Melanosome_biogenesis;Cell_cycle_arrest_melan	8
NFKB1_kerat	Cell_cycle_arrest_kerat;Melanocyte_migration;Eumelanin_melan;Pheomelanin_melan;Dendrite_formation_melan;Melanosome_phagocytosis_kerat;Cell_survival_kerat;Cell_proliferation_kerat;Skin_ageing;Apoptosis_melan;Cell_proliferation_melan;Cell_differentiation_kerat;Melanosome_biogenesis;Cell_survival_melan;Skin_inflammation;Cell_cycle_arrest_melan	16
GAB1_melan	Melanocyte_migration;Eumelanin_melan;Pheomelanin_melan;Dendrite_formation_melan;Apoptosis_melan;Cell_proliferation_melan;Melanosome_biogenesis;Cell_cycle_arrest_melan	8
SOS1:GRB2:SHC1_melan	Melanocyte_migration;Eumelanin_melan;Pheomelanin_melan;Dendrite_formation_melan;Apoptosis_melan;Cell_proliferation_melan;Melanosome_biogenesis;Cell_cycle_arrest_melan	8
PLC_kerat	Cell_cycle_arrest_kerat;Melanocyte_migration;Eumelanin_melan;Pheomelanin_melan;Dendrite_formation_melan;Melanosome_phagocytosis_kerat;Cell_survival_kerat;Cell_proliferation_kerat;Skin_ageing;Apoptosis_melan;Cell_proliferation_melan;Cell_differentiation_kerat;Melanosome_biogenesis;Cell_survival_melan;Skin_inflammation;Cell_cycle_arrest_melan	16
RHOA_kerat	Melanosome_phagocytosis_kerat	1
ADCY4_kerat	Cell_cycle_arrest_kerat;Melanocyte_migration;Eumelanin_melan;Pheomelanin_melan;Dendrite_formation_melan;Melanosome_phagocytosis_kerat;Cell_survival_kerat;Cell_proliferation_kerat;Skin_ageing;Apoptosis_melan;Cell_proliferation_melan;Cell_differentiation_kerat;Melanosome_biogenesis;Cell_survival_melan;Skin_inflammation;Cell_cycle_arrest_melan	16
TNFRSF1A:TRAF2:RIPK1_kerat	Cell_cycle_arrest_kerat;Melanocyte_migration;Eumelanin_melan;Pheomelanin_melan;Dendrite_formation_melan;Melanosome_phagocytosis_kerat;Cell_survival_kerat;Cell_proliferation_kerat;Skin_ageing;Apoptosis_melan;Cell_proliferation_melan;Cell_differentiation_kerat;Melanosome_biogenesis;Cell_survival_melan;Skin_inflammation;Cell_cycle_arrest_melan	16
Singlet_oxygen_kerat	Cell_cycle_arrest_kerat;Melanocyte_migration;Eumelanin_melan;Pheomelanin_melan;Dendrite_formation_melan;Melanosome_phagocytosis_kerat;Cell_survival_kerat;Cell_proliferation_kerat;Skin_ageing;Apoptosis_melan;Cell_proliferation_melan;Cell_differentiation_kerat;Melanosome_biogenesis;Cell_survival_melan;Skin_inflammation;Cell_cycle_arrest_melan	16
SMPD2_kerat	Cell_cycle_arrest_kerat;Melanocyte_migration;Eumelanin_melan;Pheomelanin_melan;Dendrite_formation_melan;Melanosome_phagocytosis_kerat;Cell_survival_kerat;Cell_proliferation_kerat;Skin_ageing;Apoptosis_melan;Cell_proliferation_melan;Cell_differentiation_kerat;Melanosome_biogenesis;Cell_survival_melan;Skin_inflammation;Cell_cycle_arrest_melan	16
IL1R1:MYD88:IRAK1:IRAK4_kerat	Cell_cycle_arrest_kerat;Melanocyte_migration;Eumelanin_melan;Pheomelanin_melan;Dendrite_formation_melan;Melanosome_phagocytosis_kerat;Cell_survival_kerat;Cell_proliferation_kerat;Skin_ageing;Apoptosis_melan;Cell_proliferation_melan;Cell_differentiation_kerat;Melanosome_biogenesis;Cell_survival_melan;Skin_inflammation;Cell_cycle_arrest_melan	16
STAT3_melan	Cell_proliferation_melan;Cell_survival_melan	2
cAMP_melan	Melanocyte_migration;Eumelanin_melan;Pheomelanin_melan;Dendrite_formation_melan;Apoptosis_melan;Cell_proliferation_melan;Melanosome_biogenesis;Cell_cycle_arrest_melan	8
DAG_melan	Melanocyte_migration;Eumelanin_melan;Pheomelanin_melan;Dendrite_formation_melan;Apoptosis_melan;Cell_proliferation_melan;Melanosome_biogenesis;Cell_cycle_arrest_melan	8
PDPK1_kerat	Cell_cycle_arrest_kerat;Melanocyte_migration;Eumelanin_melan;Pheomelanin_melan;Dendrite_formation_melan;Melanosome_phagocytosis_kerat;Cell_survival_kerat;Cell_proliferation_kerat;Skin_ageing;Apoptosis_melan;Cell_proliferation_melan;Cell_differentiation_kerat;Melanosome_biogenesis;Cell_survival_melan;Skin_inflammation;Cell_cycle_arrest_melan	16
CASP8_kerat	Cell_cycle_arrest_kerat;Melanocyte_migration;Eumelanin_melan;Pheomelanin_melan;Dendrite_formation_melan;Melanosome_phagocytosis_kerat;Cell_survival_kerat;Cell_proliferation_kerat;Skin_ageing;Apoptosis_melan;Cell_proliferation_melan;Cell_differentiation_kerat;Melanosome_biogenesis;Cell_survival_melan;Skin_inflammation;Cell_cycle_arrest_melan	16
BAD_melan	Apoptosis_melan	1
CREB1_melan	Melanocyte_migration;Eumelanin_melan;Pheomelanin_melan;Dendrite_formation_melan;Apoptosis_melan;Cell_proliferation_melan;Melanosome_biogenesis;Cell_cycle_arrest_melan	8
STAT3_kerat	Cell_cycle_arrest_kerat;Melanocyte_migration;Eumelanin_melan;Pheomelanin_melan;Dendrite_formation_melan;Melanosome_phagocytosis_kerat;Cell_survival_kerat;Cell_proliferation_kerat;Skin_ageing;Apoptosis_melan;Cell_proliferation_melan;Cell_differentiation_kerat;Melanosome_biogenesis;Cell_survival_melan;Skin_inflammation;Cell_cycle_arrest_melan	16
PDPK1_melan	Melanocyte_migration;Eumelanin_melan;Pheomelanin_melan;Dendrite_formation_melan;Apoptosis_melan;Cell_proliferation_melan;Melanosome_biogenesis;Cell_cycle_arrest_melan	8
RAC1_melan	Melanocyte_migration;Eumelanin_melan;Pheomelanin_melan;Dendrite_formation_melan;Apoptosis_melan;Cell_proliferation_melan;Melanosome_biogenesis;Cell_cycle_arrest_melan	8
CSF2_kerat	Cell_proliferation_melan;Cell_survival_melan	2
EDN1_kerat	Melanocyte_migration;Eumelanin_melan;Pheomelanin_melan;Dendrite_formation_melan;Apoptosis_melan;Cell_proliferation_melan;Melanosome_biogenesis;Cell_cycle_arrest_melan	8
KITLG_kerat	Melanocyte_migration;Eumelanin_melan;Pheomelanin_melan;Dendrite_formation_melan;Apoptosis_melan;Cell_proliferation_melan;Melanosome_biogenesis;Cell_cycle_arrest_melan	8
NOS2_kerat	Melanocyte_migration;Eumelanin_melan;Pheomelanin_melan;Dendrite_formation_melan;Apoptosis_melan;Cell_proliferation_melan;Melanosome_biogenesis;Cell_cycle_arrest_melan	8
GAB1:PIK3CA_melan	Melanocyte_migration;Eumelanin_melan;Pheomelanin_melan;Dendrite_formation_melan;Apoptosis_melan;Cell_proliferation_melan;Melanosome_biogenesis;Cell_cycle_arrest_melan	8
HRAS_melan	Melanocyte_migration;Eumelanin_melan;Pheomelanin_melan;Dendrite_formation_melan;Apoptosis_melan;Cell_proliferation_melan;Melanosome_biogenesis;Cell_cycle_arrest_melan	8
DAG_kerat	Cell_cycle_arrest_kerat;Melanocyte_migration;Eumelanin_melan;Pheomelanin_melan;Dendrite_formation_melan;Melanosome_phagocytosis_kerat;Cell_survival_kerat;Cell_proliferation_kerat;Skin_ageing;Apoptosis_melan;Cell_proliferation_melan;Cell_differentiation_kerat;Melanosome_biogenesis;Cell_survival_melan;Skin_inflammation;Cell_cycle_arrest_melan	16
Melanosome_phagocytosis_kerat	Biological process	0
cAMP_kerat	Cell_cycle_arrest_kerat;Melanocyte_migration;Eumelanin_melan;Pheomelanin_melan;Dendrite_formation_melan;Melanosome_phagocytosis_kerat;Cell_survival_kerat;Cell_proliferation_kerat;Skin_ageing;Apoptosis_melan;Cell_proliferation_melan;Cell_differentiation_kerat;Melanosome_biogenesis;Cell_survival_melan;Skin_inflammation;Cell_cycle_arrest_melan	16
IKBKA_kerat	Cell_cycle_arrest_kerat;Melanocyte_migration;Eumelanin_melan;Pheomelanin_melan;Dendrite_formation_melan;Melanosome_phagocytosis_kerat;Cell_survival_kerat;Cell_proliferation_kerat;Skin_ageing;Apoptosis_melan;Cell_proliferation_melan;Cell_differentiation_kerat;Melanosome_biogenesis;Cell_survival_melan;Skin_inflammation;Cell_cycle_arrest_melan	16
Ceramide_kerat	Cell_cycle_arrest_kerat;Melanocyte_migration;Eumelanin_melan;Pheomelanin_melan;Dendrite_formation_melan;Melanosome_phagocytosis_kerat;Cell_survival_kerat;Cell_proliferation_kerat;Skin_ageing;Apoptosis_melan;Cell_proliferation_melan;Cell_differentiation_kerat;Melanosome_biogenesis;Cell_survival_melan;Skin_inflammation;Cell_cycle_arrest_melan	16
IRAK1_Active_kerat	Cell_cycle_arrest_kerat;Melanocyte_migration;Eumelanin_melan;Pheomelanin_melan;Dendrite_formation_melan;Melanosome_phagocytosis_kerat;Cell_survival_kerat;Cell_proliferation_kerat;Skin_ageing;Apoptosis_melan;Cell_proliferation_melan;Cell_differentiation_kerat;Melanosome_biogenesis;Cell_survival_melan;Skin_inflammation;Cell_cycle_arrest_melan	16
BCL2L1_melan	Cell_survival_melan	1
CCND1_melan	Cell_proliferation_melan	1
PRKACA_melan	Melanocyte_migration;Eumelanin_melan;Pheomelanin_melan;Dendrite_formation_melan;Apoptosis_melan;Cell_proliferation_melan;Melanosome_biogenesis;Cell_cycle_arrest_melan	8
RAP1A_melan	Melanocyte_migration;Eumelanin_melan;Pheomelanin_melan;Dendrite_formation_melan;Apoptosis_melan;Cell_proliferation_melan;Melanosome_biogenesis;Cell_cycle_arrest_melan	8
PRKCB_melan	Melanocyte_migration;Eumelanin_melan;Pheomelanin_melan;Dendrite_formation_melan;Apoptosis_melan;Cell_proliferation_melan;Melanosome_biogenesis;Cell_cycle_arrest_melan	8
AKT1_kerat	Cell_cycle_arrest_kerat;Melanocyte_migration;Eumelanin_melan;Pheomelanin_melan;Dendrite_formation_melan;Melanosome_phagocytosis_kerat;Cell_survival_kerat;Cell_proliferation_kerat;Skin_ageing;Apoptosis_melan;Cell_proliferation_melan;Cell_differentiation_kerat;Melanosome_biogenesis;Cell_survival_melan;Skin_inflammation;Cell_cycle_arrest_melan	16
PRKCH_kerat	Cell_cycle_arrest_kerat;Melanocyte_migration;Eumelanin_melan;Pheomelanin_melan;Dendrite_formation_melan;Melanosome_phagocytosis_kerat;Cell_survival_kerat;Cell_proliferation_kerat;Skin_ageing;Apoptosis_melan;Cell_proliferation_melan;Cell_differentiation_kerat;Melanosome_biogenesis;Cell_survival_melan;Skin_inflammation;Cell_cycle_arrest_melan	16
CASP3_kerat	Cell_cycle_arrest_kerat;Melanocyte_migration;Eumelanin_melan;Pheomelanin_melan;Dendrite_formation_melan;Melanosome_phagocytosis_kerat;Cell_survival_kerat;Cell_proliferation_kerat;Skin_ageing;Apoptosis_melan;Cell_proliferation_melan;Cell_differentiation_kerat;Melanosome_biogenesis;Cell_survival_melan;Skin_inflammation;Cell_cycle_arrest_melan	16
CYCS_melan	Apoptosis_melan	1
MITF_melan	Melanocyte_migration;Eumelanin_melan;Pheomelanin_melan;Dendrite_formation_melan;Apoptosis_melan;Cell_proliferation_melan;Melanosome_biogenesis;Cell_cycle_arrest_melan	8
PTGS2_kerat	Cell_cycle_arrest_kerat;Melanocyte_migration;Eumelanin_melan;Pheomelanin_melan;Dendrite_formation_melan;Melanosome_phagocytosis_kerat;Cell_survival_kerat;Cell_proliferation_kerat;Skin_ageing;Apoptosis_melan;Cell_proliferation_melan;Cell_differentiation_kerat;Melanosome_biogenesis;Cell_survival_melan;Skin_inflammation;Cell_cycle_arrest_melan	16
MAP2K3_melan	Melanocyte_migration;Eumelanin_melan;Pheomelanin_melan;Dendrite_formation_melan;Apoptosis_melan;Cell_proliferation_melan;Melanosome_biogenesis;Cell_cycle_arrest_melan	8
RAC1:PARD6A:CDC42_melan	Dendrite_formation_melan	1
Nitric_oxide_kerat	Melanocyte_migration;Eumelanin_melan;Pheomelanin_melan;Dendrite_formation_melan;Apoptosis_melan;Cell_proliferation_melan;Melanosome_biogenesis;Cell_cycle_arrest_melan	8
RAF1_melan	Melanocyte_migration;Eumelanin_melan;Pheomelanin_melan;Dendrite_formation_melan;Apoptosis_melan;Cell_proliferation_melan;Melanosome_biogenesis;Cell_cycle_arrest_melan	8
SMPD1_kerat	Cell_cycle_arrest_kerat;Melanocyte_migration;Eumelanin_melan;Pheomelanin_melan;Dendrite_formation_melan;Melanosome_phagocytosis_kerat;Cell_survival_kerat;Cell_proliferation_kerat;Skin_ageing;Apoptosis_melan;Cell_proliferation_melan;Cell_differentiation_kerat;Melanosome_biogenesis;Cell_survival_melan;Skin_inflammation;Cell_cycle_arrest_melan	16
PRKACA_kerat	Cell_cycle_arrest_kerat;Melanocyte_migration;Eumelanin_melan;Pheomelanin_melan;Dendrite_formation_melan;Melanosome_phagocytosis_kerat;Cell_survival_kerat;Cell_proliferation_kerat;Skin_ageing;Apoptosis_melan;Cell_proliferation_melan;Cell_differentiation_kerat;Melanosome_biogenesis;Cell_survival_melan;Skin_inflammation;Cell_cycle_arrest_melan	16
PLA2_kerat	Cell_cycle_arrest_kerat;Melanocyte_migration;Eumelanin_melan;Pheomelanin_melan;Dendrite_formation_melan;Melanosome_phagocytosis_kerat;Cell_survival_kerat;Cell_proliferation_kerat;Skin_ageing;Apoptosis_melan;Cell_proliferation_melan;Cell_differentiation_kerat;Melanosome_biogenesis;Cell_survival_melan;Skin_inflammation;Cell_cycle_arrest_melan	16
PRKCZ_kerat	Cell_cycle_arrest_kerat;Melanocyte_migration;Eumelanin_melan;Pheomelanin_melan;Dendrite_formation_melan;Melanosome_phagocytosis_kerat;Cell_survival_kerat;Cell_proliferation_kerat;Skin_ageing;Apoptosis_melan;Cell_proliferation_melan;Cell_differentiation_kerat;Melanosome_biogenesis;Cell_survival_melan;Skin_inflammation;Cell_cycle_arrest_melan	16
IRAK1_Active:TRAF6_kerat	Cell_cycle_arrest_kerat;Melanocyte_migration;Eumelanin_melan;Pheomelanin_melan;Dendrite_formation_melan;Melanosome_phagocytosis_kerat;Cell_survival_kerat;Cell_proliferation_kerat;Skin_ageing;Apoptosis_melan;Cell_proliferation_melan;Cell_differentiation_kerat;Melanosome_biogenesis;Cell_survival_melan;Skin_inflammation;Cell_cycle_arrest_melan	16
CDK4:CCND1_melan	Cell_proliferation_melan	1
TYR_melan	Eumelanin_melan;Pheomelanin_melan	2
GSK3B_kerat	Cell_cycle_arrest_kerat;Melanocyte_migration;Eumelanin_melan;Pheomelanin_melan;Dendrite_formation_melan;Melanosome_phagocytosis_kerat;Cell_survival_kerat;Cell_proliferation_kerat;Skin_ageing;Apoptosis_melan;Cell_proliferation_melan;Cell_differentiation_kerat;Melanosome_biogenesis;Cell_survival_melan;Skin_inflammation;Cell_cycle_arrest_melan	16
MAPK14_kerat	Cell_cycle_arrest_kerat;Melanocyte_migration;Eumelanin_melan;Pheomelanin_melan;Dendrite_formation_melan;Melanosome_phagocytosis_kerat;Cell_survival_kerat;Cell_proliferation_kerat;Skin_ageing;Apoptosis_melan;Cell_proliferation_melan;Cell_differentiation_kerat;Melanosome_biogenesis;Cell_survival_melan;Skin_inflammation;Cell_cycle_arrest_melan	16
PRKCD_kerat	Cell_cycle_arrest_kerat;Melanocyte_migration;Eumelanin_melan;Pheomelanin_melan;Dendrite_formation_melan;Melanosome_phagocytosis_kerat;Cell_survival_kerat;Cell_proliferation_kerat;Skin_ageing;Apoptosis_melan;Cell_proliferation_melan;Cell_differentiation_kerat;Melanosome_biogenesis;Cell_survival_melan;Skin_inflammation;Cell_cycle_arrest_melan	16
CDK4_melan	Cell_proliferation_melan	1
MLANA	Melanosome_biogenesis	1
PGE2_kerat	Cell_cycle_arrest_kerat;Melanocyte_migration;Eumelanin_melan;Pheomelanin_melan;Dendrite_formation_melan;Melanosome_phagocytosis_kerat;Cell_survival_kerat;Cell_proliferation_kerat;Skin_ageing;Apoptosis_melan;Cell_proliferation_melan;Cell_differentiation_kerat;Melanosome_biogenesis;Cell_survival_melan;Skin_inflammation;Cell_cycle_arrest_melan	16
MAPK14_melan	Melanocyte_migration;Eumelanin_melan;Pheomelanin_melan;Dendrite_formation_melan;Apoptosis_melan;Cell_proliferation_melan;Melanosome_biogenesis;Cell_cycle_arrest_melan	8
PRKCZ_melan	Dendrite_formation_melan	1
GUCY1A2_melan	Melanocyte_migration;Eumelanin_melan;Pheomelanin_melan;Dendrite_formation_melan;Apoptosis_melan;Cell_proliferation_melan;Melanosome_biogenesis;Cell_cycle_arrest_melan	8
MAP2K1_melan	Melanocyte_migration;Eumelanin_melan;Pheomelanin_melan;Dendrite_formation_melan;Apoptosis_melan;Cell_proliferation_melan;Melanosome_biogenesis;Cell_cycle_arrest_melan	8
CREB1_kerat	Cell_cycle_arrest_kerat;Melanocyte_migration;Eumelanin_melan;Pheomelanin_melan;Dendrite_formation_melan;Melanosome_phagocytosis_kerat;Cell_survival_kerat;Cell_proliferation_kerat;Skin_ageing;Apoptosis_melan;Cell_proliferation_melan;Cell_differentiation_kerat;Melanosome_biogenesis;Cell_survival_melan;Skin_inflammation;Cell_cycle_arrest_melan	16
Arachidonic_Acid_kerat	Cell_cycle_arrest_kerat;Melanocyte_migration;Eumelanin_melan;Pheomelanin_melan;Dendrite_formation_melan;Melanosome_phagocytosis_kerat;Cell_survival_kerat;Cell_proliferation_kerat;Skin_ageing;Apoptosis_melan;Cell_proliferation_melan;Cell_differentiation_kerat;Melanosome_biogenesis;Cell_survival_melan;Skin_inflammation;Cell_cycle_arrest_melan	16
MAP3K7:TAB1_kerat	Cell_cycle_arrest_kerat;Melanocyte_migration;Eumelanin_melan;Pheomelanin_melan;Dendrite_formation_melan;Melanosome_phagocytosis_kerat;Cell_survival_kerat;Cell_proliferation_kerat;Skin_ageing;Apoptosis_melan;Cell_proliferation_melan;Cell_differentiation_kerat;Melanosome_biogenesis;Cell_survival_melan;Skin_inflammation;Cell_cycle_arrest_melan	16
BCL2_melan	Apoptosis_melan	1
MAP2K6_melan	Cell_cycle_arrest_kerat;Melanocyte_migration;Eumelanin_melan;Pheomelanin_melan;Dendrite_formation_melan;Melanosome_phagocytosis_kerat;Cell_survival_kerat;Cell_proliferation_kerat;Skin_ageing;Apoptosis_melan;Cell_proliferation_melan;Cell_differentiation_kerat;Melanosome_biogenesis;Cell_survival_melan;Skin_inflammation;Cell_cycle_arrest_melan	16
DOPAquinone_melan	Eumelanin_melan;Pheomelanin_melan	2
NFAT2_kerat	Cell_cycle_arrest_kerat;Melanocyte_migration;Eumelanin_melan;Pheomelanin_melan;Dendrite_formation_melan;Melanosome_phagocytosis_kerat;Cell_survival_kerat;Cell_proliferation_kerat;Skin_ageing;Apoptosis_melan;Cell_proliferation_melan;Cell_differentiation_kerat;Melanosome_biogenesis;Cell_survival_melan;Skin_inflammation;Cell_cycle_arrest_melan	16
FOS_kerat	Cell_cycle_arrest_kerat;Melanocyte_migration;Eumelanin_melan;Pheomelanin_melan;Dendrite_formation_melan;Melanosome_phagocytosis_kerat;Cell_survival_kerat;Cell_proliferation_kerat;Skin_ageing;Apoptosis_melan;Cell_proliferation_melan;Cell_differentiation_kerat;Melanosome_biogenesis;Cell_survival_melan;Skin_inflammation;Cell_cycle_arrest_melan	16
ELK1_melan	Cell_cycle_arrest_melan	1
cGMP_melan	Melanocyte_migration;Eumelanin_melan;Pheomelanin_melan;Dendrite_formation_melan;Apoptosis_melan;Cell_proliferation_melan;Melanosome_biogenesis;Cell_cycle_arrest_melan	8
MAPK3_melan	Melanocyte_migration;Eumelanin_melan;Pheomelanin_melan;Dendrite_formation_melan;Apoptosis_melan;Cell_proliferation_melan;Melanosome_biogenesis;Cell_cycle_arrest_melan	8
DUSP1_kerat	Cell_cycle_arrest_kerat;Melanocyte_migration;Eumelanin_melan;Pheomelanin_melan;Dendrite_formation_melan;Melanosome_phagocytosis_kerat;Cell_survival_kerat;Cell_proliferation_kerat;Skin_ageing;Apoptosis_melan;Cell_proliferation_melan;Cell_differentiation_kerat;Melanosome_biogenesis;Cell_survival_melan;Skin_inflammation;Cell_cycle_arrest_melan	16
BAX_melan	Apoptosis_melan	1
Cysteinyl_DOPA_melan	Pheomelanin_melan	1
FOS_kerat:JUN_kerat	Cell_cycle_arrest_kerat;Melanocyte_migration;Eumelanin_melan;Pheomelanin_melan;Dendrite_formation_melan;Melanosome_phagocytosis_kerat;Cell_survival_kerat;Cell_proliferation_kerat;Skin_ageing;Apoptosis_melan;Cell_proliferation_melan;Cell_differentiation_kerat;Melanosome_biogenesis;Cell_survival_melan;Skin_inflammation;Cell_cycle_arrest_melan	16
Glutathionyl_DOPA_melan	Pheomelanin_melan	1
OCA2	Melanosome_biogenesis	1
CDKN1A_melan	Cell_cycle_arrest_melan	1
PRKG1_melan	Melanocyte_migration;Eumelanin_melan;Pheomelanin_melan;Dendrite_formation_melan;Apoptosis_melan;Cell_proliferation_melan;Melanosome_biogenesis;Cell_cycle_arrest_melan	8
TP53_melan	Melanocyte_migration;Eumelanin_melan;Pheomelanin_melan;Dendrite_formation_melan;Apoptosis_melan;Cell_proliferation_melan;Melanosome_biogenesis;Cell_cycle_arrest_melan	8
MAPK1_kerat	Cell_cycle_arrest_kerat;Melanocyte_migration;Eumelanin_melan;Pheomelanin_melan;Dendrite_formation_melan;Melanosome_phagocytosis_kerat;Cell_survival_kerat;Cell_proliferation_kerat;Skin_ageing;Apoptosis_melan;Cell_proliferation_melan;Cell_differentiation_kerat;Melanosome_biogenesis;Cell_survival_melan;Skin_inflammation;Cell_cycle_arrest_melan	16
BBC3_melan	Apoptosis_melan	1
HIF1A_melan	Melanocyte_migration;Eumelanin_melan;Pheomelanin_melan;Dendrite_formation_melan;Apoptosis_melan;Cell_proliferation_melan;Melanosome_biogenesis;Cell_cycle_arrest_melan	8
KITLG_melan	Melanocyte_migration;Eumelanin_melan;Pheomelanin_melan;Dendrite_formation_melan;Apoptosis_melan;Cell_proliferation_melan;Melanosome_biogenesis;Cell_cycle_arrest_melan	8
TNF_kerat	Cell_cycle_arrest_kerat;Melanocyte_migration;Eumelanin_melan;Pheomelanin_melan;Dendrite_formation_melan;Melanosome_phagocytosis_kerat;Cell_survival_kerat;Cell_proliferation_kerat;Skin_ageing;Apoptosis_melan;Cell_proliferation_melan;Cell_differentiation_kerat;Melanosome_biogenesis;Cell_survival_melan;Skin_inflammation;Cell_cycle_arrest_melan	16
JUN_kerat	Cell_cycle_arrest_kerat;Melanocyte_migration;Eumelanin_melan;Pheomelanin_melan;Dendrite_formation_melan;Melanosome_phagocytosis_kerat;Cell_survival_kerat;Cell_proliferation_kerat;Skin_ageing;Apoptosis_melan;Cell_proliferation_melan;Cell_differentiation_kerat;Melanosome_biogenesis;Cell_survival_melan;Skin_inflammation;Cell_cycle_arrest_melan	16
