# Supplementary material for: A molecular systems approach to modelling human skin pigmentation: identifying underlying pathways and critical components
Source: BMC Res Notes. 2015 Apr 29;8:170. doi: 10.1186/s13104-015-1128-6 (PMC4424494; doi:10.1186/s13104-015-1128-6)
Supplement: Additional file 4: — Paths from source to target nodes in the S2T sub-network. 157 computed shortest paths from 20 source nodes to 9 destination nodes have been enlisted. [file 13104_2015_1128_MOESM4_ESM.xlsx]

## Sheet: Sheet1
Additional File 4. Paths from 20 source nodes to 9 target nodes.
CSF2RA_melan->CSF2RA:JAK1_melan->STAT3_melan->BCL2L1_melan->Cell_survival_melan
CSF2RA_melan->CSF2RA:JAK1_melan->STAT3_melan->CCND1_melan->CDK4:CCND1_melan->Cell_proliferation_melan
EDNRB_melan->ADCY4_melan->cAMP_melan->PRKACA_melan->CREB1_melan->BCL2_melan->BAX_melan->CYCS_melan->Apoptosis_melan
EDNRB_melan->ADCY4_melan->cAMP_melan->PRKACA_melan->CREB1_melan->MITF_melan->CDK4_melan->CDK4:CCND1_melan->Cell_proliferation_melan
EDNRB_melan->ADCY4_melan->cAMP_melan->PRKACA_melan->CREB1_melan->MITF_melan->MLANA->Melanosome_biogenesis
EDNRB_melan->ADCY4_melan->cAMP_melan->RAP1A_melan->RAC1_melan->MAP2K6_melan->MAPK14_melan->ELK1_melan->CDKN1A_melan->Cell_cycle_arrest_melan
EDNRB_melan->ADCY4_melan->cAMP_melan->RAP1A_melan->RAC1_melan->RAC1:PARD6A:CDC42_melan->PRKCZ_melan->Dendrite_formation_melan
EDNRB_melan->PLC_melan->DAG_melan->PRKCB_melan->TYR_melan->DOPAquinone_melan->Cysteinyl_DOPA_melan->Pheomelanin_melan
EDNRB_melan->PLC_melan->DAG_melan->PRKCB_melan->TYR_melan->Eumelanin_melan
EGFR_kerat->PIK3CA_kerat->PDPK1_kerat->AKT1_kerat->GSK3B_kerat->NFAT2_kerat->PTGS2_kerat->PGE2_kerat->PTGER3_melan->PLC_melan->DAG_melan->PRKCB_melan->TYR_melan->DOPAquinone_melan->Glutathionyl_DOPA_melan->Pheomelanin_melan
EGFR_kerat->PIK3CA_kerat->PDPK1_kerat->AKT1_kerat->GSK3B_kerat->NFAT2_kerat->PTGS2_kerat->PGE2_kerat->PTGER3_melan->PLC_melan->DAG_melan->PRKCB_melan->TYR_melan->Eumelanin_melan
EGFR_kerat->PIK3CA_kerat->PDPK1_kerat->PRKCH_kerat->CASP3_kerat->PRKCD_kerat->NFKB1_kerat->CSF2_kerat->CSF2RA_melan->CSF2RA:JAK1_melan->STAT3_melan->BCL2L1_melan->Cell_survival_melan
EGFR_kerat->PIK3CA_kerat->PDPK1_kerat->PRKCH_kerat->CASP3_kerat->PRKCD_kerat->NFKB1_kerat->CSF2_kerat->CSF2RA_melan->CSF2RA:JAK1_melan->STAT3_melan->CCND1_melan->CDK4:CCND1_melan->Cell_proliferation_melan
EGFR_kerat->PIK3CA_kerat->PDPK1_kerat->PRKCH_kerat->CASP3_kerat->PRKCD_kerat->NFKB1_kerat->F2RL1_kerat->RHOA_kerat->Melanosome_phagocytosis_kerat
EGFR_kerat->PIK3CA_kerat->PDPK1_kerat->PRKCH_kerat->CASP3_kerat->PRKCD_kerat->NFKB1_kerat->KITLG_kerat->KIT_melan->PIK3CA_melan->PDPK1_melan->AKT1_melan->BAD_melan->CYCS_melan->Apoptosis_melan
EGFR_kerat->PIK3CA_kerat->PDPK1_kerat->PRKCH_kerat->CASP3_kerat->PRKCD_kerat->NFKB1_kerat->KITLG_kerat->KIT_melan->PIK3CA_melan->RAC1_melan->MAP2K3_melan->MAPK14_melan->ELK1_melan->CDKN1A_melan->Cell_cycle_arrest_melan
EGFR_kerat->PIK3CA_kerat->PDPK1_kerat->PRKCH_kerat->CASP3_kerat->PRKCD_kerat->NFKB1_kerat->KITLG_kerat->KIT_melan->PIK3CA_melan->RAC1_melan->RAC1:PARD6A:CDC42_melan->PRKCZ_melan->Dendrite_formation_melan
EGFR_kerat->PIK3CA_kerat->PDPK1_kerat->PRKCH_kerat->MAPK14_kerat->FOS_kerat->FOS_kerat:JUN_kerat->EDN1_kerat->EDNRB_melan->ADCY4_melan->cAMP_melan->PRKACA_melan->CREB1_melan->MITF_melan->OCA2->Melanosome_biogenesis
F2RL1_kerat->PLC_kerat->DAG_kerat->SMPD1_kerat->Ceramide_kerat->PLA2_kerat->Arachidonic_Acid_kerat->PGE2_kerat->PTGER3_melan->PLC_melan->DAG_melan->PRKCB_melan->TYR_melan->DOPAquinone_melan->Cysteinyl_DOPA_melan->Pheomelanin_melan
F2RL1_kerat->PLC_kerat->DAG_kerat->SMPD1_kerat->Ceramide_kerat->PLA2_kerat->Arachidonic_Acid_kerat->PGE2_kerat->PTGER3_melan->PLC_melan->DAG_melan->PRKCB_melan->TYR_melan->Eumelanin_melan
F2RL1_kerat->PLC_kerat->DAG_kerat->SMPD1_kerat->Ceramide_kerat->PRKCZ_kerat->NFKB1_kerat->CSF2_kerat->CSF2RA_melan->CSF2RA:JAK1_melan->STAT3_melan->BCL2L1_melan->Cell_survival_melan
F2RL1_kerat->PLC_kerat->DAG_kerat->SMPD1_kerat->Ceramide_kerat->PRKCZ_kerat->NFKB1_kerat->CSF2_kerat->CSF2RA_melan->CSF2RA:JAK1_melan->STAT3_melan->CCND1_melan->CDK4:CCND1_melan->Cell_proliferation_melan
F2RL1_kerat->PLC_kerat->DAG_kerat->SMPD1_kerat->Ceramide_kerat->PRKCZ_kerat->NFKB1_kerat->KITLG_kerat->KIT_melan->PIK3CA_melan->PDPK1_melan->AKT1_melan->BAD_melan->CYCS_melan->Apoptosis_melan
F2RL1_kerat->PLC_kerat->DAG_kerat->SMPD1_kerat->Ceramide_kerat->PRKCZ_kerat->NFKB1_kerat->KITLG_kerat->KIT_melan->PIK3CA_melan->PDPK1_melan->AKT1_melan->CREB1_melan->MITF_melan->OCA2->Melanosome_biogenesis
F2RL1_kerat->PLC_kerat->DAG_kerat->SMPD1_kerat->Ceramide_kerat->PRKCZ_kerat->NFKB1_kerat->KITLG_kerat->KIT_melan->PIK3CA_melan->RAC1_melan->MAP2K3_melan->MAPK14_melan->ELK1_melan->CDKN1A_melan->Cell_cycle_arrest_melan
F2RL1_kerat->PLC_kerat->DAG_kerat->SMPD1_kerat->Ceramide_kerat->PRKCZ_kerat->NFKB1_kerat->KITLG_kerat->KIT_melan->PIK3CA_melan->RAC1_melan->RAC1:PARD6A:CDC42_melan->PRKCZ_melan->Dendrite_formation_melan
F2RL1_kerat->RHOA_kerat->Melanosome_phagocytosis_kerat
FAS_kerat->FAS:FADD_kerat->CASP8_kerat->CASP3_kerat->PRKCD_kerat->NFKB1_kerat->CSF2_kerat->CSF2RA_melan->CSF2RA:JAK1_melan->STAT3_melan->BCL2L1_melan->Cell_survival_melan
FAS_kerat->FAS:FADD_kerat->CASP8_kerat->CASP3_kerat->PRKCD_kerat->NFKB1_kerat->CSF2_kerat->CSF2RA_melan->CSF2RA:JAK1_melan->STAT3_melan->CCND1_melan->CDK4:CCND1_melan->Cell_proliferation_melan
FAS_kerat->FAS:FADD_kerat->CASP8_kerat->CASP3_kerat->PRKCD_kerat->NFKB1_kerat->EDN1_kerat->EDNRB_melan->PLC_melan->DAG_melan->PRKCB_melan->TYR_melan->DOPAquinone_melan->Glutathionyl_DOPA_melan->Pheomelanin_melan
FAS_kerat->FAS:FADD_kerat->CASP8_kerat->CASP3_kerat->PRKCD_kerat->NFKB1_kerat->EDN1_kerat->EDNRB_melan->PLC_melan->DAG_melan->PRKCB_melan->TYR_melan->Eumelanin_melan
FAS_kerat->FAS:FADD_kerat->CASP8_kerat->CASP3_kerat->PRKCD_kerat->NFKB1_kerat->F2RL1_kerat->RHOA_kerat->Melanosome_phagocytosis_kerat
FAS_kerat->FAS:FADD_kerat->CASP8_kerat->CASP3_kerat->PRKCD_kerat->NFKB1_kerat->KITLG_kerat->KIT_melan->PIK3CA_melan->PDPK1_melan->AKT1_melan->BAD_melan->CYCS_melan->Apoptosis_melan
FAS_kerat->FAS:FADD_kerat->CASP8_kerat->CASP3_kerat->PRKCD_kerat->NFKB1_kerat->KITLG_kerat->KIT_melan->PIK3CA_melan->PDPK1_melan->AKT1_melan->CREB1_melan->MITF_melan->MLANA->Melanosome_biogenesis
FAS_kerat->FAS:FADD_kerat->CASP8_kerat->CASP3_kerat->PRKCD_kerat->NFKB1_kerat->KITLG_kerat->KIT_melan->PIK3CA_melan->RAC1_melan->MAP2K6_melan->MAPK14_melan->ELK1_melan->CDKN1A_melan->Cell_cycle_arrest_melan
FAS_kerat->FAS:FADD_kerat->CASP8_kerat->CASP3_kerat->PRKCD_kerat->NFKB1_kerat->KITLG_kerat->KIT_melan->PIK3CA_melan->RAC1_melan->RAC1:PARD6A:CDC42_melan->PRKCZ_melan->Dendrite_formation_melan
FZD3_melan->AKT1_melan->BAD_melan->CYCS_melan->Apoptosis_melan
FZD3_melan->AKT1_melan->CREB1_melan->MITF_melan->CDK4_melan->CDK4:CCND1_melan->Cell_proliferation_melan
FZD3_melan->AKT1_melan->CREB1_melan->MITF_melan->EDNRB_melan->ADCY4_melan->cAMP_melan->RAP1A_melan->RAC1_melan->MAP2K6_melan->MAPK14_melan->ELK1_melan->CDKN1A_melan->Cell_cycle_arrest_melan
FZD3_melan->AKT1_melan->CREB1_melan->MITF_melan->EDNRB_melan->ADCY4_melan->cAMP_melan->RAP1A_melan->RAC1_melan->RAC1:PARD6A:CDC42_melan->PRKCZ_melan->Dendrite_formation_melan
FZD3_melan->AKT1_melan->CREB1_melan->MITF_melan->MLANA->Melanosome_biogenesis
FZD3_melan->AKT1_melan->CREB1_melan->MITF_melan->TYR_melan->DOPAquinone_melan->Glutathionyl_DOPA_melan->Pheomelanin_melan
FZD3_melan->AKT1_melan->CREB1_melan->MITF_melan->TYR_melan->Eumelanin_melan
IL1R1_kerat->IL1R1:MYD88:IRAK1:IRAK4_kerat->IRAK1_Active_kerat->IRAK1_Active:TRAF6_kerat->MAP3K7:TAB1_kerat->IKBKA_kerat->NFKB1_kerat->CSF2_kerat->CSF2RA_melan->CSF2RA:JAK1_melan->STAT3_melan->BCL2L1_melan->Cell_survival_melan
IL1R1_kerat->IL1R1:MYD88:IRAK1:IRAK4_kerat->IRAK1_Active_kerat->IRAK1_Active:TRAF6_kerat->MAP3K7:TAB1_kerat->IKBKA_kerat->NFKB1_kerat->CSF2_kerat->CSF2RA_melan->CSF2RA:JAK1_melan->STAT3_melan->CCND1_melan->CDK4:CCND1_melan->Cell_proliferation_melan
IL1R1_kerat->IL1R1:MYD88:IRAK1:IRAK4_kerat->IRAK1_Active_kerat->IRAK1_Active:TRAF6_kerat->MAP3K7:TAB1_kerat->IKBKA_kerat->NFKB1_kerat->EDN1_kerat->EDNRB_melan->PLC_melan->DAG_melan->PRKCB_melan->TYR_melan->DOPAquinone_melan->Cysteinyl_DOPA_melan->Pheomelanin_melan
IL1R1_kerat->IL1R1:MYD88:IRAK1:IRAK4_kerat->IRAK1_Active_kerat->IRAK1_Active:TRAF6_kerat->MAP3K7:TAB1_kerat->IKBKA_kerat->NFKB1_kerat->EDN1_kerat->EDNRB_melan->PLC_melan->DAG_melan->PRKCB_melan->TYR_melan->Eumelanin_melan
IL1R1_kerat->IL1R1:MYD88:IRAK1:IRAK4_kerat->IRAK1_Active_kerat->IRAK1_Active:TRAF6_kerat->MAP3K7:TAB1_kerat->IKBKA_kerat->NFKB1_kerat->F2RL1_kerat->RHOA_kerat->Melanosome_phagocytosis_kerat
IL1R1_kerat->IL1R1:MYD88:IRAK1:IRAK4_kerat->IRAK1_Active_kerat->IRAK1_Active:TRAF6_kerat->MAP3K7:TAB1_kerat->IKBKA_kerat->NFKB1_kerat->KITLG_kerat->KIT_melan->PIK3CA_melan->PDPK1_melan->AKT1_melan->BAD_melan->CYCS_melan->Apoptosis_melan
IL1R1_kerat->IL1R1:MYD88:IRAK1:IRAK4_kerat->IRAK1_Active_kerat->IRAK1_Active:TRAF6_kerat->MAP3K7:TAB1_kerat->IKBKA_kerat->NFKB1_kerat->KITLG_kerat->KIT_melan->PIK3CA_melan->PDPK1_melan->AKT1_melan->CREB1_melan->MITF_melan->MLANA->Melanosome_biogenesis
IL1R1_kerat->IL1R1:MYD88:IRAK1:IRAK4_kerat->IRAK1_Active_kerat->IRAK1_Active:TRAF6_kerat->MAP3K7:TAB1_kerat->IKBKA_kerat->NFKB1_kerat->KITLG_kerat->KIT_melan->PIK3CA_melan->RAC1_melan->MAP2K3_melan->MAPK14_melan->ELK1_melan->CDKN1A_melan->Cell_cycle_arrest_melan
IL1R1_kerat->IL1R1:MYD88:IRAK1:IRAK4_kerat->IRAK1_Active_kerat->IRAK1_Active:TRAF6_kerat->MAP3K7:TAB1_kerat->IKBKA_kerat->NFKB1_kerat->KITLG_kerat->KIT_melan->PIK3CA_melan->RAC1_melan->RAC1:PARD6A:CDC42_melan->PRKCZ_melan->Dendrite_formation_melan
IL6R_kerat->JAK1_kerat->STAT3_kerat->PTGS2_kerat->PGE2_kerat->PTGER2_kerat->ADCY4_kerat->cAMP_kerat->PRKACA_kerat->CREB1_kerat->DUSP1_kerat->MAPK1_kerat->JUN_kerat->FOS_kerat:JUN_kerat->TNF_kerat->TNFRSF1A_kerat->TNFRSF1A:TRAF2:RIPK1_kerat->IKBKA_kerat->NFKB1_kerat->F2RL1_kerat->RHOA_kerat->Melanosome_phagocytosis_kerat
IL6R_kerat->JAK1_kerat->STAT3_kerat->PTGS2_kerat->PGE2_kerat->PTGER2_kerat->ADCY4_kerat->cAMP_kerat->PRKACA_kerat->CREB1_kerat->DUSP1_kerat->MAPK1_kerat->JUN_kerat->FOS_kerat:JUN_kerat->TNF_kerat->TNFRSF1A_kerat->TNFRSF1A:TRAF2:RIPK1_kerat->IKBKA_kerat->NFKB1_kerat->CSF2_kerat->CSF2RA_melan->CSF2RA:JAK1_melan->STAT3_melan->BCL2L1_melan->Cell_survival_melan
IL6R_kerat->JAK1_kerat->STAT3_kerat->PTGS2_kerat->PGE2_kerat->PTGER3_melan->PLC_melan->DAG_melan->PRKCB_melan->GAB1_melan->GAB1:PIK3CA_melan->AKT1_melan->BAD_melan->CYCS_melan->Apoptosis_melan
IL6R_kerat->JAK1_kerat->STAT3_kerat->PTGS2_kerat->PGE2_kerat->PTGER3_melan->PLC_melan->DAG_melan->PRKCB_melan->GAB1_melan->GAB1:PIK3CA_melan->AKT1_melan->CREB1_melan->MITF_melan->CDK4_melan->CDK4:CCND1_melan->Cell_proliferation_melan
IL6R_kerat->JAK1_kerat->STAT3_kerat->PTGS2_kerat->PGE2_kerat->PTGER3_melan->PLC_melan->DAG_melan->PRKCB_melan->GAB1_melan->GAB1:PIK3CA_melan->AKT1_melan->CREB1_melan->MITF_melan->MC1R_melan->ADCY4_melan->cAMP_melan->RAP1A_melan->RAC1_melan->MAP2K3_melan->MAPK14_melan->ELK1_melan->CDKN1A_melan->Cell_cycle_arrest_melan
IL6R_kerat->JAK1_kerat->STAT3_kerat->PTGS2_kerat->PGE2_kerat->PTGER3_melan->PLC_melan->DAG_melan->PRKCB_melan->GAB1_melan->GAB1:PIK3CA_melan->AKT1_melan->CREB1_melan->MITF_melan->MC1R_melan->ADCY4_melan->cAMP_melan->RAP1A_melan->RAC1_melan->RAC1:PARD6A:CDC42_melan->PRKCZ_melan->Dendrite_formation_melan
IL6R_kerat->JAK1_kerat->STAT3_kerat->PTGS2_kerat->PGE2_kerat->PTGER3_melan->PLC_melan->DAG_melan->PRKCB_melan->GAB1_melan->GAB1:PIK3CA_melan->AKT1_melan->CREB1_melan->MITF_melan->OCA2->Melanosome_biogenesis
IL6R_kerat->JAK1_kerat->STAT3_kerat->PTGS2_kerat->PGE2_kerat->PTGER3_melan->PLC_melan->DAG_melan->PRKCB_melan->TYR_melan->DOPAquinone_melan->Glutathionyl_DOPA_melan->Pheomelanin_melan
IL6R_kerat->JAK1_kerat->STAT3_kerat->PTGS2_kerat->PGE2_kerat->PTGER3_melan->PLC_melan->DAG_melan->PRKCB_melan->TYR_melan->Eumelanin_melan
KIT_melan->PIK3CA_melan->PDPK1_melan->AKT1_melan->BAD_melan->CYCS_melan->Apoptosis_melan
KIT_melan->PIK3CA_melan->PDPK1_melan->AKT1_melan->CREB1_melan->MITF_melan->CDK4_melan->CDK4:CCND1_melan->Cell_proliferation_melan
KIT_melan->PIK3CA_melan->PDPK1_melan->AKT1_melan->CREB1_melan->MITF_melan->OCA2->Melanosome_biogenesis
KIT_melan->PIK3CA_melan->PDPK1_melan->AKT1_melan->CREB1_melan->MITF_melan->TYR_melan->DOPAquinone_melan->Glutathionyl_DOPA_melan->Pheomelanin_melan
KIT_melan->PIK3CA_melan->PDPK1_melan->AKT1_melan->CREB1_melan->MITF_melan->TYR_melan->Eumelanin_melan
KIT_melan->PIK3CA_melan->RAC1_melan->MAP2K3_melan->MAPK14_melan->ELK1_melan->CDKN1A_melan->Cell_cycle_arrest_melan
KIT_melan->PIK3CA_melan->RAC1_melan->RAC1:PARD6A:CDC42_melan->PRKCZ_melan->Dendrite_formation_melan
MC1R_kerat->NFKB1_kerat->CSF2_kerat->CSF2RA_melan->CSF2RA:JAK1_melan->STAT3_melan->BCL2L1_melan->Cell_survival_melan
MC1R_kerat->NFKB1_kerat->CSF2_kerat->CSF2RA_melan->CSF2RA:JAK1_melan->STAT3_melan->CCND1_melan->CDK4:CCND1_melan->Cell_proliferation_melan
MC1R_kerat->NFKB1_kerat->EDN1_kerat->EDNRB_melan->PLC_melan->DAG_melan->PRKCB_melan->TYR_melan->DOPAquinone_melan->Glutathionyl_DOPA_melan->Pheomelanin_melan
MC1R_kerat->NFKB1_kerat->EDN1_kerat->EDNRB_melan->PLC_melan->DAG_melan->PRKCB_melan->TYR_melan->Eumelanin_melan
MC1R_kerat->NFKB1_kerat->F2RL1_kerat->RHOA_kerat->Melanosome_phagocytosis_kerat
MC1R_kerat->NFKB1_kerat->KITLG_kerat->KIT_melan->PIK3CA_melan->PDPK1_melan->AKT1_melan->BAD_melan->CYCS_melan->Apoptosis_melan
MC1R_kerat->NFKB1_kerat->KITLG_kerat->KIT_melan->PIK3CA_melan->RAC1_melan->MAP2K6_melan->MAPK14_melan->ELK1_melan->CDKN1A_melan->Cell_cycle_arrest_melan
MC1R_kerat->NFKB1_kerat->KITLG_kerat->KIT_melan->PIK3CA_melan->RAC1_melan->RAC1:PARD6A:CDC42_melan->PRKCZ_melan->Dendrite_formation_melan
MC1R_kerat->NFKB1_kerat->NOS2_kerat->Nitric_oxide_kerat->GUCY1A2_melan->cGMP_melan->PRKG1_melan->CREB1_melan->MITF_melan->MLANA->Melanosome_biogenesis
MC1R_melan->ADCY4_melan->cAMP_melan->PRKACA_melan->CREB1_melan->BCL2_melan->BAX_melan->CYCS_melan->Apoptosis_melan
MC1R_melan->ADCY4_melan->cAMP_melan->PRKACA_melan->CREB1_melan->MITF_melan->CDK4_melan->CDK4:CCND1_melan->Cell_proliferation_melan
MC1R_melan->ADCY4_melan->cAMP_melan->PRKACA_melan->CREB1_melan->MITF_melan->MLANA->Melanosome_biogenesis
MC1R_melan->ADCY4_melan->cAMP_melan->PRKACA_melan->CREB1_melan->MITF_melan->TYR_melan->DOPAquinone_melan->Glutathionyl_DOPA_melan->Pheomelanin_melan
MC1R_melan->ADCY4_melan->cAMP_melan->PRKACA_melan->CREB1_melan->MITF_melan->TYR_melan->Eumelanin_melan
MC1R_melan->ADCY4_melan->cAMP_melan->RAP1A_melan->RAC1_melan->MAP2K3_melan->MAPK14_melan->ELK1_melan->CDKN1A_melan->Cell_cycle_arrest_melan
MC1R_melan->ADCY4_melan->cAMP_melan->RAP1A_melan->RAC1_melan->RAC1:PARD6A:CDC42_melan->PRKCZ_melan->Dendrite_formation_melan
MET_melan->GAB1_melan->GAB1:PIK3CA_melan->AKT1_melan->BAD_melan->CYCS_melan->Apoptosis_melan
MET_melan->GAB1_melan->GAB1:PIK3CA_melan->AKT1_melan->CREB1_melan->MITF_melan->CDK4_melan->CDK4:CCND1_melan->Cell_proliferation_melan
MET_melan->GAB1_melan->GAB1:PIK3CA_melan->AKT1_melan->CREB1_melan->MITF_melan->MC1R_melan->ADCY4_melan->cAMP_melan->RAP1A_melan->RAC1_melan->MAP2K6_melan->MAPK14_melan->ELK1_melan->CDKN1A_melan->Cell_cycle_arrest_melan
MET_melan->GAB1_melan->GAB1:PIK3CA_melan->AKT1_melan->CREB1_melan->MITF_melan->MC1R_melan->ADCY4_melan->cAMP_melan->RAP1A_melan->RAC1_melan->RAC1:PARD6A:CDC42_melan->PRKCZ_melan->Dendrite_formation_melan
MET_melan->GAB1_melan->GAB1:PIK3CA_melan->AKT1_melan->CREB1_melan->MITF_melan->OCA2->Melanosome_biogenesis
MET_melan->GAB1_melan->GAB1:PIK3CA_melan->AKT1_melan->CREB1_melan->MITF_melan->TYR_melan->DOPAquinone_melan->Glutathionyl_DOPA_melan->Pheomelanin_melan
MET_melan->GAB1_melan->GAB1:PIK3CA_melan->AKT1_melan->CREB1_melan->MITF_melan->TYR_melan->Eumelanin_melan
NTRK1_melan->SOS1:GRB2:SHC1_melan->HRAS_melan->RAF1_melan->MAP2K1_melan->MAPK3_melan->MITF_melan->CDK4_melan->CDK4:CCND1_melan->Cell_proliferation_melan
NTRK1_melan->SOS1:GRB2:SHC1_melan->HRAS_melan->RAF1_melan->MAP2K1_melan->MAPK3_melan->MITF_melan->OCA2->Melanosome_biogenesis
NTRK1_melan->SOS1:GRB2:SHC1_melan->HRAS_melan->RAF1_melan->MAP2K1_melan->MAPK3_melan->TP53_melan->BBC3_melan->BAX_melan->CYCS_melan->Apoptosis_melan
NTRK1_melan->SOS1:GRB2:SHC1_melan->HRAS_melan->RAF1_melan->MAP2K1_melan->MAPK3_melan->TP53_melan->HIF1A_melan->KITLG_melan->KIT_melan->PIK3CA_melan->RAC1_melan->MAP2K6_melan->MAPK14_melan->ELK1_melan->CDKN1A_melan->Cell_cycle_arrest_melan
NTRK1_melan->SOS1:GRB2:SHC1_melan->HRAS_melan->RAF1_melan->MAP2K1_melan->MAPK3_melan->TP53_melan->HIF1A_melan->KITLG_melan->KIT_melan->PIK3CA_melan->RAC1_melan->RAC1:PARD6A:CDC42_melan->PRKCZ_melan->Dendrite_formation_melan
NTRK1_melan->SOS1:GRB2:SHC1_melan->HRAS_melan->RAF1_melan->MAP2K1_melan->MAPK3_melan->TP53_melan->TYR_melan->DOPAquinone_melan->Glutathionyl_DOPA_melan->Pheomelanin_melan
NTRK1_melan->SOS1:GRB2:SHC1_melan->HRAS_melan->RAF1_melan->MAP2K1_melan->MAPK3_melan->TP53_melan->TYR_melan->Eumelanin_melan
PTGER1_melan->PLC_melan->DAG_melan->PRKCB_melan->GAB1_melan->GAB1:PIK3CA_melan->AKT1_melan->BAD_melan->CYCS_melan->Apoptosis_melan
PTGER1_melan->PLC_melan->DAG_melan->PRKCB_melan->GAB1_melan->GAB1:PIK3CA_melan->AKT1_melan->CREB1_melan->MITF_melan->CDK4_melan->CDK4:CCND1_melan->Cell_proliferation_melan
PTGER1_melan->PLC_melan->DAG_melan->PRKCB_melan->GAB1_melan->GAB1:PIK3CA_melan->AKT1_melan->CREB1_melan->MITF_melan->MC1R_melan->ADCY4_melan->cAMP_melan->RAP1A_melan->RAC1_melan->MAP2K6_melan->MAPK14_melan->ELK1_melan->CDKN1A_melan->Cell_cycle_arrest_melan
PTGER1_melan->PLC_melan->DAG_melan->PRKCB_melan->GAB1_melan->GAB1:PIK3CA_melan->AKT1_melan->CREB1_melan->MITF_melan->MC1R_melan->ADCY4_melan->cAMP_melan->RAP1A_melan->RAC1_melan->RAC1:PARD6A:CDC42_melan->PRKCZ_melan->Dendrite_formation_melan
PTGER1_melan->PLC_melan->DAG_melan->PRKCB_melan->GAB1_melan->GAB1:PIK3CA_melan->AKT1_melan->CREB1_melan->MITF_melan->OCA2->Melanosome_biogenesis
PTGER1_melan->PLC_melan->DAG_melan->PRKCB_melan->TYR_melan->DOPAquinone_melan->Glutathionyl_DOPA_melan->Pheomelanin_melan
PTGER1_melan->PLC_melan->DAG_melan->PRKCB_melan->TYR_melan->Eumelanin_melan
PTGER2_kerat->ADCY4_kerat->cAMP_kerat->PRKACA_kerat->CREB1_kerat->DUSP1_kerat->MAPK1_kerat->FOS_kerat->FOS_kerat:JUN_kerat->EDN1_kerat->EDNRB_melan->ADCY4_melan->cAMP_melan->RAP1A_melan->RAC1_melan->MAP2K6_melan->MAPK14_melan->ELK1_melan->CDKN1A_melan->Cell_cycle_arrest_melan
PTGER2_kerat->ADCY4_kerat->cAMP_kerat->PRKACA_kerat->CREB1_kerat->DUSP1_kerat->MAPK1_kerat->FOS_kerat->FOS_kerat:JUN_kerat->EDN1_kerat->EDNRB_melan->ADCY4_melan->cAMP_melan->RAP1A_melan->RAC1_melan->RAC1:PARD6A:CDC42_melan->PRKCZ_melan->Dendrite_formation_melan
PTGER2_kerat->ADCY4_kerat->cAMP_kerat->PRKACA_kerat->CREB1_kerat->DUSP1_kerat->MAPK1_kerat->FOS_kerat->FOS_kerat:JUN_kerat->TNF_kerat->TNFRSF1A_kerat->TNFRSF1A:TRAF2:RIPK1_kerat->IKBKA_kerat->NFKB1_kerat->CSF2_kerat->CSF2RA_melan->CSF2RA:JAK1_melan->STAT3_melan->BCL2L1_melan->Cell_survival_melan
PTGER2_kerat->ADCY4_kerat->cAMP_kerat->PRKACA_kerat->CREB1_kerat->DUSP1_kerat->MAPK1_kerat->FOS_kerat->FOS_kerat:JUN_kerat->TNF_kerat->TNFRSF1A_kerat->TNFRSF1A:TRAF2:RIPK1_kerat->IKBKA_kerat->NFKB1_kerat->F2RL1_kerat->RHOA_kerat->Melanosome_phagocytosis_kerat
PTGER2_kerat->ADCY4_kerat->cAMP_kerat->PRKACA_kerat->CREB1_kerat->PTGS2_kerat->PGE2_kerat->PTGER1_melan->PLC_melan->DAG_melan->PRKCB_melan->GAB1_melan->GAB1:PIK3CA_melan->AKT1_melan->BAD_melan->CYCS_melan->Apoptosis_melan
PTGER2_kerat->ADCY4_kerat->cAMP_kerat->PRKACA_kerat->CREB1_kerat->PTGS2_kerat->PGE2_kerat->PTGER1_melan->PLC_melan->DAG_melan->PRKCB_melan->GAB1_melan->GAB1:PIK3CA_melan->AKT1_melan->CREB1_melan->MITF_melan->CDK4_melan->CDK4:CCND1_melan->Cell_proliferation_melan
PTGER2_kerat->ADCY4_kerat->cAMP_kerat->PRKACA_kerat->CREB1_kerat->PTGS2_kerat->PGE2_kerat->PTGER1_melan->PLC_melan->DAG_melan->PRKCB_melan->GAB1_melan->GAB1:PIK3CA_melan->AKT1_melan->CREB1_melan->MITF_melan->MLANA->Melanosome_biogenesis
PTGER2_kerat->ADCY4_kerat->cAMP_kerat->PRKACA_kerat->CREB1_kerat->PTGS2_kerat->PGE2_kerat->PTGER1_melan->PLC_melan->DAG_melan->PRKCB_melan->TYR_melan->DOPAquinone_melan->Cysteinyl_DOPA_melan->Pheomelanin_melan
PTGER2_kerat->ADCY4_kerat->cAMP_kerat->PRKACA_kerat->CREB1_kerat->PTGS2_kerat->PGE2_kerat->PTGER1_melan->PLC_melan->DAG_melan->PRKCB_melan->TYR_melan->Eumelanin_melan
PTGER3_melan->PLC_melan->DAG_melan->PRKCB_melan->GAB1_melan->GAB1:PIK3CA_melan->AKT1_melan->BAD_melan->CYCS_melan->Apoptosis_melan
PTGER3_melan->PLC_melan->DAG_melan->PRKCB_melan->GAB1_melan->GAB1:PIK3CA_melan->AKT1_melan->CREB1_melan->MITF_melan->CDK4_melan->CDK4:CCND1_melan->Cell_proliferation_melan
PTGER3_melan->PLC_melan->DAG_melan->PRKCB_melan->GAB1_melan->GAB1:PIK3CA_melan->AKT1_melan->CREB1_melan->MITF_melan->MC1R_melan->ADCY4_melan->cAMP_melan->RAP1A_melan->RAC1_melan->MAP2K3_melan->MAPK14_melan->ELK1_melan->CDKN1A_melan->Cell_cycle_arrest_melan
PTGER3_melan->PLC_melan->DAG_melan->PRKCB_melan->GAB1_melan->GAB1:PIK3CA_melan->AKT1_melan->CREB1_melan->MITF_melan->MC1R_melan->ADCY4_melan->cAMP_melan->RAP1A_melan->RAC1_melan->RAC1:PARD6A:CDC42_melan->PRKCZ_melan->Dendrite_formation_melan
PTGER3_melan->PLC_melan->DAG_melan->PRKCB_melan->GAB1_melan->GAB1:PIK3CA_melan->AKT1_melan->CREB1_melan->MITF_melan->MLANA->Melanosome_biogenesis
PTGER3_melan->PLC_melan->DAG_melan->PRKCB_melan->TYR_melan->DOPAquinone_melan->Glutathionyl_DOPA_melan->Pheomelanin_melan
PTGER3_melan->PLC_melan->DAG_melan->PRKCB_melan->TYR_melan->Eumelanin_melan
PTGER4_kerat->ADCY4_kerat->cAMP_kerat->PRKACA_kerat->CREB1_kerat->DUSP1_kerat->MAPK1_kerat->FOS_kerat->FOS_kerat:JUN_kerat->EDN1_kerat->EDNRB_melan->ADCY4_melan->cAMP_melan->RAP1A_melan->RAC1_melan->MAP2K6_melan->MAPK14_melan->ELK1_melan->CDKN1A_melan->Cell_cycle_arrest_melan
PTGER4_kerat->ADCY4_kerat->cAMP_kerat->PRKACA_kerat->CREB1_kerat->DUSP1_kerat->MAPK1_kerat->FOS_kerat->FOS_kerat:JUN_kerat->EDN1_kerat->EDNRB_melan->ADCY4_melan->cAMP_melan->RAP1A_melan->RAC1_melan->RAC1:PARD6A:CDC42_melan->PRKCZ_melan->Dendrite_formation_melan
PTGER4_kerat->ADCY4_kerat->cAMP_kerat->PRKACA_kerat->CREB1_kerat->DUSP1_kerat->MAPK1_kerat->FOS_kerat->FOS_kerat:JUN_kerat->TNF_kerat->TNFRSF1A_kerat->TNFRSF1A:TRAF2:RIPK1_kerat->IKBKA_kerat->NFKB1_kerat->CSF2_kerat->CSF2RA_melan->CSF2RA:JAK1_melan->STAT3_melan->BCL2L1_melan->Cell_survival_melan
PTGER4_kerat->ADCY4_kerat->cAMP_kerat->PRKACA_kerat->CREB1_kerat->DUSP1_kerat->MAPK1_kerat->FOS_kerat->FOS_kerat:JUN_kerat->TNF_kerat->TNFRSF1A_kerat->TNFRSF1A:TRAF2:RIPK1_kerat->IKBKA_kerat->NFKB1_kerat->F2RL1_kerat->RHOA_kerat->Melanosome_phagocytosis_kerat
PTGER4_kerat->ADCY4_kerat->cAMP_kerat->PRKACA_kerat->CREB1_kerat->PTGS2_kerat->PGE2_kerat->PTGER1_melan->PLC_melan->DAG_melan->PRKCB_melan->GAB1_melan->GAB1:PIK3CA_melan->AKT1_melan->BAD_melan->CYCS_melan->Apoptosis_melan
PTGER4_kerat->ADCY4_kerat->cAMP_kerat->PRKACA_kerat->CREB1_kerat->PTGS2_kerat->PGE2_kerat->PTGER1_melan->PLC_melan->DAG_melan->PRKCB_melan->GAB1_melan->GAB1:PIK3CA_melan->AKT1_melan->CREB1_melan->MITF_melan->CDK4_melan->CDK4:CCND1_melan->Cell_proliferation_melan
PTGER4_kerat->ADCY4_kerat->cAMP_kerat->PRKACA_kerat->CREB1_kerat->PTGS2_kerat->PGE2_kerat->PTGER1_melan->PLC_melan->DAG_melan->PRKCB_melan->GAB1_melan->GAB1:PIK3CA_melan->AKT1_melan->CREB1_melan->MITF_melan->MLANA->Melanosome_biogenesis
PTGER4_kerat->ADCY4_kerat->cAMP_kerat->PRKACA_kerat->CREB1_kerat->PTGS2_kerat->PGE2_kerat->PTGER1_melan->PLC_melan->DAG_melan->PRKCB_melan->TYR_melan->DOPAquinone_melan->Cysteinyl_DOPA_melan->Pheomelanin_melan
PTGER4_kerat->ADCY4_kerat->cAMP_kerat->PRKACA_kerat->CREB1_kerat->PTGS2_kerat->PGE2_kerat->PTGER1_melan->PLC_melan->DAG_melan->PRKCB_melan->TYR_melan->Eumelanin_melan
TNFRSF1A_kerat->TNFRSF1A:TRAF2:RIPK1_kerat->IKBKA_kerat->NFKB1_kerat->CSF2_kerat->CSF2RA_melan->CSF2RA:JAK1_melan->STAT3_melan->BCL2L1_melan->Cell_survival_melan
TNFRSF1A_kerat->TNFRSF1A:TRAF2:RIPK1_kerat->IKBKA_kerat->NFKB1_kerat->CSF2_kerat->CSF2RA_melan->CSF2RA:JAK1_melan->STAT3_melan->CCND1_melan->CDK4:CCND1_melan->Cell_proliferation_melan
TNFRSF1A_kerat->TNFRSF1A:TRAF2:RIPK1_kerat->IKBKA_kerat->NFKB1_kerat->EDN1_kerat->EDNRB_melan->ADCY4_melan->cAMP_melan->PRKACA_melan->CREB1_melan->MITF_melan->MLANA->Melanosome_biogenesis
TNFRSF1A_kerat->TNFRSF1A:TRAF2:RIPK1_kerat->IKBKA_kerat->NFKB1_kerat->EDN1_kerat->EDNRB_melan->PLC_melan->DAG_melan->PRKCB_melan->TYR_melan->DOPAquinone_melan->Cysteinyl_DOPA_melan->Pheomelanin_melan
TNFRSF1A_kerat->TNFRSF1A:TRAF2:RIPK1_kerat->IKBKA_kerat->NFKB1_kerat->EDN1_kerat->EDNRB_melan->PLC_melan->DAG_melan->PRKCB_melan->TYR_melan->Eumelanin_melan
TNFRSF1A_kerat->TNFRSF1A:TRAF2:RIPK1_kerat->IKBKA_kerat->NFKB1_kerat->F2RL1_kerat->RHOA_kerat->Melanosome_phagocytosis_kerat
TNFRSF1A_kerat->TNFRSF1A:TRAF2:RIPK1_kerat->IKBKA_kerat->NFKB1_kerat->KITLG_kerat->KIT_melan->PIK3CA_melan->PDPK1_melan->AKT1_melan->BAD_melan->CYCS_melan->Apoptosis_melan
TNFRSF1A_kerat->TNFRSF1A:TRAF2:RIPK1_kerat->IKBKA_kerat->NFKB1_kerat->KITLG_kerat->KIT_melan->PIK3CA_melan->RAC1_melan->MAP2K3_melan->MAPK14_melan->ELK1_melan->CDKN1A_melan->Cell_cycle_arrest_melan
TNFRSF1A_kerat->TNFRSF1A:TRAF2:RIPK1_kerat->IKBKA_kerat->NFKB1_kerat->KITLG_kerat->KIT_melan->PIK3CA_melan->RAC1_melan->RAC1:PARD6A:CDC42_melan->PRKCZ_melan->Dendrite_formation_melan
UVA->Singlet_oxygen_kerat->Ceramide_kerat->PLA2_kerat->Arachidonic_Acid_kerat->PGE2_kerat->PTGER3_melan->PLC_melan->DAG_melan->PRKCB_melan->TYR_melan->DOPAquinone_melan->Cysteinyl_DOPA_melan->Pheomelanin_melan
UVA->Singlet_oxygen_kerat->Ceramide_kerat->PLA2_kerat->Arachidonic_Acid_kerat->PGE2_kerat->PTGER3_melan->PLC_melan->DAG_melan->PRKCB_melan->TYR_melan->Eumelanin_melan
UVA->Singlet_oxygen_kerat->Ceramide_kerat->PRKCZ_kerat->NFKB1_kerat->CSF2_kerat->CSF2RA_melan->CSF2RA:JAK1_melan->STAT3_melan->BCL2L1_melan->Cell_survival_melan
UVA->Singlet_oxygen_kerat->Ceramide_kerat->PRKCZ_kerat->NFKB1_kerat->CSF2_kerat->CSF2RA_melan->CSF2RA:JAK1_melan->STAT3_melan->CCND1_melan->CDK4:CCND1_melan->Cell_proliferation_melan
UVA->Singlet_oxygen_kerat->Ceramide_kerat->PRKCZ_kerat->NFKB1_kerat->F2RL1_kerat->RHOA_kerat->Melanosome_phagocytosis_kerat
UVA->Singlet_oxygen_kerat->Ceramide_kerat->PRKCZ_kerat->NFKB1_kerat->KITLG_kerat->KIT_melan->PIK3CA_melan->PDPK1_melan->AKT1_melan->BAD_melan->CYCS_melan->Apoptosis_melan
UVA->Singlet_oxygen_kerat->Ceramide_kerat->PRKCZ_kerat->NFKB1_kerat->KITLG_kerat->KIT_melan->PIK3CA_melan->PDPK1_melan->AKT1_melan->CREB1_melan->MITF_melan->MLANA->Melanosome_biogenesis
UVA->Singlet_oxygen_kerat->Ceramide_kerat->PRKCZ_kerat->NFKB1_kerat->KITLG_kerat->KIT_melan->PIK3CA_melan->RAC1_melan->MAP2K6_melan->MAPK14_melan->ELK1_melan->CDKN1A_melan->Cell_cycle_arrest_melan
UVA->Singlet_oxygen_kerat->Ceramide_kerat->PRKCZ_kerat->NFKB1_kerat->KITLG_kerat->KIT_melan->PIK3CA_melan->RAC1_melan->RAC1:PARD6A:CDC42_melan->PRKCZ_melan->Dendrite_formation_melan
UVB->SMPD2_kerat->Ceramide_kerat->PRKCZ_kerat->NFKB1_kerat->CSF2_kerat->CSF2RA_melan->CSF2RA:JAK1_melan->STAT3_melan->BCL2L1_melan->Cell_survival_melan
UVB->SMPD2_kerat->Ceramide_kerat->PRKCZ_kerat->NFKB1_kerat->CSF2_kerat->CSF2RA_melan->CSF2RA:JAK1_melan->STAT3_melan->CCND1_melan->CDK4:CCND1_melan->Cell_proliferation_melan
UVB->SMPD2_kerat->Ceramide_kerat->PRKCZ_kerat->NFKB1_kerat->EDN1_kerat->EDNRB_melan->ADCY4_melan->cAMP_melan->PRKACA_melan->CREB1_melan->MITF_melan->MLANA->Melanosome_biogenesis
UVB->SMPD2_kerat->Ceramide_kerat->PRKCZ_kerat->NFKB1_kerat->EDN1_kerat->EDNRB_melan->PLC_melan->DAG_melan->PRKCB_melan->TYR_melan->DOPAquinone_melan->Cysteinyl_DOPA_melan->Pheomelanin_melan
UVB->SMPD2_kerat->Ceramide_kerat->PRKCZ_kerat->NFKB1_kerat->EDN1_kerat->EDNRB_melan->PLC_melan->DAG_melan->PRKCB_melan->TYR_melan->Eumelanin_melan
UVB->SMPD2_kerat->Ceramide_kerat->PRKCZ_kerat->NFKB1_kerat->F2RL1_kerat->RHOA_kerat->Melanosome_phagocytosis_kerat
UVB->SMPD2_kerat->Ceramide_kerat->PRKCZ_kerat->NFKB1_kerat->KITLG_kerat->KIT_melan->PIK3CA_melan->PDPK1_melan->AKT1_melan->BAD_melan->CYCS_melan->Apoptosis_melan
UVB->SMPD2_kerat->Ceramide_kerat->PRKCZ_kerat->NFKB1_kerat->KITLG_kerat->KIT_melan->PIK3CA_melan->RAC1_melan->MAP2K6_melan->MAPK14_melan->ELK1_melan->CDKN1A_melan->Cell_cycle_arrest_melan
UVB->SMPD2_kerat->Ceramide_kerat->PRKCZ_kerat->NFKB1_kerat->KITLG_kerat->KIT_melan->PIK3CA_melan->RAC1_melan->RAC1:PARD6A:CDC42_melan->PRKCZ_melan->Dendrite_formation_melan
