# Supplementary material for: A molecular systems approach to modelling human skin pigmentation: identifying underlying pathways and critical components
Source: BMC Res Notes. 2015 Apr 29;8:170. doi: 10.1186/s13104-015-1128-6 (PMC4424494; doi:10.1186/s13104-015-1128-6)
Supplement: Additional file 5: — Paths computed post perturbation analysis and identification of essential nodes. Effects of perturbation of 33 nodes on source to target paths with possible alternate routes are provided. Essential nodes for each path have been enlisted. [file 13104_2015_1128_MOESM5_ESM.xlsx]

## Sheet: Sheet1
Additional File 5. Effects on perturbation of 33 nodes on the source-to-target paths.
Source	Target	Control path	Essential gene(s)	NFKB1_kerat knockout	FOS_kerat:JUN_kerat knockout	MITF_melan knockout	TNFRSF1A_kerat knockout	CREB1_melan knockout	KIT_melan knockout	AKT1_melan knockout	PRKCZ_kerat knockout	PRKCD_kerat knockout	MAPK1_kerat knockout	CASP3_kerat knockout	PIK3CA_melan knockout	EDNRB_melan knockout	DUSP1_kerat knockout	PRKCB_melan knockout	ADCY4_melan knockout	PLC_melan knockout	MAPK3_kerat knockout	MAPK14_kerat knockout	MAP3K5_kerat knockout	TP53_kerat knockout	RAC1_melan knockout	TYR_melan knockout	SOX10_melan knockout	MC1R_melan knockout	MAP3K1_kerat knockout	PTGS2_kerat knockout	F2RL1_kerat knockout	CASP8_kerat knockout	PTGER1_melan knockout	PTGER2_kerat knockout	PTGER3_melan knockout	PTGER4_kerat knockout
MET_melan	Eumelanin_melan	MET_melan->GAB1_melan->GAB1:PIK3CA_melan->AKT1_melan->CREB1_melan->MITF_melan->TYR_melan->Eumelanin_melan	none	MET_melan->GAB1_melan->GAB1:PIK3CA_melan->AKT1_melan->CREB1_melan->MITF_melan->TYR_melan->Eumelanin_melan	MET_melan->GAB1_melan->GAB1:PIK3CA_melan->AKT1_melan->CREB1_melan->MITF_melan->TYR_melan->Eumelanin_melan	MET_melan->SOS1:GRB2:SHC1_melan->HRAS_melan->RAF1_melan->MAP2K1_melan->MAPK3_melan->TP53_melan->TYR_melan->Eumelanin_melan	MET_melan->GAB1_melan->GAB1:PIK3CA_melan->AKT1_melan->CREB1_melan->MITF_melan->TYR_melan->Eumelanin_melan	MET_melan->GAB1_melan->GAB1:PIK3CA_melan->AKT1_melan->CTNNB1_melan->CTNNB1:LEF1_melan->MITF_melan->TYR_melan->Eumelanin_melan	MET_melan->GAB1_melan->GAB1:PIK3CA_melan->AKT1_melan->CREB1_melan->MITF_melan->TYR_melan->Eumelanin_melan	MET_melan->SOS1:GRB2:SHC1_melan->HRAS_melan->RAF1_melan->MAP2K1_melan->MAPK1_melan->MITF_melan->TYR_melan->Eumelanin_melan	MET_melan->GAB1_melan->GAB1:PIK3CA_melan->AKT1_melan->CREB1_melan->MITF_melan->TYR_melan->Eumelanin_melan	MET_melan->GAB1_melan->GAB1:PIK3CA_melan->AKT1_melan->CREB1_melan->MITF_melan->TYR_melan->Eumelanin_melan	MET_melan->GAB1_melan->GAB1:PIK3CA_melan->AKT1_melan->CREB1_melan->MITF_melan->TYR_melan->Eumelanin_melan	MET_melan->GAB1_melan->GAB1:PIK3CA_melan->AKT1_melan->CREB1_melan->MITF_melan->TYR_melan->Eumelanin_melan	MET_melan->SOS1:GRB2:SHC1_melan->HRAS_melan->RAF1_melan->MAP2K1_melan->MAPK1_melan->MITF_melan->TYR_melan->Eumelanin_melan	MET_melan->GAB1_melan->GAB1:PIK3CA_melan->AKT1_melan->CREB1_melan->MITF_melan->TYR_melan->Eumelanin_melan	MET_melan->GAB1_melan->GAB1:PIK3CA_melan->AKT1_melan->CREB1_melan->MITF_melan->TYR_melan->Eumelanin_melan	MET_melan->GAB1_melan->GAB1:PIK3CA_melan->AKT1_melan->CREB1_melan->MITF_melan->TYR_melan->Eumelanin_melan	MET_melan->GAB1_melan->GAB1:PIK3CA_melan->AKT1_melan->CREB1_melan->MITF_melan->TYR_melan->Eumelanin_melan	MET_melan->GAB1_melan->GAB1:PIK3CA_melan->AKT1_melan->CREB1_melan->MITF_melan->TYR_melan->Eumelanin_melan	MET_melan->GAB1_melan->GAB1:PIK3CA_melan->AKT1_melan->CREB1_melan->MITF_melan->TYR_melan->Eumelanin_melan	MET_melan->GAB1_melan->GAB1:PIK3CA_melan->AKT1_melan->CREB1_melan->MITF_melan->TYR_melan->Eumelanin_melan	MET_melan->GAB1_melan->GAB1:PIK3CA_melan->AKT1_melan->CREB1_melan->MITF_melan->TYR_melan->Eumelanin_melan	MET_melan->GAB1_melan->GAB1:PIK3CA_melan->AKT1_melan->CREB1_melan->MITF_melan->TYR_melan->Eumelanin_melan	MET_melan->GAB1_melan->GAB1:PIK3CA_melan->AKT1_melan->CREB1_melan->MITF_melan->TYR_melan->Eumelanin_melan	MET_melan->GAB1_melan->GAB1:PIK3CA_melan->AKT1_melan->CREB1_melan->MITF_melan->TYRP1_melan->Indole_5_6_quinone_carboxylic_acid_melan->Eumelanin_melan	MET_melan->GAB1_melan->GAB1:PIK3CA_melan->AKT1_melan->CREB1_melan->MITF_melan->TYR_melan->Eumelanin_melan	MET_melan->GAB1_melan->GAB1:PIK3CA_melan->AKT1_melan->CREB1_melan->MITF_melan->TYR_melan->Eumelanin_melan	MET_melan->GAB1_melan->GAB1:PIK3CA_melan->AKT1_melan->CREB1_melan->MITF_melan->TYR_melan->Eumelanin_melan	MET_melan->GAB1_melan->GAB1:PIK3CA_melan->AKT1_melan->CREB1_melan->MITF_melan->TYR_melan->Eumelanin_melan	MET_melan->GAB1_melan->GAB1:PIK3CA_melan->AKT1_melan->CREB1_melan->MITF_melan->TYR_melan->Eumelanin_melan	MET_melan->GAB1_melan->GAB1:PIK3CA_melan->AKT1_melan->CREB1_melan->MITF_melan->TYR_melan->Eumelanin_melan	MET_melan->GAB1_melan->GAB1:PIK3CA_melan->AKT1_melan->CREB1_melan->MITF_melan->TYR_melan->Eumelanin_melan	MET_melan->GAB1_melan->GAB1:PIK3CA_melan->AKT1_melan->CREB1_melan->MITF_melan->TYR_melan->Eumelanin_melan	MET_melan->GAB1_melan->GAB1:PIK3CA_melan->AKT1_melan->CREB1_melan->MITF_melan->TYR_melan->Eumelanin_melan	MET_melan->GAB1_melan->GAB1:PIK3CA_melan->AKT1_melan->CREB1_melan->MITF_melan->TYR_melan->Eumelanin_melan
MET_melan	Pheomelanin_melan	MET_melan->GAB1_melan->GAB1:PIK3CA_melan->AKT1_melan->CREB1_melan->MITF_melan->TYR_melan->DOPAquinone_melan->Glutathionyl_DOPA_melan->Pheomelanin_melan	TYR_melan	MET_melan->GAB1_melan->GAB1:PIK3CA_melan->AKT1_melan->CREB1_melan->MITF_melan->TYR_melan->DOPAquinone_melan->Cysteinyl_DOPA_melan->Pheomelanin_melan	MET_melan->GAB1_melan->GAB1:PIK3CA_melan->AKT1_melan->CREB1_melan->MITF_melan->TYR_melan->DOPAquinone_melan->Glutathionyl_DOPA_melan->Pheomelanin_melan	MET_melan->SOS1:GRB2:SHC1_melan->HRAS_melan->RAF1_melan->MAP2K1_melan->MAPK3_melan->TP53_melan->TYR_melan->DOPAquinone_melan->Glutathionyl_DOPA_melan->Pheomelanin_melan	MET_melan->GAB1_melan->GAB1:PIK3CA_melan->AKT1_melan->CREB1_melan->MITF_melan->TYR_melan->DOPAquinone_melan->Glutathionyl_DOPA_melan->Pheomelanin_melan	MET_melan->GAB1_melan->GAB1:PIK3CA_melan->AKT1_melan->CTNNB1_melan->CTNNB1:LEF1_melan->MITF_melan->TYR_melan->DOPAquinone_melan->Glutathionyl_DOPA_melan->Pheomelanin_melan	MET_melan->GAB1_melan->GAB1:PIK3CA_melan->AKT1_melan->CREB1_melan->MITF_melan->TYR_melan->DOPAquinone_melan->Glutathionyl_DOPA_melan->Pheomelanin_melan	MET_melan->SOS1:GRB2:SHC1_melan->HRAS_melan->RAF1_melan->MAP2K1_melan->MAPK1_melan->MITF_melan->TYR_melan->DOPAquinone_melan->Glutathionyl_DOPA_melan->Pheomelanin_melan	MET_melan->GAB1_melan->GAB1:PIK3CA_melan->AKT1_melan->CREB1_melan->MITF_melan->TYR_melan->DOPAquinone_melan->Cysteinyl_DOPA_melan->Pheomelanin_melan	MET_melan->GAB1_melan->GAB1:PIK3CA_melan->AKT1_melan->CREB1_melan->MITF_melan->TYR_melan->DOPAquinone_melan->Cysteinyl_DOPA_melan->Pheomelanin_melan	MET_melan->GAB1_melan->GAB1:PIK3CA_melan->AKT1_melan->CREB1_melan->MITF_melan->TYR_melan->DOPAquinone_melan->Glutathionyl_DOPA_melan->Pheomelanin_melan	MET_melan->GAB1_melan->GAB1:PIK3CA_melan->AKT1_melan->CREB1_melan->MITF_melan->TYR_melan->DOPAquinone_melan->Glutathionyl_DOPA_melan->Pheomelanin_melan	MET_melan->SOS1:GRB2:SHC1_melan->HRAS_melan->RAF1_melan->MAP2K1_melan->MAPK1_melan->MITF_melan->TYR_melan->DOPAquinone_melan->Glutathionyl_DOPA_melan->Pheomelanin_melan	MET_melan->GAB1_melan->GAB1:PIK3CA_melan->AKT1_melan->CREB1_melan->MITF_melan->TYR_melan->DOPAquinone_melan->Glutathionyl_DOPA_melan->Pheomelanin_melan	MET_melan->GAB1_melan->GAB1:PIK3CA_melan->AKT1_melan->CREB1_melan->MITF_melan->TYR_melan->DOPAquinone_melan->Glutathionyl_DOPA_melan->Pheomelanin_melan	MET_melan->GAB1_melan->GAB1:PIK3CA_melan->AKT1_melan->CREB1_melan->MITF_melan->TYR_melan->DOPAquinone_melan->Cysteinyl_DOPA_melan->Pheomelanin_melan	MET_melan->GAB1_melan->GAB1:PIK3CA_melan->AKT1_melan->CREB1_melan->MITF_melan->TYR_melan->DOPAquinone_melan->Glutathionyl_DOPA_melan->Pheomelanin_melan	MET_melan->GAB1_melan->GAB1:PIK3CA_melan->AKT1_melan->CREB1_melan->MITF_melan->TYR_melan->DOPAquinone_melan->Cysteinyl_DOPA_melan->Pheomelanin_melan	MET_melan->GAB1_melan->GAB1:PIK3CA_melan->AKT1_melan->CREB1_melan->MITF_melan->TYR_melan->DOPAquinone_melan->Glutathionyl_DOPA_melan->Pheomelanin_melan	MET_melan->GAB1_melan->GAB1:PIK3CA_melan->AKT1_melan->CREB1_melan->MITF_melan->TYR_melan->DOPAquinone_melan->Glutathionyl_DOPA_melan->Pheomelanin_melan	MET_melan->GAB1_melan->GAB1:PIK3CA_melan->AKT1_melan->CREB1_melan->MITF_melan->TYR_melan->DOPAquinone_melan->Glutathionyl_DOPA_melan->Pheomelanin_melan	MET_melan->GAB1_melan->GAB1:PIK3CA_melan->AKT1_melan->CREB1_melan->MITF_melan->TYR_melan->DOPAquinone_melan->Glutathionyl_DOPA_melan->Pheomelanin_melan	MET_melan->GAB1_melan->GAB1:PIK3CA_melan->AKT1_melan->CREB1_melan->MITF_melan->TYR_melan->DOPAquinone_melan->Cysteinyl_DOPA_melan->Pheomelanin_melan	NO PATH	MET_melan->GAB1_melan->GAB1:PIK3CA_melan->AKT1_melan->CREB1_melan->MITF_melan->TYR_melan->DOPAquinone_melan->Glutathionyl_DOPA_melan->Pheomelanin_melan	MET_melan->GAB1_melan->GAB1:PIK3CA_melan->AKT1_melan->CREB1_melan->MITF_melan->TYR_melan->DOPAquinone_melan->Cysteinyl_DOPA_melan->Pheomelanin_melan	MET_melan->GAB1_melan->GAB1:PIK3CA_melan->AKT1_melan->CREB1_melan->MITF_melan->TYR_melan->DOPAquinone_melan->Glutathionyl_DOPA_melan->Pheomelanin_melan	MET_melan->GAB1_melan->GAB1:PIK3CA_melan->AKT1_melan->CREB1_melan->MITF_melan->TYR_melan->DOPAquinone_melan->Cysteinyl_DOPA_melan->Pheomelanin_melan	MET_melan->GAB1_melan->GAB1:PIK3CA_melan->AKT1_melan->CREB1_melan->MITF_melan->TYR_melan->DOPAquinone_melan->Cysteinyl_DOPA_melan->Pheomelanin_melan	MET_melan->GAB1_melan->GAB1:PIK3CA_melan->AKT1_melan->CREB1_melan->MITF_melan->TYR_melan->DOPAquinone_melan->Glutathionyl_DOPA_melan->Pheomelanin_melan	MET_melan->GAB1_melan->GAB1:PIK3CA_melan->AKT1_melan->CREB1_melan->MITF_melan->TYR_melan->DOPAquinone_melan->Cysteinyl_DOPA_melan->Pheomelanin_melan	MET_melan->GAB1_melan->GAB1:PIK3CA_melan->AKT1_melan->CREB1_melan->MITF_melan->TYR_melan->DOPAquinone_melan->Cysteinyl_DOPA_melan->Pheomelanin_melan	MET_melan->GAB1_melan->GAB1:PIK3CA_melan->AKT1_melan->CREB1_melan->MITF_melan->TYR_melan->DOPAquinone_melan->Cysteinyl_DOPA_melan->Pheomelanin_melan	MET_melan->GAB1_melan->GAB1:PIK3CA_melan->AKT1_melan->CREB1_melan->MITF_melan->TYR_melan->DOPAquinone_melan->Cysteinyl_DOPA_melan->Pheomelanin_melan
MET_melan	Dendrite_formation_melan	MET_melan->GAB1_melan->GAB1:PIK3CA_melan->AKT1_melan->CREB1_melan->MITF_melan->MC1R_melan->ADCY4_melan->cAMP_melan->RAP1A_melan->RAC1_melan->RAC1:PARD6A:CDC42_melan->PRKCZ_melan->Dendrite_formation_melan	RAC1_melan	MET_melan->GAB1_melan->GAB1:PIK3CA_melan->AKT1_melan->CREB1_melan->MITF_melan->MC1R_melan->ADCY4_melan->cAMP_melan->RAP1A_melan->RAC1_melan->RAC1:PARD6A:CDC42_melan->PRKCZ_melan->Dendrite_formation_melan	MET_melan->GAB1_melan->GAB1:PIK3CA_melan->AKT1_melan->CREB1_melan->MITF_melan->MC1R_melan->ADCY4_melan->cAMP_melan->RAP1A_melan->RAC1_melan->RAC1:PARD6A:CDC42_melan->PRKCZ_melan->Dendrite_formation_melan	MET_melan->SOS1:GRB2:SHC1_melan->HRAS_melan->RAF1_melan->MAP2K1_melan->MAPK3_melan->TP53_melan->HIF1A_melan->KITLG_melan->KIT_melan->PIK3CA_melan->RAC1_melan->RAC1:PARD6A:CDC42_melan->PRKCZ_melan->Dendrite_formation_melan	MET_melan->GAB1_melan->GAB1:PIK3CA_melan->AKT1_melan->CREB1_melan->MITF_melan->MC1R_melan->ADCY4_melan->cAMP_melan->RAP1A_melan->RAC1_melan->RAC1:PARD6A:CDC42_melan->PRKCZ_melan->Dendrite_formation_melan	MET_melan->GAB1_melan->GAB1:PIK3CA_melan->AKT1_melan->CTNNB1_melan->CTNNB1:LEF1_melan->MITF_melan->MC1R_melan->ADCY4_melan->cAMP_melan->RAP1A_melan->RAC1_melan->RAC1:PARD6A:CDC42_melan->PRKCZ_melan->Dendrite_formation_melan	MET_melan->GAB1_melan->GAB1:PIK3CA_melan->AKT1_melan->CREB1_melan->MITF_melan->MC1R_melan->ADCY4_melan->cAMP_melan->RAP1A_melan->RAC1_melan->RAC1:PARD6A:CDC42_melan->PRKCZ_melan->Dendrite_formation_melan	MET_melan->SOS1:GRB2:SHC1_melan->HRAS_melan->RAF1_melan->MAP2K1_melan->MAPK1_melan->MITF_melan->MC1R_melan->ADCY4_melan->cAMP_melan->RAP1A_melan->RAC1_melan->RAC1:PARD6A:CDC42_melan->PRKCZ_melan->Dendrite_formation_melan	MET_melan->GAB1_melan->GAB1:PIK3CA_melan->AKT1_melan->CREB1_melan->MITF_melan->MC1R_melan->ADCY4_melan->cAMP_melan->RAP1A_melan->RAC1_melan->RAC1:PARD6A:CDC42_melan->PRKCZ_melan->Dendrite_formation_melan	MET_melan->GAB1_melan->GAB1:PIK3CA_melan->AKT1_melan->CREB1_melan->MITF_melan->MC1R_melan->ADCY4_melan->cAMP_melan->RAP1A_melan->RAC1_melan->RAC1:PARD6A:CDC42_melan->PRKCZ_melan->Dendrite_formation_melan	MET_melan->GAB1_melan->GAB1:PIK3CA_melan->AKT1_melan->CREB1_melan->MITF_melan->MC1R_melan->ADCY4_melan->cAMP_melan->RAP1A_melan->RAC1_melan->RAC1:PARD6A:CDC42_melan->PRKCZ_melan->Dendrite_formation_melan	MET_melan->GAB1_melan->GAB1:PIK3CA_melan->AKT1_melan->CREB1_melan->MITF_melan->MC1R_melan->ADCY4_melan->cAMP_melan->RAP1A_melan->RAC1_melan->RAC1:PARD6A:CDC42_melan->PRKCZ_melan->Dendrite_formation_melan	MET_melan->SOS1:GRB2:SHC1_melan->HRAS_melan->RAF1_melan->MAP2K1_melan->MAPK1_melan->MITF_melan->EDNRB_melan->ADCY4_melan->cAMP_melan->RAP1A_melan->RAC1_melan->RAC1:PARD6A:CDC42_melan->PRKCZ_melan->Dendrite_formation_melan	MET_melan->GAB1_melan->GAB1:PIK3CA_melan->AKT1_melan->CREB1_melan->MITF_melan->MC1R_melan->ADCY4_melan->cAMP_melan->RAP1A_melan->RAC1_melan->RAC1:PARD6A:CDC42_melan->PRKCZ_melan->Dendrite_formation_melan	MET_melan->GAB1_melan->GAB1:PIK3CA_melan->AKT1_melan->CREB1_melan->MITF_melan->MC1R_melan->ADCY4_melan->cAMP_melan->RAP1A_melan->RAC1_melan->RAC1:PARD6A:CDC42_melan->PRKCZ_melan->Dendrite_formation_melan	MET_melan->GAB1_melan->GAB1:PIK3CA_melan->AKT1_melan->CREB1_melan->MITF_melan->MC1R_melan->ADCY4_melan->cAMP_melan->RAP1A_melan->RAC1_melan->RAC1:PARD6A:CDC42_melan->PRKCZ_melan->Dendrite_formation_melan	MET_melan->SOS1:GRB2:SHC1_melan->HRAS_melan->RAF1_melan->MAP2K1_melan->MAPK1_melan->TP53_melan->HIF1A_melan->KITLG_melan->KIT_melan->PIK3CA_melan->RAC1_melan->RAC1:PARD6A:CDC42_melan->PRKCZ_melan->Dendrite_formation_melan	MET_melan->GAB1_melan->GAB1:PIK3CA_melan->AKT1_melan->CREB1_melan->MITF_melan->MC1R_melan->ADCY4_melan->cAMP_melan->RAP1A_melan->RAC1_melan->RAC1:PARD6A:CDC42_melan->PRKCZ_melan->Dendrite_formation_melan	MET_melan->GAB1_melan->GAB1:PIK3CA_melan->AKT1_melan->CREB1_melan->MITF_melan->MC1R_melan->ADCY4_melan->cAMP_melan->RAP1A_melan->RAC1_melan->RAC1:PARD6A:CDC42_melan->PRKCZ_melan->Dendrite_formation_melan	MET_melan->GAB1_melan->GAB1:PIK3CA_melan->AKT1_melan->CREB1_melan->MITF_melan->MC1R_melan->ADCY4_melan->cAMP_melan->RAP1A_melan->RAC1_melan->RAC1:PARD6A:CDC42_melan->PRKCZ_melan->Dendrite_formation_melan	MET_melan->GAB1_melan->GAB1:PIK3CA_melan->AKT1_melan->CREB1_melan->MITF_melan->MC1R_melan->ADCY4_melan->cAMP_melan->RAP1A_melan->RAC1_melan->RAC1:PARD6A:CDC42_melan->PRKCZ_melan->Dendrite_formation_melan	MET_melan->GAB1_melan->GAB1:PIK3CA_melan->AKT1_melan->CREB1_melan->MITF_melan->MC1R_melan->ADCY4_melan->cAMP_melan->RAP1A_melan->RAC1_melan->RAC1:PARD6A:CDC42_melan->PRKCZ_melan->Dendrite_formation_melan	NO PATH	MET_melan->GAB1_melan->GAB1:PIK3CA_melan->AKT1_melan->CREB1_melan->MITF_melan->MC1R_melan->ADCY4_melan->cAMP_melan->RAP1A_melan->RAC1_melan->RAC1:PARD6A:CDC42_melan->PRKCZ_melan->Dendrite_formation_melan	MET_melan->GAB1_melan->GAB1:PIK3CA_melan->AKT1_melan->CREB1_melan->MITF_melan->MC1R_melan->ADCY4_melan->cAMP_melan->RAP1A_melan->RAC1_melan->RAC1:PARD6A:CDC42_melan->PRKCZ_melan->Dendrite_formation_melan	MET_melan->GAB1_melan->GAB1:PIK3CA_melan->AKT1_melan->CREB1_melan->MITF_melan->EDNRB_melan->ADCY4_melan->cAMP_melan->RAP1A_melan->RAC1_melan->RAC1:PARD6A:CDC42_melan->PRKCZ_melan->Dendrite_formation_melan	MET_melan->GAB1_melan->GAB1:PIK3CA_melan->AKT1_melan->CREB1_melan->MITF_melan->MC1R_melan->ADCY4_melan->cAMP_melan->RAP1A_melan->RAC1_melan->RAC1:PARD6A:CDC42_melan->PRKCZ_melan->Dendrite_formation_melan	MET_melan->GAB1_melan->GAB1:PIK3CA_melan->AKT1_melan->CREB1_melan->MITF_melan->MC1R_melan->ADCY4_melan->cAMP_melan->RAP1A_melan->RAC1_melan->RAC1:PARD6A:CDC42_melan->PRKCZ_melan->Dendrite_formation_melan	MET_melan->GAB1_melan->GAB1:PIK3CA_melan->AKT1_melan->CREB1_melan->MITF_melan->MC1R_melan->ADCY4_melan->cAMP_melan->RAP1A_melan->RAC1_melan->RAC1:PARD6A:CDC42_melan->PRKCZ_melan->Dendrite_formation_melan	MET_melan->GAB1_melan->GAB1:PIK3CA_melan->AKT1_melan->CREB1_melan->MITF_melan->MC1R_melan->ADCY4_melan->cAMP_melan->RAP1A_melan->RAC1_melan->RAC1:PARD6A:CDC42_melan->PRKCZ_melan->Dendrite_formation_melan	MET_melan->GAB1_melan->GAB1:PIK3CA_melan->AKT1_melan->CREB1_melan->MITF_melan->MC1R_melan->ADCY4_melan->cAMP_melan->RAP1A_melan->RAC1_melan->RAC1:PARD6A:CDC42_melan->PRKCZ_melan->Dendrite_formation_melan	MET_melan->GAB1_melan->GAB1:PIK3CA_melan->AKT1_melan->CREB1_melan->MITF_melan->MC1R_melan->ADCY4_melan->cAMP_melan->RAP1A_melan->RAC1_melan->RAC1:PARD6A:CDC42_melan->PRKCZ_melan->Dendrite_formation_melan	MET_melan->GAB1_melan->GAB1:PIK3CA_melan->AKT1_melan->CREB1_melan->MITF_melan->MC1R_melan->ADCY4_melan->cAMP_melan->RAP1A_melan->RAC1_melan->RAC1:PARD6A:CDC42_melan->PRKCZ_melan->Dendrite_formation_melan	MET_melan->GAB1_melan->GAB1:PIK3CA_melan->AKT1_melan->CREB1_melan->MITF_melan->MC1R_melan->ADCY4_melan->cAMP_melan->RAP1A_melan->RAC1_melan->RAC1:PARD6A:CDC42_melan->PRKCZ_melan->Dendrite_formation_melan
MET_melan	Apoptosis_melan	MET_melan->GAB1_melan->GAB1:PIK3CA_melan->AKT1_melan->BAD_melan->CYCS_melan->Apoptosis_melan	none	MET_melan->GAB1_melan->GAB1:PIK3CA_melan->AKT1_melan->BAD_melan->CYCS_melan->Apoptosis_melan	MET_melan->GAB1_melan->GAB1:PIK3CA_melan->AKT1_melan->BAD_melan->CYCS_melan->Apoptosis_melan	MET_melan->GAB1_melan->GAB1:PIK3CA_melan->AKT1_melan->BAD_melan->CYCS_melan->Apoptosis_melan	MET_melan->GAB1_melan->GAB1:PIK3CA_melan->AKT1_melan->BAD_melan->CYCS_melan->Apoptosis_melan	MET_melan->GAB1_melan->GAB1:PIK3CA_melan->AKT1_melan->BAD_melan->CYCS_melan->Apoptosis_melan	MET_melan->GAB1_melan->GAB1:PIK3CA_melan->AKT1_melan->BAD_melan->CYCS_melan->Apoptosis_melan	MET_melan->SOS1:GRB2:SHC1_melan->HRAS_melan->RAF1_melan->MAP2K1_melan->MAPK1_melan->MITF_melan->BCL2_melan->BAX_melan->CYCS_melan->Apoptosis_melan	MET_melan->GAB1_melan->GAB1:PIK3CA_melan->AKT1_melan->BAD_melan->CYCS_melan->Apoptosis_melan	MET_melan->GAB1_melan->GAB1:PIK3CA_melan->AKT1_melan->BAD_melan->CYCS_melan->Apoptosis_melan	MET_melan->GAB1_melan->GAB1:PIK3CA_melan->AKT1_melan->BAD_melan->CYCS_melan->Apoptosis_melan	MET_melan->GAB1_melan->GAB1:PIK3CA_melan->AKT1_melan->BAD_melan->CYCS_melan->Apoptosis_melan	MET_melan->SOS1:GRB2:SHC1_melan->HRAS_melan->RAF1_melan->MAP2K1_melan->MAPK1_melan->MITF_melan->BCL2_melan->BAX_melan->CYCS_melan->Apoptosis_melan	MET_melan->GAB1_melan->GAB1:PIK3CA_melan->AKT1_melan->BAD_melan->CYCS_melan->Apoptosis_melan	MET_melan->GAB1_melan->GAB1:PIK3CA_melan->AKT1_melan->BAD_melan->CYCS_melan->Apoptosis_melan	MET_melan->GAB1_melan->GAB1:PIK3CA_melan->AKT1_melan->BAD_melan->CYCS_melan->Apoptosis_melan	MET_melan->GAB1_melan->GAB1:PIK3CA_melan->AKT1_melan->BAD_melan->CYCS_melan->Apoptosis_melan	MET_melan->GAB1_melan->GAB1:PIK3CA_melan->AKT1_melan->BAD_melan->CYCS_melan->Apoptosis_melan	MET_melan->GAB1_melan->GAB1:PIK3CA_melan->AKT1_melan->BAD_melan->CYCS_melan->Apoptosis_melan	MET_melan->GAB1_melan->GAB1:PIK3CA_melan->AKT1_melan->BAD_melan->CYCS_melan->Apoptosis_melan	MET_melan->GAB1_melan->GAB1:PIK3CA_melan->AKT1_melan->BAD_melan->CYCS_melan->Apoptosis_melan	MET_melan->GAB1_melan->GAB1:PIK3CA_melan->AKT1_melan->BAD_melan->CYCS_melan->Apoptosis_melan	MET_melan->GAB1_melan->GAB1:PIK3CA_melan->AKT1_melan->BAD_melan->CYCS_melan->Apoptosis_melan	MET_melan->GAB1_melan->GAB1:PIK3CA_melan->AKT1_melan->BAD_melan->CYCS_melan->Apoptosis_melan	MET_melan->GAB1_melan->GAB1:PIK3CA_melan->AKT1_melan->BAD_melan->CYCS_melan->Apoptosis_melan	MET_melan->GAB1_melan->GAB1:PIK3CA_melan->AKT1_melan->BAD_melan->CYCS_melan->Apoptosis_melan	MET_melan->GAB1_melan->GAB1:PIK3CA_melan->AKT1_melan->BAD_melan->CYCS_melan->Apoptosis_melan	MET_melan->GAB1_melan->GAB1:PIK3CA_melan->AKT1_melan->BAD_melan->CYCS_melan->Apoptosis_melan	MET_melan->GAB1_melan->GAB1:PIK3CA_melan->AKT1_melan->BAD_melan->CYCS_melan->Apoptosis_melan	MET_melan->GAB1_melan->GAB1:PIK3CA_melan->AKT1_melan->BAD_melan->CYCS_melan->Apoptosis_melan	MET_melan->GAB1_melan->GAB1:PIK3CA_melan->AKT1_melan->BAD_melan->CYCS_melan->Apoptosis_melan	MET_melan->GAB1_melan->GAB1:PIK3CA_melan->AKT1_melan->BAD_melan->CYCS_melan->Apoptosis_melan	MET_melan->GAB1_melan->GAB1:PIK3CA_melan->AKT1_melan->BAD_melan->CYCS_melan->Apoptosis_melan	MET_melan->GAB1_melan->GAB1:PIK3CA_melan->AKT1_melan->BAD_melan->CYCS_melan->Apoptosis_melan
MET_melan	Cell_proliferation_melan	MET_melan->GAB1_melan->GAB1:PIK3CA_melan->AKT1_melan->CREB1_melan->MITF_melan->CDK4_melan->CDK4:CCND1_melan->Cell_proliferation_melan	MITF_melan	MET_melan->GAB1_melan->GAB1:PIK3CA_melan->AKT1_melan->CREB1_melan->MITF_melan->CDK4_melan->CDK4:CCND1_melan->Cell_proliferation_melan	MET_melan->GAB1_melan->GAB1:PIK3CA_melan->AKT1_melan->CREB1_melan->MITF_melan->CDK4_melan->CDK4:CCND1_melan->Cell_proliferation_melan	NO PATH	MET_melan->GAB1_melan->GAB1:PIK3CA_melan->AKT1_melan->CREB1_melan->MITF_melan->CDK4_melan->CDK4:CCND1_melan->Cell_proliferation_melan	MET_melan->GAB1_melan->GAB1:PIK3CA_melan->AKT1_melan->CTNNB1_melan->CTNNB1:LEF1_melan->MITF_melan->CDK4_melan->CDK4:CCND1_melan->Cell_proliferation_melan	MET_melan->GAB1_melan->GAB1:PIK3CA_melan->AKT1_melan->CREB1_melan->MITF_melan->CDK4_melan->CDK4:CCND1_melan->Cell_proliferation_melan	MET_melan->SOS1:GRB2:SHC1_melan->HRAS_melan->RAF1_melan->MAP2K1_melan->MAPK1_melan->MITF_melan->CDK4_melan->CDK4:CCND1_melan->Cell_proliferation_melan	MET_melan->GAB1_melan->GAB1:PIK3CA_melan->AKT1_melan->CREB1_melan->MITF_melan->CDK4_melan->CDK4:CCND1_melan->Cell_proliferation_melan	MET_melan->GAB1_melan->GAB1:PIK3CA_melan->AKT1_melan->CREB1_melan->MITF_melan->CDK4_melan->CDK4:CCND1_melan->Cell_proliferation_melan	MET_melan->GAB1_melan->GAB1:PIK3CA_melan->AKT1_melan->CREB1_melan->MITF_melan->CDK4_melan->CDK4:CCND1_melan->Cell_proliferation_melan	MET_melan->GAB1_melan->GAB1:PIK3CA_melan->AKT1_melan->CREB1_melan->MITF_melan->CDK4_melan->CDK4:CCND1_melan->Cell_proliferation_melan	MET_melan->SOS1:GRB2:SHC1_melan->HRAS_melan->RAF1_melan->MAP2K1_melan->MAPK1_melan->MITF_melan->CDK4_melan->CDK4:CCND1_melan->Cell_proliferation_melan	MET_melan->GAB1_melan->GAB1:PIK3CA_melan->AKT1_melan->CREB1_melan->MITF_melan->CDK4_melan->CDK4:CCND1_melan->Cell_proliferation_melan	MET_melan->GAB1_melan->GAB1:PIK3CA_melan->AKT1_melan->CREB1_melan->MITF_melan->CDK4_melan->CDK4:CCND1_melan->Cell_proliferation_melan	MET_melan->GAB1_melan->GAB1:PIK3CA_melan->AKT1_melan->CREB1_melan->MITF_melan->CDK4_melan->CDK4:CCND1_melan->Cell_proliferation_melan	MET_melan->GAB1_melan->GAB1:PIK3CA_melan->AKT1_melan->CREB1_melan->MITF_melan->CDK4_melan->CDK4:CCND1_melan->Cell_proliferation_melan	MET_melan->GAB1_melan->GAB1:PIK3CA_melan->AKT1_melan->CREB1_melan->MITF_melan->CDK4_melan->CDK4:CCND1_melan->Cell_proliferation_melan	MET_melan->GAB1_melan->GAB1:PIK3CA_melan->AKT1_melan->CREB1_melan->MITF_melan->CDK4_melan->CDK4:CCND1_melan->Cell_proliferation_melan	MET_melan->GAB1_melan->GAB1:PIK3CA_melan->AKT1_melan->CREB1_melan->MITF_melan->CDK4_melan->CDK4:CCND1_melan->Cell_proliferation_melan	MET_melan->GAB1_melan->GAB1:PIK3CA_melan->AKT1_melan->CREB1_melan->MITF_melan->CDK4_melan->CDK4:CCND1_melan->Cell_proliferation_melan	MET_melan->GAB1_melan->GAB1:PIK3CA_melan->AKT1_melan->CREB1_melan->MITF_melan->CDK4_melan->CDK4:CCND1_melan->Cell_proliferation_melan	MET_melan->GAB1_melan->GAB1:PIK3CA_melan->AKT1_melan->CREB1_melan->MITF_melan->CDK4_melan->CDK4:CCND1_melan->Cell_proliferation_melan	MET_melan->GAB1_melan->GAB1:PIK3CA_melan->AKT1_melan->CREB1_melan->MITF_melan->CDK4_melan->CDK4:CCND1_melan->Cell_proliferation_melan	MET_melan->GAB1_melan->GAB1:PIK3CA_melan->AKT1_melan->CREB1_melan->MITF_melan->CDK4_melan->CDK4:CCND1_melan->Cell_proliferation_melan	MET_melan->GAB1_melan->GAB1:PIK3CA_melan->AKT1_melan->CREB1_melan->MITF_melan->CDK4_melan->CDK4:CCND1_melan->Cell_proliferation_melan	MET_melan->GAB1_melan->GAB1:PIK3CA_melan->AKT1_melan->CREB1_melan->MITF_melan->CDK4_melan->CDK4:CCND1_melan->Cell_proliferation_melan	MET_melan->GAB1_melan->GAB1:PIK3CA_melan->AKT1_melan->CREB1_melan->MITF_melan->CDK4_melan->CDK4:CCND1_melan->Cell_proliferation_melan	MET_melan->GAB1_melan->GAB1:PIK3CA_melan->AKT1_melan->CREB1_melan->MITF_melan->CDK4_melan->CDK4:CCND1_melan->Cell_proliferation_melan	MET_melan->GAB1_melan->GAB1:PIK3CA_melan->AKT1_melan->CREB1_melan->MITF_melan->CDK4_melan->CDK4:CCND1_melan->Cell_proliferation_melan	MET_melan->GAB1_melan->GAB1:PIK3CA_melan->AKT1_melan->CREB1_melan->MITF_melan->CDK4_melan->CDK4:CCND1_melan->Cell_proliferation_melan	MET_melan->GAB1_melan->GAB1:PIK3CA_melan->AKT1_melan->CREB1_melan->MITF_melan->CDK4_melan->CDK4:CCND1_melan->Cell_proliferation_melan	MET_melan->GAB1_melan->GAB1:PIK3CA_melan->AKT1_melan->CREB1_melan->MITF_melan->CDK4_melan->CDK4:CCND1_melan->Cell_proliferation_melan	MET_melan->GAB1_melan->GAB1:PIK3CA_melan->AKT1_melan->CREB1_melan->MITF_melan->CDK4_melan->CDK4:CCND1_melan->Cell_proliferation_melan
MET_melan	Melanosome_biogenesis	MET_melan->GAB1_melan->GAB1:PIK3CA_melan->AKT1_melan->CREB1_melan->MITF_melan->OCA2->Melanosome_biogenesis	none	MET_melan->GAB1_melan->GAB1:PIK3CA_melan->AKT1_melan->CREB1_melan->MITF_melan->MLANA->Melanosome_biogenesis	MET_melan->GAB1_melan->GAB1:PIK3CA_melan->AKT1_melan->CREB1_melan->MITF_melan->MLANA->Melanosome_biogenesis	NO PATH	MET_melan->GAB1_melan->GAB1:PIK3CA_melan->AKT1_melan->CREB1_melan->MITF_melan->OCA2->Melanosome_biogenesis	MET_melan->GAB1_melan->GAB1:PIK3CA_melan->AKT1_melan->CTNNB1_melan->CTNNB1:LEF1_melan->MITF_melan->OCA2->Melanosome_biogenesis	MET_melan->GAB1_melan->GAB1:PIK3CA_melan->AKT1_melan->CREB1_melan->MITF_melan->MLANA->Melanosome_biogenesis	MET_melan->SOS1:GRB2:SHC1_melan->HRAS_melan->RAF1_melan->MAP2K1_melan->MAPK1_melan->MITF_melan->MLANA->Melanosome_biogenesis	MET_melan->GAB1_melan->GAB1:PIK3CA_melan->AKT1_melan->CREB1_melan->MITF_melan->MLANA->Melanosome_biogenesis	MET_melan->GAB1_melan->GAB1:PIK3CA_melan->AKT1_melan->CREB1_melan->MITF_melan->MLANA->Melanosome_biogenesis	MET_melan->GAB1_melan->GAB1:PIK3CA_melan->AKT1_melan->CREB1_melan->MITF_melan->MLANA->Melanosome_biogenesis	MET_melan->GAB1_melan->GAB1:PIK3CA_melan->AKT1_melan->CREB1_melan->MITF_melan->MLANA->Melanosome_biogenesis	MET_melan->SOS1:GRB2:SHC1_melan->HRAS_melan->RAF1_melan->MAP2K1_melan->MAPK1_melan->MITF_melan->OCA2->Melanosome_biogenesis	MET_melan->GAB1_melan->GAB1:PIK3CA_melan->AKT1_melan->CREB1_melan->MITF_melan->MLANA->Melanosome_biogenesis	MET_melan->GAB1_melan->GAB1:PIK3CA_melan->AKT1_melan->CREB1_melan->MITF_melan->MLANA->Melanosome_biogenesis	MET_melan->GAB1_melan->GAB1:PIK3CA_melan->AKT1_melan->CREB1_melan->MITF_melan->MLANA->Melanosome_biogenesis	MET_melan->GAB1_melan->GAB1:PIK3CA_melan->AKT1_melan->CREB1_melan->MITF_melan->MLANA->Melanosome_biogenesis	MET_melan->GAB1_melan->GAB1:PIK3CA_melan->AKT1_melan->CREB1_melan->MITF_melan->MLANA->Melanosome_biogenesis	MET_melan->GAB1_melan->GAB1:PIK3CA_melan->AKT1_melan->CREB1_melan->MITF_melan->MLANA->Melanosome_biogenesis	MET_melan->GAB1_melan->GAB1:PIK3CA_melan->AKT1_melan->CREB1_melan->MITF_melan->MLANA->Melanosome_biogenesis	MET_melan->GAB1_melan->GAB1:PIK3CA_melan->AKT1_melan->CREB1_melan->MITF_melan->MLANA->Melanosome_biogenesis	MET_melan->GAB1_melan->GAB1:PIK3CA_melan->AKT1_melan->CREB1_melan->MITF_melan->OCA2->Melanosome_biogenesis	MET_melan->GAB1_melan->GAB1:PIK3CA_melan->AKT1_melan->CREB1_melan->MITF_melan->MLANA->Melanosome_biogenesis	MET_melan->GAB1_melan->GAB1:PIK3CA_melan->AKT1_melan->CREB1_melan->MITF_melan->OCA2->Melanosome_biogenesis	MET_melan->GAB1_melan->GAB1:PIK3CA_melan->AKT1_melan->CREB1_melan->MITF_melan->OCA2->Melanosome_biogenesis	MET_melan->GAB1_melan->GAB1:PIK3CA_melan->AKT1_melan->CREB1_melan->MITF_melan->MLANA->Melanosome_biogenesis	MET_melan->GAB1_melan->GAB1:PIK3CA_melan->AKT1_melan->CREB1_melan->MITF_melan->MLANA->Melanosome_biogenesis	MET_melan->GAB1_melan->GAB1:PIK3CA_melan->AKT1_melan->CREB1_melan->MITF_melan->MLANA->Melanosome_biogenesis	MET_melan->GAB1_melan->GAB1:PIK3CA_melan->AKT1_melan->CREB1_melan->MITF_melan->MLANA->Melanosome_biogenesis	MET_melan->GAB1_melan->GAB1:PIK3CA_melan->AKT1_melan->CREB1_melan->MITF_melan->MLANA->Melanosome_biogenesis	MET_melan->GAB1_melan->GAB1:PIK3CA_melan->AKT1_melan->CREB1_melan->MITF_melan->MLANA->Melanosome_biogenesis	MET_melan->GAB1_melan->GAB1:PIK3CA_melan->AKT1_melan->CREB1_melan->MITF_melan->MLANA->Melanosome_biogenesis	MET_melan->GAB1_melan->GAB1:PIK3CA_melan->AKT1_melan->CREB1_melan->MITF_melan->MLANA->Melanosome_biogenesis	MET_melan->GAB1_melan->GAB1:PIK3CA_melan->AKT1_melan->CREB1_melan->MITF_melan->MLANA->Melanosome_biogenesis
MET_melan	Cell_cycle_arrest_melan	MET_melan->GAB1_melan->GAB1:PIK3CA_melan->AKT1_melan->CREB1_melan->MITF_melan->MC1R_melan->ADCY4_melan->cAMP_melan->RAP1A_melan->RAC1_melan->MAP2K6_melan->MAPK14_melan->ELK1_melan->CDKN1A_melan->Cell_cycle_arrest_melan	RAC1_melan	MET_melan->GAB1_melan->GAB1:PIK3CA_melan->AKT1_melan->CREB1_melan->MITF_melan->MC1R_melan->ADCY4_melan->cAMP_melan->RAP1A_melan->RAC1_melan->MAP2K3_melan->MAPK14_melan->ELK1_melan->CDKN1A_melan->Cell_cycle_arrest_melan	MET_melan->GAB1_melan->GAB1:PIK3CA_melan->AKT1_melan->CREB1_melan->MITF_melan->MC1R_melan->ADCY4_melan->cAMP_melan->RAP1A_melan->RAC1_melan->MAP2K6_melan->MAPK14_melan->ELK1_melan->CDKN1A_melan->Cell_cycle_arrest_melan	MET_melan->SOS1:GRB2:SHC1_melan->HRAS_melan->RAF1_melan->MAP2K1_melan->MAPK3_melan->TP53_melan->HIF1A_melan->KITLG_melan->KIT_melan->PIK3CA_melan->RAC1_melan->MAP2K6_melan->MAPK14_melan->ELK1_melan->CDKN1A_melan->Cell_cycle_arrest_melan	MET_melan->GAB1_melan->GAB1:PIK3CA_melan->AKT1_melan->CREB1_melan->MITF_melan->MC1R_melan->ADCY4_melan->cAMP_melan->RAP1A_melan->RAC1_melan->MAP2K6_melan->MAPK14_melan->ELK1_melan->CDKN1A_melan->Cell_cycle_arrest_melan	MET_melan->GAB1_melan->GAB1:PIK3CA_melan->AKT1_melan->CTNNB1_melan->CTNNB1:LEF1_melan->MITF_melan->MC1R_melan->ADCY4_melan->cAMP_melan->RAP1A_melan->RAC1_melan->MAP2K6_melan->MAPK14_melan->ELK1_melan->CDKN1A_melan->Cell_cycle_arrest_melan	MET_melan->GAB1_melan->GAB1:PIK3CA_melan->AKT1_melan->CREB1_melan->MITF_melan->MC1R_melan->ADCY4_melan->cAMP_melan->RAP1A_melan->RAC1_melan->MAP2K6_melan->MAPK14_melan->ELK1_melan->CDKN1A_melan->Cell_cycle_arrest_melan	MET_melan->SOS1:GRB2:SHC1_melan->HRAS_melan->RAF1_melan->MAP2K1_melan->MAPK1_melan->MITF_melan->MC1R_melan->ADCY4_melan->cAMP_melan->RAP1A_melan->RAC1_melan->MAP2K6_melan->MAPK14_melan->ELK1_melan->CDKN1A_melan->Cell_cycle_arrest_melan	MET_melan->GAB1_melan->GAB1:PIK3CA_melan->AKT1_melan->CREB1_melan->MITF_melan->MC1R_melan->ADCY4_melan->cAMP_melan->RAP1A_melan->RAC1_melan->MAP2K6_melan->MAPK14_melan->ELK1_melan->CDKN1A_melan->Cell_cycle_arrest_melan	MET_melan->GAB1_melan->GAB1:PIK3CA_melan->AKT1_melan->CREB1_melan->MITF_melan->MC1R_melan->ADCY4_melan->cAMP_melan->RAP1A_melan->RAC1_melan->MAP2K6_melan->MAPK14_melan->ELK1_melan->CDKN1A_melan->Cell_cycle_arrest_melan	MET_melan->GAB1_melan->GAB1:PIK3CA_melan->AKT1_melan->CREB1_melan->MITF_melan->MC1R_melan->ADCY4_melan->cAMP_melan->RAP1A_melan->RAC1_melan->MAP2K6_melan->MAPK14_melan->ELK1_melan->CDKN1A_melan->Cell_cycle_arrest_melan	MET_melan->GAB1_melan->GAB1:PIK3CA_melan->AKT1_melan->CREB1_melan->MITF_melan->MC1R_melan->ADCY4_melan->cAMP_melan->RAP1A_melan->RAC1_melan->MAP2K6_melan->MAPK14_melan->ELK1_melan->CDKN1A_melan->Cell_cycle_arrest_melan	MET_melan->SOS1:GRB2:SHC1_melan->HRAS_melan->RAF1_melan->MAP2K1_melan->MAPK1_melan->MITF_melan->EDNRB_melan->ADCY4_melan->cAMP_melan->RAP1A_melan->RAC1_melan->MAP2K3_melan->MAPK14_melan->ELK1_melan->CDKN1A_melan->Cell_cycle_arrest_melan	MET_melan->GAB1_melan->GAB1:PIK3CA_melan->AKT1_melan->CREB1_melan->MITF_melan->MC1R_melan->ADCY4_melan->cAMP_melan->RAP1A_melan->RAC1_melan->MAP2K6_melan->MAPK14_melan->ELK1_melan->CDKN1A_melan->Cell_cycle_arrest_melan	MET_melan->GAB1_melan->GAB1:PIK3CA_melan->AKT1_melan->CREB1_melan->MITF_melan->MC1R_melan->ADCY4_melan->cAMP_melan->RAP1A_melan->RAC1_melan->MAP2K6_melan->MAPK14_melan->ELK1_melan->CDKN1A_melan->Cell_cycle_arrest_melan	MET_melan->GAB1_melan->GAB1:PIK3CA_melan->AKT1_melan->CREB1_melan->MITF_melan->MC1R_melan->ADCY4_melan->cAMP_melan->RAP1A_melan->RAC1_melan->MAP2K6_melan->MAPK14_melan->ELK1_melan->CDKN1A_melan->Cell_cycle_arrest_melan	MET_melan->SOS1:GRB2:SHC1_melan->HRAS_melan->RAF1_melan->MAP2K1_melan->MAPK1_melan->TP53_melan->HIF1A_melan->KITLG_melan->KIT_melan->PIK3CA_melan->RAC1_melan->MAP2K6_melan->MAPK14_melan->ELK1_melan->CDKN1A_melan->Cell_cycle_arrest_melan	MET_melan->GAB1_melan->GAB1:PIK3CA_melan->AKT1_melan->CREB1_melan->MITF_melan->MC1R_melan->ADCY4_melan->cAMP_melan->RAP1A_melan->RAC1_melan->MAP2K6_melan->MAPK14_melan->ELK1_melan->CDKN1A_melan->Cell_cycle_arrest_melan	MET_melan->GAB1_melan->GAB1:PIK3CA_melan->AKT1_melan->CREB1_melan->MITF_melan->MC1R_melan->ADCY4_melan->cAMP_melan->RAP1A_melan->RAC1_melan->MAP2K6_melan->MAPK14_melan->ELK1_melan->CDKN1A_melan->Cell_cycle_arrest_melan	MET_melan->GAB1_melan->GAB1:PIK3CA_melan->AKT1_melan->CREB1_melan->MITF_melan->MC1R_melan->ADCY4_melan->cAMP_melan->RAP1A_melan->RAC1_melan->MAP2K6_melan->MAPK14_melan->ELK1_melan->CDKN1A_melan->Cell_cycle_arrest_melan	MET_melan->GAB1_melan->GAB1:PIK3CA_melan->AKT1_melan->CREB1_melan->MITF_melan->MC1R_melan->ADCY4_melan->cAMP_melan->RAP1A_melan->RAC1_melan->MAP2K6_melan->MAPK14_melan->ELK1_melan->CDKN1A_melan->Cell_cycle_arrest_melan	MET_melan->GAB1_melan->GAB1:PIK3CA_melan->AKT1_melan->CREB1_melan->MITF_melan->MC1R_melan->ADCY4_melan->cAMP_melan->RAP1A_melan->RAC1_melan->MAP2K6_melan->MAPK14_melan->ELK1_melan->CDKN1A_melan->Cell_cycle_arrest_melan	NO PATH	MET_melan->GAB1_melan->GAB1:PIK3CA_melan->AKT1_melan->CREB1_melan->MITF_melan->MC1R_melan->ADCY4_melan->cAMP_melan->RAP1A_melan->RAC1_melan->MAP2K6_melan->MAPK14_melan->ELK1_melan->CDKN1A_melan->Cell_cycle_arrest_melan	MET_melan->GAB1_melan->GAB1:PIK3CA_melan->AKT1_melan->CREB1_melan->MITF_melan->MC1R_melan->ADCY4_melan->cAMP_melan->RAP1A_melan->RAC1_melan->MAP2K6_melan->MAPK14_melan->ELK1_melan->CDKN1A_melan->Cell_cycle_arrest_melan	MET_melan->GAB1_melan->GAB1:PIK3CA_melan->AKT1_melan->CREB1_melan->MITF_melan->EDNRB_melan->ADCY4_melan->cAMP_melan->RAP1A_melan->RAC1_melan->MAP2K6_melan->MAPK14_melan->ELK1_melan->CDKN1A_melan->Cell_cycle_arrest_melan	MET_melan->GAB1_melan->GAB1:PIK3CA_melan->AKT1_melan->CREB1_melan->MITF_melan->MC1R_melan->ADCY4_melan->cAMP_melan->RAP1A_melan->RAC1_melan->MAP2K6_melan->MAPK14_melan->ELK1_melan->CDKN1A_melan->Cell_cycle_arrest_melan	MET_melan->GAB1_melan->GAB1:PIK3CA_melan->AKT1_melan->CREB1_melan->MITF_melan->MC1R_melan->ADCY4_melan->cAMP_melan->RAP1A_melan->RAC1_melan->MAP2K6_melan->MAPK14_melan->ELK1_melan->CDKN1A_melan->Cell_cycle_arrest_melan	MET_melan->GAB1_melan->GAB1:PIK3CA_melan->AKT1_melan->CREB1_melan->MITF_melan->MC1R_melan->ADCY4_melan->cAMP_melan->RAP1A_melan->RAC1_melan->MAP2K3_melan->MAPK14_melan->ELK1_melan->CDKN1A_melan->Cell_cycle_arrest_melan	MET_melan->GAB1_melan->GAB1:PIK3CA_melan->AKT1_melan->CREB1_melan->MITF_melan->MC1R_melan->ADCY4_melan->cAMP_melan->RAP1A_melan->RAC1_melan->MAP2K6_melan->MAPK14_melan->ELK1_melan->CDKN1A_melan->Cell_cycle_arrest_melan	MET_melan->GAB1_melan->GAB1:PIK3CA_melan->AKT1_melan->CREB1_melan->MITF_melan->MC1R_melan->ADCY4_melan->cAMP_melan->RAP1A_melan->RAC1_melan->MAP2K6_melan->MAPK14_melan->ELK1_melan->CDKN1A_melan->Cell_cycle_arrest_melan	MET_melan->GAB1_melan->GAB1:PIK3CA_melan->AKT1_melan->CREB1_melan->MITF_melan->MC1R_melan->ADCY4_melan->cAMP_melan->RAP1A_melan->RAC1_melan->MAP2K6_melan->MAPK14_melan->ELK1_melan->CDKN1A_melan->Cell_cycle_arrest_melan	MET_melan->GAB1_melan->GAB1:PIK3CA_melan->AKT1_melan->CREB1_melan->MITF_melan->MC1R_melan->ADCY4_melan->cAMP_melan->RAP1A_melan->RAC1_melan->MAP2K6_melan->MAPK14_melan->ELK1_melan->CDKN1A_melan->Cell_cycle_arrest_melan	MET_melan->GAB1_melan->GAB1:PIK3CA_melan->AKT1_melan->CREB1_melan->MITF_melan->MC1R_melan->ADCY4_melan->cAMP_melan->RAP1A_melan->RAC1_melan->MAP2K6_melan->MAPK14_melan->ELK1_melan->CDKN1A_melan->Cell_cycle_arrest_melan
EDNRB_melan	Eumelanin_melan	EDNRB_melan->PLC_melan->DAG_melan->PRKCB_melan->TYR_melan->Eumelanin_melan	none	EDNRB_melan->PLC_melan->DAG_melan->PRKCB_melan->TYR_melan->Eumelanin_melan	EDNRB_melan->PLC_melan->DAG_melan->PRKCB_melan->TYR_melan->Eumelanin_melan	EDNRB_melan->PLC_melan->DAG_melan->PRKCB_melan->TYR_melan->Eumelanin_melan	EDNRB_melan->PLC_melan->DAG_melan->PRKCB_melan->TYR_melan->Eumelanin_melan	EDNRB_melan->PLC_melan->DAG_melan->PRKCB_melan->TYR_melan->Eumelanin_melan	EDNRB_melan->PLC_melan->DAG_melan->PRKCB_melan->TYR_melan->Eumelanin_melan	EDNRB_melan->PLC_melan->DAG_melan->PRKCB_melan->TYR_melan->Eumelanin_melan	EDNRB_melan->PLC_melan->DAG_melan->PRKCB_melan->TYR_melan->Eumelanin_melan	EDNRB_melan->PLC_melan->DAG_melan->PRKCB_melan->TYR_melan->Eumelanin_melan	EDNRB_melan->PLC_melan->DAG_melan->PRKCB_melan->TYR_melan->Eumelanin_melan	EDNRB_melan->PLC_melan->DAG_melan->PRKCB_melan->TYR_melan->Eumelanin_melan	EDNRB_melan->PLC_melan->DAG_melan->PRKCB_melan->TYR_melan->Eumelanin_melan	NO PATH	EDNRB_melan->PLC_melan->DAG_melan->PRKCB_melan->TYR_melan->Eumelanin_melan	EDNRB_melan->ADCY4_melan->cAMP_melan->PRKACA_melan->CREB1_melan->MITF_melan->TYR_melan->Eumelanin_melan	EDNRB_melan->PLC_melan->DAG_melan->PRKCB_melan->TYR_melan->DOPAquinone_melan->Glutathionyl_DOPA_melan->Pheomelanin_melan	EDNRB_melan->ADCY4_melan->cAMP_melan->PRKACA_melan->CREB1_melan->MITF_melan->TYR_melan->Eumelanin_melan	EDNRB_melan->PLC_melan->DAG_melan->PRKCB_melan->TYR_melan->Eumelanin_melan	EDNRB_melan->PLC_melan->DAG_melan->PRKCB_melan->TYR_melan->Eumelanin_melan	EDNRB_melan->PLC_melan->DAG_melan->PRKCB_melan->TYR_melan->Eumelanin_melan	EDNRB_melan->PLC_melan->DAG_melan->PRKCB_melan->TYR_melan->Eumelanin_melan	EDNRB_melan->PLC_melan->DAG_melan->PRKCB_melan->TYR_melan->Eumelanin_melan	EDNRB_melan->ADCY4_melan->cAMP_melan->PRKACA_melan->CREB1_melan->MITF_melan->TYRP1_melan->Indole_5_6_quinone_carboxylic_acid_melan->Eumelanin_melan	EDNRB_melan->PLC_melan->DAG_melan->PRKCB_melan->TYR_melan->Eumelanin_melan	EDNRB_melan->PLC_melan->DAG_melan->PRKCB_melan->TYR_melan->Eumelanin_melan	EDNRB_melan->PLC_melan->DAG_melan->PRKCB_melan->TYR_melan->Eumelanin_melan	EDNRB_melan->PLC_melan->DAG_melan->PRKCB_melan->TYR_melan->Eumelanin_melan	EDNRB_melan->PLC_melan->DAG_melan->PRKCB_melan->TYR_melan->Eumelanin_melan	EDNRB_melan->PLC_melan->DAG_melan->PRKCB_melan->TYR_melan->Eumelanin_melan	EDNRB_melan->PLC_melan->DAG_melan->PRKCB_melan->TYR_melan->Eumelanin_melan	EDNRB_melan->PLC_melan->DAG_melan->PRKCB_melan->TYR_melan->Eumelanin_melan	EDNRB_melan->PLC_melan->DAG_melan->PRKCB_melan->TYR_melan->Eumelanin_melan	EDNRB_melan->PLC_melan->DAG_melan->PRKCB_melan->TYR_melan->Eumelanin_melan
EDNRB_melan	Pheomelanin_melan	EDNRB_melan->PLC_melan->DAG_melan->PRKCB_melan->TYR_melan->DOPAquinone_melan->Cysteinyl_DOPA_melan->Pheomelanin_melan	TYR_melan	EDNRB_melan->PLC_melan->DAG_melan->PRKCB_melan->TYR_melan->DOPAquinone_melan->Cysteinyl_DOPA_melan->Pheomelanin_melan	EDNRB_melan->PLC_melan->DAG_melan->PRKCB_melan->TYR_melan->DOPAquinone_melan->Cysteinyl_DOPA_melan->Pheomelanin_melan	EDNRB_melan->PLC_melan->DAG_melan->PRKCB_melan->TYR_melan->DOPAquinone_melan->Cysteinyl_DOPA_melan->Pheomelanin_melan	EDNRB_melan->PLC_melan->DAG_melan->PRKCB_melan->TYR_melan->DOPAquinone_melan->Cysteinyl_DOPA_melan->Pheomelanin_melan	EDNRB_melan->PLC_melan->DAG_melan->PRKCB_melan->TYR_melan->DOPAquinone_melan->Cysteinyl_DOPA_melan->Pheomelanin_melan	EDNRB_melan->PLC_melan->DAG_melan->PRKCB_melan->TYR_melan->DOPAquinone_melan->Cysteinyl_DOPA_melan->Pheomelanin_melan	EDNRB_melan->PLC_melan->DAG_melan->PRKCB_melan->TYR_melan->DOPAquinone_melan->Cysteinyl_DOPA_melan->Pheomelanin_melan	EDNRB_melan->PLC_melan->DAG_melan->PRKCB_melan->TYR_melan->DOPAquinone_melan->Cysteinyl_DOPA_melan->Pheomelanin_melan	EDNRB_melan->PLC_melan->DAG_melan->PRKCB_melan->TYR_melan->DOPAquinone_melan->Cysteinyl_DOPA_melan->Pheomelanin_melan	EDNRB_melan->PLC_melan->DAG_melan->PRKCB_melan->TYR_melan->DOPAquinone_melan->Cysteinyl_DOPA_melan->Pheomelanin_melan	EDNRB_melan->PLC_melan->DAG_melan->PRKCB_melan->TYR_melan->DOPAquinone_melan->Glutathionyl_DOPA_melan->Pheomelanin_melan	EDNRB_melan->PLC_melan->DAG_melan->PRKCB_melan->TYR_melan->DOPAquinone_melan->Cysteinyl_DOPA_melan->Pheomelanin_melan	NO PATH	EDNRB_melan->PLC_melan->DAG_melan->PRKCB_melan->TYR_melan->DOPAquinone_melan->Cysteinyl_DOPA_melan->Pheomelanin_melan	EDNRB_melan->ADCY4_melan->cAMP_melan->PRKACA_melan->CREB1_melan->MITF_melan->TYR_melan->DOPAquinone_melan->Glutathionyl_DOPA_melan->Pheomelanin_melan	EDNRB_melan->PLC_melan->DAG_melan->PRKCB_melan->TYR_melan->Eumelanin_melan	EDNRB_melan->ADCY4_melan->cAMP_melan->PRKACA_melan->CREB1_melan->MITF_melan->TYR_melan->DOPAquinone_melan->Cysteinyl_DOPA_melan->Pheomelanin_melan	EDNRB_melan->PLC_melan->DAG_melan->PRKCB_melan->TYR_melan->DOPAquinone_melan->Cysteinyl_DOPA_melan->Pheomelanin_melan	EDNRB_melan->PLC_melan->DAG_melan->PRKCB_melan->TYR_melan->DOPAquinone_melan->Cysteinyl_DOPA_melan->Pheomelanin_melan	EDNRB_melan->PLC_melan->DAG_melan->PRKCB_melan->TYR_melan->DOPAquinone_melan->Cysteinyl_DOPA_melan->Pheomelanin_melan	EDNRB_melan->PLC_melan->DAG_melan->PRKCB_melan->TYR_melan->DOPAquinone_melan->Cysteinyl_DOPA_melan->Pheomelanin_melan	EDNRB_melan->PLC_melan->DAG_melan->PRKCB_melan->TYR_melan->DOPAquinone_melan->Glutathionyl_DOPA_melan->Pheomelanin_melan	NO PATH	EDNRB_melan->PLC_melan->DAG_melan->PRKCB_melan->TYR_melan->DOPAquinone_melan->Cysteinyl_DOPA_melan->Pheomelanin_melan	EDNRB_melan->PLC_melan->DAG_melan->PRKCB_melan->TYR_melan->DOPAquinone_melan->Cysteinyl_DOPA_melan->Pheomelanin_melan	EDNRB_melan->PLC_melan->DAG_melan->PRKCB_melan->TYR_melan->DOPAquinone_melan->Cysteinyl_DOPA_melan->Pheomelanin_melan	EDNRB_melan->PLC_melan->DAG_melan->PRKCB_melan->TYR_melan->DOPAquinone_melan->Cysteinyl_DOPA_melan->Pheomelanin_melan	EDNRB_melan->PLC_melan->DAG_melan->PRKCB_melan->TYR_melan->DOPAquinone_melan->Cysteinyl_DOPA_melan->Pheomelanin_melan	EDNRB_melan->PLC_melan->DAG_melan->PRKCB_melan->TYR_melan->DOPAquinone_melan->Glutathionyl_DOPA_melan->Pheomelanin_melan	EDNRB_melan->PLC_melan->DAG_melan->PRKCB_melan->TYR_melan->DOPAquinone_melan->Cysteinyl_DOPA_melan->Pheomelanin_melan	EDNRB_melan->PLC_melan->DAG_melan->PRKCB_melan->TYR_melan->DOPAquinone_melan->Cysteinyl_DOPA_melan->Pheomelanin_melan	EDNRB_melan->PLC_melan->DAG_melan->PRKCB_melan->TYR_melan->DOPAquinone_melan->Cysteinyl_DOPA_melan->Pheomelanin_melan	EDNRB_melan->PLC_melan->DAG_melan->PRKCB_melan->TYR_melan->DOPAquinone_melan->Cysteinyl_DOPA_melan->Pheomelanin_melan
EDNRB_melan	Dendrite_formation_melan	EDNRB_melan->ADCY4_melan->cAMP_melan->RAP1A_melan->RAC1_melan->RAC1:PARD6A:CDC42_melan->PRKCZ_melan->Dendrite_formation_melan	RAC1_melan	EDNRB_melan->ADCY4_melan->cAMP_melan->RAP1A_melan->RAC1_melan->RAC1:PARD6A:CDC42_melan->PRKCZ_melan->Dendrite_formation_melan	EDNRB_melan->ADCY4_melan->cAMP_melan->RAP1A_melan->RAC1_melan->RAC1:PARD6A:CDC42_melan->PRKCZ_melan->Dendrite_formation_melan	EDNRB_melan->ADCY4_melan->cAMP_melan->RAP1A_melan->RAC1_melan->RAC1:PARD6A:CDC42_melan->PRKCZ_melan->Dendrite_formation_melan	EDNRB_melan->ADCY4_melan->cAMP_melan->RAP1A_melan->RAC1_melan->RAC1:PARD6A:CDC42_melan->PRKCZ_melan->Dendrite_formation_melan	EDNRB_melan->ADCY4_melan->cAMP_melan->RAP1A_melan->RAC1_melan->RAC1:PARD6A:CDC42_melan->PRKCZ_melan->Dendrite_formation_melan	EDNRB_melan->ADCY4_melan->cAMP_melan->RAP1A_melan->RAC1_melan->RAC1:PARD6A:CDC42_melan->PRKCZ_melan->Dendrite_formation_melan	EDNRB_melan->ADCY4_melan->cAMP_melan->RAP1A_melan->RAC1_melan->RAC1:PARD6A:CDC42_melan->PRKCZ_melan->Dendrite_formation_melan	EDNRB_melan->ADCY4_melan->cAMP_melan->RAP1A_melan->RAC1_melan->RAC1:PARD6A:CDC42_melan->PRKCZ_melan->Dendrite_formation_melan	EDNRB_melan->ADCY4_melan->cAMP_melan->RAP1A_melan->RAC1_melan->RAC1:PARD6A:CDC42_melan->PRKCZ_melan->Dendrite_formation_melan	EDNRB_melan->ADCY4_melan->cAMP_melan->RAP1A_melan->RAC1_melan->RAC1:PARD6A:CDC42_melan->PRKCZ_melan->Dendrite_formation_melan	EDNRB_melan->ADCY4_melan->cAMP_melan->RAP1A_melan->RAC1_melan->RAC1:PARD6A:CDC42_melan->PRKCZ_melan->Dendrite_formation_melan	EDNRB_melan->ADCY4_melan->cAMP_melan->RAP1A_melan->RAC1_melan->RAC1:PARD6A:CDC42_melan->PRKCZ_melan->Dendrite_formation_melan	NO PATH	EDNRB_melan->ADCY4_melan->cAMP_melan->RAP1A_melan->RAC1_melan->RAC1:PARD6A:CDC42_melan->PRKCZ_melan->Dendrite_formation_melan	EDNRB_melan->ADCY4_melan->cAMP_melan->RAP1A_melan->RAC1_melan->RAC1:PARD6A:CDC42_melan->PRKCZ_melan->Dendrite_formation_melan	EDNRB_melan->PLC_melan->DAG_melan->PRKCB_melan->GAB1_melan->GAB1:PIK3CA_melan->AKT1_melan->CREB1_melan->MITF_melan->MET_melan->SOS1:GRB2:SHC1_melan->HRAS_melan->RAF1_melan->MAP2K1_melan->MAPK1_melan->TP53_melan->HIF1A_melan->KITLG_melan->KIT_melan->PIK3CA_melan->RAC1_melan->RAC1:PARD6A:CDC42_melan->PRKCZ_melan->Dendrite_formation_melan	EDNRB_melan->ADCY4_melan->cAMP_melan->RAP1A_melan->RAC1_melan->RAC1:PARD6A:CDC42_melan->PRKCZ_melan->Dendrite_formation_melan	EDNRB_melan->ADCY4_melan->cAMP_melan->RAP1A_melan->RAC1_melan->RAC1:PARD6A:CDC42_melan->PRKCZ_melan->Dendrite_formation_melan	EDNRB_melan->ADCY4_melan->cAMP_melan->RAP1A_melan->RAC1_melan->RAC1:PARD6A:CDC42_melan->PRKCZ_melan->Dendrite_formation_melan	EDNRB_melan->ADCY4_melan->cAMP_melan->RAP1A_melan->RAC1_melan->RAC1:PARD6A:CDC42_melan->PRKCZ_melan->Dendrite_formation_melan	EDNRB_melan->ADCY4_melan->cAMP_melan->RAP1A_melan->RAC1_melan->RAC1:PARD6A:CDC42_melan->PRKCZ_melan->Dendrite_formation_melan	NO PATH	EDNRB_melan->ADCY4_melan->cAMP_melan->RAP1A_melan->RAC1_melan->RAC1:PARD6A:CDC42_melan->PRKCZ_melan->Dendrite_formation_melan	EDNRB_melan->ADCY4_melan->cAMP_melan->RAP1A_melan->RAC1_melan->RAC1:PARD6A:CDC42_melan->PRKCZ_melan->Dendrite_formation_melan	EDNRB_melan->ADCY4_melan->cAMP_melan->RAP1A_melan->RAC1_melan->RAC1:PARD6A:CDC42_melan->PRKCZ_melan->Dendrite_formation_melan	EDNRB_melan->ADCY4_melan->cAMP_melan->RAP1A_melan->RAC1_melan->RAC1:PARD6A:CDC42_melan->PRKCZ_melan->Dendrite_formation_melan	EDNRB_melan->ADCY4_melan->cAMP_melan->RAP1A_melan->RAC1_melan->RAC1:PARD6A:CDC42_melan->PRKCZ_melan->Dendrite_formation_melan	EDNRB_melan->ADCY4_melan->cAMP_melan->RAP1A_melan->RAC1_melan->RAC1:PARD6A:CDC42_melan->PRKCZ_melan->Dendrite_formation_melan	EDNRB_melan->ADCY4_melan->cAMP_melan->RAP1A_melan->RAC1_melan->RAC1:PARD6A:CDC42_melan->PRKCZ_melan->Dendrite_formation_melan	EDNRB_melan->ADCY4_melan->cAMP_melan->RAP1A_melan->RAC1_melan->RAC1:PARD6A:CDC42_melan->PRKCZ_melan->Dendrite_formation_melan	EDNRB_melan->ADCY4_melan->cAMP_melan->RAP1A_melan->RAC1_melan->RAC1:PARD6A:CDC42_melan->PRKCZ_melan->Dendrite_formation_melan	EDNRB_melan->ADCY4_melan->cAMP_melan->RAP1A_melan->RAC1_melan->RAC1:PARD6A:CDC42_melan->PRKCZ_melan->Dendrite_formation_melan	EDNRB_melan->ADCY4_melan->cAMP_melan->RAP1A_melan->RAC1_melan->RAC1:PARD6A:CDC42_melan->PRKCZ_melan->Dendrite_formation_melan
EDNRB_melan	Apoptosis_melan	EDNRB_melan->ADCY4_melan->cAMP_melan->PRKACA_melan->CREB1_melan->BCL2_melan->BAX_melan->CYCS_melan->Apoptosis_melan	none	EDNRB_melan->ADCY4_melan->cAMP_melan->PRKACA_melan->CREB1_melan->BCL2_melan->BAX_melan->CYCS_melan->Apoptosis_melan	EDNRB_melan->ADCY4_melan->cAMP_melan->PRKACA_melan->CREB1_melan->BCL2_melan->BAX_melan->CYCS_melan->Apoptosis_melan	EDNRB_melan->ADCY4_melan->cAMP_melan->PRKACA_melan->CREB1_melan->BCL2_melan->BAX_melan->CYCS_melan->Apoptosis_melan	EDNRB_melan->ADCY4_melan->cAMP_melan->PRKACA_melan->CREB1_melan->BCL2_melan->BAX_melan->CYCS_melan->Apoptosis_melan	EDNRB_melan->PLC_melan->DAG_melan->PRKCB_melan->GAB1_melan->GAB1:PIK3CA_melan->AKT1_melan->BAD_melan->CYCS_melan->Apoptosis_melan	EDNRB_melan->ADCY4_melan->cAMP_melan->PRKACA_melan->CREB1_melan->BCL2_melan->BAX_melan->CYCS_melan->Apoptosis_melan	EDNRB_melan->ADCY4_melan->cAMP_melan->PRKACA_melan->CREB1_melan->BCL2_melan->BAX_melan->CYCS_melan->Apoptosis_melan	EDNRB_melan->ADCY4_melan->cAMP_melan->PRKACA_melan->CREB1_melan->BCL2_melan->BAX_melan->CYCS_melan->Apoptosis_melan	EDNRB_melan->ADCY4_melan->cAMP_melan->PRKACA_melan->CREB1_melan->BCL2_melan->BAX_melan->CYCS_melan->Apoptosis_melan	EDNRB_melan->ADCY4_melan->cAMP_melan->PRKACA_melan->CREB1_melan->BCL2_melan->BAX_melan->CYCS_melan->Apoptosis_melan	EDNRB_melan->ADCY4_melan->cAMP_melan->PRKACA_melan->CREB1_melan->BCL2_melan->BAX_melan->CYCS_melan->Apoptosis_melan	EDNRB_melan->ADCY4_melan->cAMP_melan->PRKACA_melan->CREB1_melan->BCL2_melan->BAX_melan->CYCS_melan->Apoptosis_melan	NO PATH	EDNRB_melan->ADCY4_melan->cAMP_melan->PRKACA_melan->CREB1_melan->BCL2_melan->BAX_melan->CYCS_melan->Apoptosis_melan	EDNRB_melan->ADCY4_melan->cAMP_melan->PRKACA_melan->CREB1_melan->BCL2_melan->BAX_melan->CYCS_melan->Apoptosis_melan	EDNRB_melan->PLC_melan->DAG_melan->PRKCB_melan->GAB1_melan->GAB1:PIK3CA_melan->AKT1_melan->BAD_melan->CYCS_melan->Apoptosis_melan	EDNRB_melan->ADCY4_melan->cAMP_melan->PRKACA_melan->CREB1_melan->BCL2_melan->BAX_melan->CYCS_melan->Apoptosis_melan	EDNRB_melan->ADCY4_melan->cAMP_melan->PRKACA_melan->CREB1_melan->BCL2_melan->BAX_melan->CYCS_melan->Apoptosis_melan	EDNRB_melan->ADCY4_melan->cAMP_melan->PRKACA_melan->CREB1_melan->BCL2_melan->BAX_melan->CYCS_melan->Apoptosis_melan	EDNRB_melan->ADCY4_melan->cAMP_melan->PRKACA_melan->CREB1_melan->BCL2_melan->BAX_melan->CYCS_melan->Apoptosis_melan	EDNRB_melan->ADCY4_melan->cAMP_melan->PRKACA_melan->CREB1_melan->BCL2_melan->BAX_melan->CYCS_melan->Apoptosis_melan	EDNRB_melan->ADCY4_melan->cAMP_melan->PRKACA_melan->CREB1_melan->BCL2_melan->BAX_melan->CYCS_melan->Apoptosis_melan	EDNRB_melan->ADCY4_melan->cAMP_melan->PRKACA_melan->CREB1_melan->BCL2_melan->BAX_melan->CYCS_melan->Apoptosis_melan	EDNRB_melan->ADCY4_melan->cAMP_melan->PRKACA_melan->CREB1_melan->BCL2_melan->BAX_melan->CYCS_melan->Apoptosis_melan	EDNRB_melan->ADCY4_melan->cAMP_melan->PRKACA_melan->CREB1_melan->BCL2_melan->BAX_melan->CYCS_melan->Apoptosis_melan	EDNRB_melan->ADCY4_melan->cAMP_melan->PRKACA_melan->CREB1_melan->BCL2_melan->BAX_melan->CYCS_melan->Apoptosis_melan	EDNRB_melan->ADCY4_melan->cAMP_melan->PRKACA_melan->CREB1_melan->BCL2_melan->BAX_melan->CYCS_melan->Apoptosis_melan	EDNRB_melan->ADCY4_melan->cAMP_melan->PRKACA_melan->CREB1_melan->BCL2_melan->BAX_melan->CYCS_melan->Apoptosis_melan	EDNRB_melan->ADCY4_melan->cAMP_melan->PRKACA_melan->CREB1_melan->BCL2_melan->BAX_melan->CYCS_melan->Apoptosis_melan	EDNRB_melan->ADCY4_melan->cAMP_melan->PRKACA_melan->CREB1_melan->BCL2_melan->BAX_melan->CYCS_melan->Apoptosis_melan	EDNRB_melan->ADCY4_melan->cAMP_melan->PRKACA_melan->CREB1_melan->BCL2_melan->BAX_melan->CYCS_melan->Apoptosis_melan	EDNRB_melan->ADCY4_melan->cAMP_melan->PRKACA_melan->CREB1_melan->BCL2_melan->BAX_melan->CYCS_melan->Apoptosis_melan	EDNRB_melan->ADCY4_melan->cAMP_melan->PRKACA_melan->CREB1_melan->BCL2_melan->BAX_melan->CYCS_melan->Apoptosis_melan
EDNRB_melan	Cell_proliferation_melan	EDNRB_melan->ADCY4_melan->cAMP_melan->PRKACA_melan->CREB1_melan->MITF_melan->CDK4_melan->CDK4:CCND1_melan->Cell_proliferation_melan	MITF_melan	EDNRB_melan->ADCY4_melan->cAMP_melan->PRKACA_melan->CREB1_melan->MITF_melan->CDK4_melan->CDK4:CCND1_melan->Cell_proliferation_melan	EDNRB_melan->ADCY4_melan->cAMP_melan->PRKACA_melan->CREB1_melan->MITF_melan->CDK4_melan->CDK4:CCND1_melan->Cell_proliferation_melan	NO PATH	EDNRB_melan->ADCY4_melan->cAMP_melan->PRKACA_melan->CREB1_melan->MITF_melan->CDK4_melan->CDK4:CCND1_melan->Cell_proliferation_melan	EDNRB_melan->PLC_melan->DAG_melan->PRKCB_melan->GAB1_melan->GAB1:PIK3CA_melan->AKT1_melan->CTNNB1_melan->CTNNB1:LEF1_melan->MITF_melan->CDK4_melan->CDK4:CCND1_melan->Cell_proliferation_melan	EDNRB_melan->ADCY4_melan->cAMP_melan->PRKACA_melan->CREB1_melan->MITF_melan->CDK4_melan->CDK4:CCND1_melan->Cell_proliferation_melan	EDNRB_melan->ADCY4_melan->cAMP_melan->PRKACA_melan->CREB1_melan->MITF_melan->CDK4_melan->CDK4:CCND1_melan->Cell_proliferation_melan	EDNRB_melan->ADCY4_melan->cAMP_melan->PRKACA_melan->CREB1_melan->MITF_melan->CDK4_melan->CDK4:CCND1_melan->Cell_proliferation_melan	EDNRB_melan->ADCY4_melan->cAMP_melan->PRKACA_melan->CREB1_melan->MITF_melan->CDK4_melan->CDK4:CCND1_melan->Cell_proliferation_melan	EDNRB_melan->ADCY4_melan->cAMP_melan->PRKACA_melan->CREB1_melan->MITF_melan->CDK4_melan->CDK4:CCND1_melan->Cell_proliferation_melan	EDNRB_melan->ADCY4_melan->cAMP_melan->PRKACA_melan->CREB1_melan->MITF_melan->CDK4_melan->CDK4:CCND1_melan->Cell_proliferation_melan	EDNRB_melan->ADCY4_melan->cAMP_melan->PRKACA_melan->CREB1_melan->MITF_melan->CDK4_melan->CDK4:CCND1_melan->Cell_proliferation_melan	NO PATH	EDNRB_melan->ADCY4_melan->cAMP_melan->PRKACA_melan->CREB1_melan->MITF_melan->CDK4_melan->CDK4:CCND1_melan->Cell_proliferation_melan	EDNRB_melan->ADCY4_melan->cAMP_melan->PRKACA_melan->CREB1_melan->MITF_melan->CDK4_melan->CDK4:CCND1_melan->Cell_proliferation_melan	EDNRB_melan->PLC_melan->DAG_melan->PRKCB_melan->GAB1_melan->GAB1:PIK3CA_melan->AKT1_melan->CREB1_melan->MITF_melan->CDK4_melan->CDK4:CCND1_melan->Cell_proliferation_melan	EDNRB_melan->ADCY4_melan->cAMP_melan->PRKACA_melan->CREB1_melan->MITF_melan->CDK4_melan->CDK4:CCND1_melan->Cell_proliferation_melan	EDNRB_melan->ADCY4_melan->cAMP_melan->PRKACA_melan->CREB1_melan->MITF_melan->CDK4_melan->CDK4:CCND1_melan->Cell_proliferation_melan	EDNRB_melan->ADCY4_melan->cAMP_melan->PRKACA_melan->CREB1_melan->MITF_melan->CDK4_melan->CDK4:CCND1_melan->Cell_proliferation_melan	EDNRB_melan->ADCY4_melan->cAMP_melan->PRKACA_melan->CREB1_melan->MITF_melan->CDK4_melan->CDK4:CCND1_melan->Cell_proliferation_melan	EDNRB_melan->ADCY4_melan->cAMP_melan->PRKACA_melan->CREB1_melan->MITF_melan->CDK4_melan->CDK4:CCND1_melan->Cell_proliferation_melan	EDNRB_melan->ADCY4_melan->cAMP_melan->PRKACA_melan->CREB1_melan->MITF_melan->CDK4_melan->CDK4:CCND1_melan->Cell_proliferation_melan	EDNRB_melan->ADCY4_melan->cAMP_melan->PRKACA_melan->CREB1_melan->MITF_melan->CDK4_melan->CDK4:CCND1_melan->Cell_proliferation_melan	EDNRB_melan->ADCY4_melan->cAMP_melan->PRKACA_melan->CREB1_melan->MITF_melan->CDK4_melan->CDK4:CCND1_melan->Cell_proliferation_melan	EDNRB_melan->ADCY4_melan->cAMP_melan->PRKACA_melan->CREB1_melan->MITF_melan->CDK4_melan->CDK4:CCND1_melan->Cell_proliferation_melan	EDNRB_melan->ADCY4_melan->cAMP_melan->PRKACA_melan->CREB1_melan->MITF_melan->CDK4_melan->CDK4:CCND1_melan->Cell_proliferation_melan	EDNRB_melan->ADCY4_melan->cAMP_melan->PRKACA_melan->CREB1_melan->MITF_melan->CDK4_melan->CDK4:CCND1_melan->Cell_proliferation_melan	EDNRB_melan->ADCY4_melan->cAMP_melan->PRKACA_melan->CREB1_melan->MITF_melan->CDK4_melan->CDK4:CCND1_melan->Cell_proliferation_melan	EDNRB_melan->ADCY4_melan->cAMP_melan->PRKACA_melan->CREB1_melan->MITF_melan->CDK4_melan->CDK4:CCND1_melan->Cell_proliferation_melan	EDNRB_melan->ADCY4_melan->cAMP_melan->PRKACA_melan->CREB1_melan->MITF_melan->CDK4_melan->CDK4:CCND1_melan->Cell_proliferation_melan	EDNRB_melan->ADCY4_melan->cAMP_melan->PRKACA_melan->CREB1_melan->MITF_melan->CDK4_melan->CDK4:CCND1_melan->Cell_proliferation_melan	EDNRB_melan->ADCY4_melan->cAMP_melan->PRKACA_melan->CREB1_melan->MITF_melan->CDK4_melan->CDK4:CCND1_melan->Cell_proliferation_melan	EDNRB_melan->ADCY4_melan->cAMP_melan->PRKACA_melan->CREB1_melan->MITF_melan->CDK4_melan->CDK4:CCND1_melan->Cell_proliferation_melan
EDNRB_melan	Melanosome_biogenesis	EDNRB_melan->ADCY4_melan->cAMP_melan->PRKACA_melan->CREB1_melan->MITF_melan->MLANA->Melanosome_biogenesis	MITF_melan	EDNRB_melan->ADCY4_melan->cAMP_melan->PRKACA_melan->CREB1_melan->MITF_melan->OCA2->Melanosome_biogenesis	EDNRB_melan->ADCY4_melan->cAMP_melan->PRKACA_melan->CREB1_melan->MITF_melan->OCA2->Melanosome_biogenesis	NO PATH	EDNRB_melan->ADCY4_melan->cAMP_melan->PRKACA_melan->CREB1_melan->MITF_melan->MLANA->Melanosome_biogenesis	EDNRB_melan->PLC_melan->DAG_melan->PRKCB_melan->GAB1_melan->GAB1:PIK3CA_melan->AKT1_melan->CTNNB1_melan->CTNNB1:LEF1_melan->MITF_melan->OCA2->Melanosome_biogenesis	EDNRB_melan->ADCY4_melan->cAMP_melan->PRKACA_melan->CREB1_melan->MITF_melan->OCA2->Melanosome_biogenesis	EDNRB_melan->ADCY4_melan->cAMP_melan->PRKACA_melan->CREB1_melan->MITF_melan->MLANA->Melanosome_biogenesis	EDNRB_melan->ADCY4_melan->cAMP_melan->PRKACA_melan->CREB1_melan->MITF_melan->MLANA->Melanosome_biogenesis	EDNRB_melan->ADCY4_melan->cAMP_melan->PRKACA_melan->CREB1_melan->MITF_melan->MLANA->Melanosome_biogenesis	EDNRB_melan->ADCY4_melan->cAMP_melan->PRKACA_melan->CREB1_melan->MITF_melan->OCA2->Melanosome_biogenesis	EDNRB_melan->ADCY4_melan->cAMP_melan->PRKACA_melan->CREB1_melan->MITF_melan->OCA2->Melanosome_biogenesis	EDNRB_melan->ADCY4_melan->cAMP_melan->PRKACA_melan->CREB1_melan->MITF_melan->MLANA->Melanosome_biogenesis	NO PATH	EDNRB_melan->ADCY4_melan->cAMP_melan->PRKACA_melan->CREB1_melan->MITF_melan->OCA2->Melanosome_biogenesis	EDNRB_melan->ADCY4_melan->cAMP_melan->PRKACA_melan->CREB1_melan->MITF_melan->OCA2->Melanosome_biogenesis	EDNRB_melan->PLC_melan->DAG_melan->PRKCB_melan->GAB1_melan->GAB1:PIK3CA_melan->AKT1_melan->CREB1_melan->MITF_melan->MLANA->Melanosome_biogenesis	EDNRB_melan->ADCY4_melan->cAMP_melan->PRKACA_melan->CREB1_melan->MITF_melan->OCA2->Melanosome_biogenesis	EDNRB_melan->ADCY4_melan->cAMP_melan->PRKACA_melan->CREB1_melan->MITF_melan->OCA2->Melanosome_biogenesis	EDNRB_melan->ADCY4_melan->cAMP_melan->PRKACA_melan->CREB1_melan->MITF_melan->OCA2->Melanosome_biogenesis	EDNRB_melan->ADCY4_melan->cAMP_melan->PRKACA_melan->CREB1_melan->MITF_melan->OCA2->Melanosome_biogenesis	EDNRB_melan->ADCY4_melan->cAMP_melan->PRKACA_melan->CREB1_melan->MITF_melan->MLANA->Melanosome_biogenesis	EDNRB_melan->ADCY4_melan->cAMP_melan->PRKACA_melan->CREB1_melan->MITF_melan->OCA2->Melanosome_biogenesis	EDNRB_melan->ADCY4_melan->cAMP_melan->PRKACA_melan->CREB1_melan->MITF_melan->OCA2->Melanosome_biogenesis	EDNRB_melan->ADCY4_melan->cAMP_melan->PRKACA_melan->CREB1_melan->MITF_melan->MLANA->Melanosome_biogenesis	EDNRB_melan->ADCY4_melan->cAMP_melan->PRKACA_melan->CREB1_melan->MITF_melan->OCA2->Melanosome_biogenesis	EDNRB_melan->ADCY4_melan->cAMP_melan->PRKACA_melan->CREB1_melan->MITF_melan->OCA2->Melanosome_biogenesis	EDNRB_melan->ADCY4_melan->cAMP_melan->PRKACA_melan->CREB1_melan->MITF_melan->MLANA->Melanosome_biogenesis	EDNRB_melan->ADCY4_melan->cAMP_melan->PRKACA_melan->CREB1_melan->MITF_melan->OCA2->Melanosome_biogenesis	EDNRB_melan->ADCY4_melan->cAMP_melan->PRKACA_melan->CREB1_melan->MITF_melan->OCA2->Melanosome_biogenesis	EDNRB_melan->ADCY4_melan->cAMP_melan->PRKACA_melan->CREB1_melan->MITF_melan->MLANA->Melanosome_biogenesis	EDNRB_melan->ADCY4_melan->cAMP_melan->PRKACA_melan->CREB1_melan->MITF_melan->MLANA->Melanosome_biogenesis	EDNRB_melan->ADCY4_melan->cAMP_melan->PRKACA_melan->CREB1_melan->MITF_melan->MLANA->Melanosome_biogenesis	EDNRB_melan->ADCY4_melan->cAMP_melan->PRKACA_melan->CREB1_melan->MITF_melan->MLANA->Melanosome_biogenesis
EDNRB_melan	Cell_cycle_arrest_melan	EDNRB_melan->ADCY4_melan->cAMP_melan->RAP1A_melan->RAC1_melan->MAP2K6_melan->MAPK14_melan->ELK1_melan->CDKN1A_melan->Cell_cycle_arrest_melan	RAC1_melan; MC1R_melan	EDNRB_melan->ADCY4_melan->cAMP_melan->RAP1A_melan->RAC1_melan->MAP2K3_melan->MAPK14_melan->ELK1_melan->CDKN1A_melan->Cell_cycle_arrest_melan	EDNRB_melan->ADCY4_melan->cAMP_melan->RAP1A_melan->RAC1_melan->MAP2K3_melan->MAPK14_melan->ELK1_melan->CDKN1A_melan->Cell_cycle_arrest_melan	EDNRB_melan->ADCY4_melan->cAMP_melan->RAP1A_melan->RAC1_melan->MAP2K3_melan->MAPK14_melan->ELK1_melan->CDKN1A_melan->Cell_cycle_arrest_melan	EDNRB_melan->ADCY4_melan->cAMP_melan->RAP1A_melan->RAC1_melan->MAP2K6_melan->MAPK14_melan->ELK1_melan->CDKN1A_melan->Cell_cycle_arrest_melan	EDNRB_melan->ADCY4_melan->cAMP_melan->RAP1A_melan->RAC1_melan->MAP2K3_melan->MAPK14_melan->ELK1_melan->CDKN1A_melan->Cell_cycle_arrest_melan	EDNRB_melan->ADCY4_melan->cAMP_melan->RAP1A_melan->RAC1_melan->MAP2K3_melan->MAPK14_melan->ELK1_melan->CDKN1A_melan->Cell_cycle_arrest_melan	EDNRB_melan->ADCY4_melan->cAMP_melan->RAP1A_melan->RAC1_melan->MAP2K6_melan->MAPK14_melan->ELK1_melan->CDKN1A_melan->Cell_cycle_arrest_melan	EDNRB_melan->ADCY4_melan->cAMP_melan->RAP1A_melan->RAC1_melan->MAP2K6_melan->MAPK14_melan->ELK1_melan->CDKN1A_melan->Cell_cycle_arrest_melan	EDNRB_melan->ADCY4_melan->cAMP_melan->RAP1A_melan->RAC1_melan->MAP2K6_melan->MAPK14_melan->ELK1_melan->CDKN1A_melan->Cell_cycle_arrest_melan	EDNRB_melan->ADCY4_melan->cAMP_melan->RAP1A_melan->RAC1_melan->MAP2K3_melan->MAPK14_melan->ELK1_melan->CDKN1A_melan->Cell_cycle_arrest_melan	EDNRB_melan->ADCY4_melan->cAMP_melan->RAP1A_melan->RAC1_melan->MAP2K6_melan->MAPK14_melan->ELK1_melan->CDKN1A_melan->Cell_cycle_arrest_melan	EDNRB_melan->ADCY4_melan->cAMP_melan->RAP1A_melan->RAC1_melan->MAP2K6_melan->MAPK14_melan->ELK1_melan->CDKN1A_melan->Cell_cycle_arrest_melan	NO PATH	EDNRB_melan->ADCY4_melan->cAMP_melan->RAP1A_melan->RAC1_melan->MAP2K3_melan->MAPK14_melan->ELK1_melan->CDKN1A_melan->Cell_cycle_arrest_melan	EDNRB_melan->ADCY4_melan->cAMP_melan->RAP1A_melan->RAC1_melan->MAP2K3_melan->MAPK14_melan->ELK1_melan->CDKN1A_melan->Cell_cycle_arrest_melan	EDNRB_melan->PLC_melan->DAG_melan->PRKCB_melan->GAB1_melan->GAB1:PIK3CA_melan->AKT1_melan->CREB1_melan->MITF_melan->MET_melan->SOS1:GRB2:SHC1_melan->HRAS_melan->RAF1_melan->MAP2K1_melan->MAPK1_melan->TP53_melan->HIF1A_melan->KITLG_melan->KIT_melan->PIK3CA_melan->RAC1_melan->MAP2K6_melan->MAPK14_melan->ELK1_melan->CDKN1A_melan->Cell_cycle_arrest_melan	EDNRB_melan->ADCY4_melan->cAMP_melan->RAP1A_melan->RAC1_melan->MAP2K3_melan->MAPK14_melan->ELK1_melan->CDKN1A_melan->Cell_cycle_arrest_melan	EDNRB_melan->ADCY4_melan->cAMP_melan->RAP1A_melan->RAC1_melan->MAP2K3_melan->MAPK14_melan->ELK1_melan->CDKN1A_melan->Cell_cycle_arrest_melan	EDNRB_melan->ADCY4_melan->cAMP_melan->RAP1A_melan->RAC1_melan->MAP2K3_melan->MAPK14_melan->ELK1_melan->CDKN1A_melan->Cell_cycle_arrest_melan	EDNRB_melan->ADCY4_melan->cAMP_melan->RAP1A_melan->RAC1_melan->MAP2K3_melan->MAPK14_melan->ELK1_melan->CDKN1A_melan->Cell_cycle_arrest_melan	EDNRB_melan->ADCY4_melan->cAMP_melan->RAP1A_melan->RAC1_melan->MAP2K6_melan->MAPK14_melan->ELK1_melan->CDKN1A_melan->Cell_cycle_arrest_melan	NO PATH	EDNRB_melan->ADCY4_melan->cAMP_melan->RAP1A_melan->RAC1_melan->MAP2K3_melan->MAPK14_melan->ELK1_melan->CDKN1A_melan->Cell_cycle_arrest_melan	EDNRB_melan->ADCY4_melan->cAMP_melan->RAP1A_melan->RAC1_melan->MAP2K6_melan->MAPK14_melan->ELK1_melan->CDKN1A_melan->Cell_cycle_arrest_melan	NO PATH	EDNRB_melan->ADCY4_melan->cAMP_melan->RAP1A_melan->RAC1_melan->MAP2K3_melan->MAPK14_melan->ELK1_melan->CDKN1A_melan->Cell_cycle_arrest_melan	EDNRB_melan->ADCY4_melan->cAMP_melan->RAP1A_melan->RAC1_melan->MAP2K6_melan->MAPK14_melan->ELK1_melan->CDKN1A_melan->Cell_cycle_arrest_melan	EDNRB_melan->ADCY4_melan->cAMP_melan->RAP1A_melan->RAC1_melan->MAP2K3_melan->MAPK14_melan->ELK1_melan->CDKN1A_melan->Cell_cycle_arrest_melan	EDNRB_melan->ADCY4_melan->cAMP_melan->RAP1A_melan->RAC1_melan->MAP2K6_melan->MAPK14_melan->ELK1_melan->CDKN1A_melan->Cell_cycle_arrest_melan	EDNRB_melan->ADCY4_melan->cAMP_melan->RAP1A_melan->RAC1_melan->MAP2K6_melan->MAPK14_melan->ELK1_melan->CDKN1A_melan->Cell_cycle_arrest_melan	EDNRB_melan->ADCY4_melan->cAMP_melan->RAP1A_melan->RAC1_melan->MAP2K6_melan->MAPK14_melan->ELK1_melan->CDKN1A_melan->Cell_cycle_arrest_melan	EDNRB_melan->ADCY4_melan->cAMP_melan->RAP1A_melan->RAC1_melan->MAP2K6_melan->MAPK14_melan->ELK1_melan->CDKN1A_melan->Cell_cycle_arrest_melan	EDNRB_melan->ADCY4_melan->cAMP_melan->RAP1A_melan->RAC1_melan->MAP2K6_melan->MAPK14_melan->ELK1_melan->CDKN1A_melan->Cell_cycle_arrest_melan
EGFR_kerat	Eumelanin_melan	EGFR_kerat->PIK3CA_kerat->PDPK1_kerat->AKT1_kerat->GSK3B_kerat->NFATC1_kerat->PTGS2_kerat->PGE2_kerat->PTGER3_melan->PLC_melan->DAG_melan->PRKCB_melan->TYR_melan->Eumelanin_melan	none	EGFR_kerat->PIK3CA_kerat->PDPK1_kerat->PRKCH_kerat->MAPK14_kerat->FOS_kerat->FOS_kerat:JUN_kerat->EDN1_kerat->EDNRB_melan->PLC_melan->DAG_melan->PRKCB_melan->TYR_melan->Eumelanin_melan	EGFR_kerat->PIK3CA_kerat->PDPK1_kerat->PRKCH_kerat->CASP3_kerat->PRKCD_kerat->NFKB1_kerat->EDN1_kerat->EDNRB_melan->PLC_melan->DAG_melan->PRKCB_melan->TYR_melan->Eumelanin_melan	EGFR_kerat->PIK3CA_kerat->PDPK1_kerat->PRKCH_kerat->CASP3_kerat->PRKCD_kerat->NFKB1_kerat->EDN1_kerat->EDNRB_melan->PLC_melan->DAG_melan->PRKCB_melan->TYR_melan->Eumelanin_melan	EGFR_kerat->PIK3CA_kerat->PDPK1_kerat->AKT1_kerat->GSK3B_kerat->NFATC1_kerat->PTGS2_kerat->PGE2_kerat->PTGER3_melan->PLC_melan->DAG_melan->PRKCB_melan->TYR_melan->Eumelanin_melan	EGFR_kerat->PIK3CA_kerat->PDPK1_kerat->PRKCH_kerat->CASP3_kerat->PRKCD_kerat->NFKB1_kerat->EDN1_kerat->EDNRB_melan->PLC_melan->DAG_melan->PRKCB_melan->TYR_melan->Eumelanin_melan	EGFR_kerat->PIK3CA_kerat->PDPK1_kerat->PRKCH_kerat->CASP3_kerat->PRKCD_kerat->NFKB1_kerat->EDN1_kerat->EDNRB_melan->PLC_melan->DAG_melan->PRKCB_melan->TYR_melan->Eumelanin_melan	EGFR_kerat->PIK3CA_kerat->PDPK1_kerat->PRKCH_kerat->CASP3_kerat->PRKCD_kerat->NFKB1_kerat->EDN1_kerat->EDNRB_melan->PLC_melan->DAG_melan->PRKCB_melan->TYR_melan->Eumelanin_melan	EGFR_kerat->PIK3CA_kerat->PDPK1_kerat->PRKCH_kerat->CASP3_kerat->PRKCD_kerat->NFKB1_kerat->EDN1_kerat->EDNRB_melan->PLC_melan->DAG_melan->PRKCB_melan->TYR_melan->Eumelanin_melan	EGFR_kerat->PIK3CA_kerat->PDPK1_kerat->PRKCH_kerat->MAPK14_kerat->FOS_kerat->FOS_kerat:JUN_kerat->EDN1_kerat->EDNRB_melan->PLC_melan->DAG_melan->PRKCB_melan->TYR_melan->Eumelanin_melan	EGFR_kerat->PIK3CA_kerat->PDPK1_kerat->PRKCH_kerat->CASP3_kerat->PRKCD_kerat->NFKB1_kerat->EDN1_kerat->EDNRB_melan->PLC_melan->DAG_melan->PRKCB_melan->TYR_melan->Eumelanin_melan	EGFR_kerat->PIK3CA_kerat->PDPK1_kerat->PRKCH_kerat->MAPK14_kerat->FOS_kerat->FOS_kerat:JUN_kerat->EDN1_kerat->EDNRB_melan->PLC_melan->DAG_melan->PRKCB_melan->TYR_melan->Eumelanin_melan	EGFR_kerat->PIK3CA_kerat->PDPK1_kerat->AKT1_kerat->GSK3B_kerat->NFATC1_kerat->PTGS2_kerat->PGE2_kerat->PTGER1_melan->PLC_melan->DAG_melan->PRKCB_melan->TYR_melan->Eumelanin_melan	EGFR_kerat->PIK3CA_kerat->PDPK1_kerat->AKT1_kerat->GSK3B_kerat->NFATC1_kerat->PTGS2_kerat->PGE2_kerat->PTGER3_melan->PLC_melan->DAG_melan->PRKCB_melan->TYR_melan->Eumelanin_melan	EGFR_kerat->PIK3CA_kerat->PDPK1_kerat->PRKCH_kerat->CASP3_kerat->PRKCD_kerat->NFKB1_kerat->EDN1_kerat->EDNRB_melan->PLC_melan->DAG_melan->PRKCB_melan->TYR_melan->Eumelanin_melan	EGFR_kerat->PIK3CA_kerat->PDPK1_kerat->PRKCH_kerat->CASP3_kerat->PRKCD_kerat->NFKB1_kerat->KITLG_kerat->KIT_melan->PIK3CA_melan->PDPK1_melan->AKT1_melan->CREB1_melan->MITF_melan->TYR_melan->Eumelanin_melan	EGFR_kerat->PIK3CA_kerat->PDPK1_kerat->PRKCH_kerat->CASP3_kerat->PRKCD_kerat->NFKB1_kerat->EDN1_kerat->EDNRB_melan->PLC_melan->DAG_melan->PRKCB_melan->TYR_melan->Eumelanin_melan	EGFR_kerat->PIK3CA_kerat->PDPK1_kerat->PRKCH_kerat->CASP3_kerat->PRKCD_kerat->NFKB1_kerat->KITLG_kerat->KIT_melan->PIK3CA_melan->PDPK1_melan->AKT1_melan->CREB1_melan->MITF_melan->TYR_melan->Eumelanin_melan	EGFR_kerat->PIK3CA_kerat->PDPK1_kerat->PRKCH_kerat->CASP3_kerat->PRKCD_kerat->NFKB1_kerat->EDN1_kerat->EDNRB_melan->PLC_melan->DAG_melan->PRKCB_melan->TYR_melan->Eumelanin_melan	EGFR_kerat->PIK3CA_kerat->PDPK1_kerat->AKT1_kerat->GSK3B_kerat->NFATC1_kerat->PTGS2_kerat->PGE2_kerat->PTGER3_melan->PLC_melan->DAG_melan->PRKCB_melan->TYR_melan->Eumelanin_melan	EGFR_kerat->PIK3CA_kerat->PDPK1_kerat->PRKCH_kerat->CASP3_kerat->PRKCD_kerat->NFKB1_kerat->EDN1_kerat->EDNRB_melan->PLC_melan->DAG_melan->PRKCB_melan->TYR_melan->Eumelanin_melan	EGFR_kerat->PIK3CA_kerat->PDPK1_kerat->AKT1_kerat->GSK3B_kerat->NFATC1_kerat->PTGS2_kerat->PGE2_kerat->PTGER3_melan->PLC_melan->DAG_melan->PRKCB_melan->TYR_melan->Eumelanin_melan	EGFR_kerat->PIK3CA_kerat->PDPK1_kerat->PRKCH_kerat->CASP3_kerat->PRKCD_kerat->NFKB1_kerat->EDN1_kerat->EDNRB_melan->PLC_melan->DAG_melan->PRKCB_melan->TYR_melan->Eumelanin_melan	EGFR_kerat->PIK3CA_kerat->PDPK1_kerat->PRKCH_kerat->MAPK14_kerat->FOS_kerat->FOS_kerat:JUN_kerat->EDN1_kerat->EDNRB_melan->ADCY4_melan->cAMP_melan->PRKACA_melan->CREB1_melan->MITF_melan->TYRP1_melan->Indole_5_6_quinone_carboxylic_acid_melan->Eumelanin_melan	EGFR_kerat->PIK3CA_kerat->PDPK1_kerat->AKT1_kerat->GSK3B_kerat->NFATC1_kerat->PTGS2_kerat->PGE2_kerat->PTGER3_melan->PLC_melan->DAG_melan->PRKCB_melan->TYR_melan->Eumelanin_melan	EGFR_kerat->PIK3CA_kerat->PDPK1_kerat->PRKCH_kerat->CASP3_kerat->PRKCD_kerat->NFKB1_kerat->EDN1_kerat->EDNRB_melan->PLC_melan->DAG_melan->PRKCB_melan->TYR_melan->Eumelanin_melan	EGFR_kerat->PIK3CA_kerat->PDPK1_kerat->AKT1_kerat->GSK3B_kerat->NFATC1_kerat->PTGS2_kerat->PGE2_kerat->PTGER3_melan->PLC_melan->DAG_melan->PRKCB_melan->TYR_melan->Eumelanin_melan	EGFR_kerat->PIK3CA_kerat->PDPK1_kerat->PRKCH_kerat->CASP3_kerat->PRKCD_kerat->NFKB1_kerat->EDN1_kerat->EDNRB_melan->PLC_melan->DAG_melan->PRKCB_melan->TYR_melan->Eumelanin_melan	EGFR_kerat->PIK3CA_kerat->PDPK1_kerat->PRKCH_kerat->CASP3_kerat->PRKCD_kerat->NFKB1_kerat->EDN1_kerat->EDNRB_melan->PLC_melan->DAG_melan->PRKCB_melan->TYR_melan->Eumelanin_melan	EGFR_kerat->PIK3CA_kerat->PDPK1_kerat->AKT1_kerat->GSK3B_kerat->NFATC1_kerat->PTGS2_kerat->PGE2_kerat->PTGER1_melan->PLC_melan->DAG_melan->PRKCB_melan->TYR_melan->Eumelanin_melan	EGFR_kerat->PIK3CA_kerat->PDPK1_kerat->PRKCH_kerat->CASP3_kerat->PRKCD_kerat->NFKB1_kerat->EDN1_kerat->EDNRB_melan->PLC_melan->DAG_melan->PRKCB_melan->TYR_melan->Eumelanin_melan	EGFR_kerat->PIK3CA_kerat->PDPK1_kerat->PRKCH_kerat->CASP3_kerat->PRKCD_kerat->NFKB1_kerat->EDN1_kerat->EDNRB_melan->PLC_melan->DAG_melan->PRKCB_melan->TYR_melan->Eumelanin_melan	EGFR_kerat->PIK3CA_kerat->PDPK1_kerat->PRKCH_kerat->CASP3_kerat->PRKCD_kerat->NFKB1_kerat->EDN1_kerat->EDNRB_melan->PLC_melan->DAG_melan->PRKCB_melan->TYR_melan->Eumelanin_melan	EGFR_kerat->PIK3CA_kerat->PDPK1_kerat->PRKCH_kerat->CASP3_kerat->PRKCD_kerat->NFKB1_kerat->EDN1_kerat->EDNRB_melan->PLC_melan->DAG_melan->PRKCB_melan->TYR_melan->Eumelanin_melan
EGFR_kerat	Pheomelanin_melan	EGFR_kerat->PIK3CA_kerat->PDPK1_kerat->AKT1_kerat->GSK3B_kerat->NFATC1_kerat->PTGS2_kerat->PGE2_kerat->PTGER3_melan->PLC_melan->DAG_melan->PRKCB_melan->TYR_melan->DOPAquinone_melan->Glutathionyl_DOPA_melan->Pheomelanin_melan	TYR_melan	EGFR_kerat->PIK3CA_kerat->PDPK1_kerat->PRKCH_kerat->MAPK14_kerat->FOS_kerat->FOS_kerat:JUN_kerat->EDN1_kerat->EDNRB_melan->PLC_melan->DAG_melan->PRKCB_melan->TYR_melan->DOPAquinone_melan->Glutathionyl_DOPA_melan->Pheomelanin_melan	EGFR_kerat->PIK3CA_kerat->PDPK1_kerat->PRKCH_kerat->CASP3_kerat->PRKCD_kerat->NFKB1_kerat->EDN1_kerat->EDNRB_melan->PLC_melan->DAG_melan->PRKCB_melan->TYR_melan->DOPAquinone_melan->Cysteinyl_DOPA_melan->Pheomelanin_melan	EGFR_kerat->PIK3CA_kerat->PDPK1_kerat->PRKCH_kerat->CASP3_kerat->PRKCD_kerat->NFKB1_kerat->EDN1_kerat->EDNRB_melan->PLC_melan->DAG_melan->PRKCB_melan->TYR_melan->DOPAquinone_melan->Cysteinyl_DOPA_melan->Pheomelanin_melan	EGFR_kerat->PIK3CA_kerat->PDPK1_kerat->AKT1_kerat->GSK3B_kerat->NFATC1_kerat->PTGS2_kerat->PGE2_kerat->PTGER3_melan->PLC_melan->DAG_melan->PRKCB_melan->TYR_melan->DOPAquinone_melan->Glutathionyl_DOPA_melan->Pheomelanin_melan	EGFR_kerat->PIK3CA_kerat->PDPK1_kerat->PRKCH_kerat->CASP3_kerat->PRKCD_kerat->NFKB1_kerat->EDN1_kerat->EDNRB_melan->PLC_melan->DAG_melan->PRKCB_melan->TYR_melan->DOPAquinone_melan->Glutathionyl_DOPA_melan->Pheomelanin_melan	EGFR_kerat->PIK3CA_kerat->PDPK1_kerat->PRKCH_kerat->CASP3_kerat->PRKCD_kerat->NFKB1_kerat->EDN1_kerat->EDNRB_melan->PLC_melan->DAG_melan->PRKCB_melan->TYR_melan->DOPAquinone_melan->Glutathionyl_DOPA_melan->Pheomelanin_melan	EGFR_kerat->PIK3CA_kerat->PDPK1_kerat->PRKCH_kerat->CASP3_kerat->PRKCD_kerat->NFKB1_kerat->EDN1_kerat->EDNRB_melan->PLC_melan->DAG_melan->PRKCB_melan->TYR_melan->DOPAquinone_melan->Cysteinyl_DOPA_melan->Pheomelanin_melan	EGFR_kerat->PIK3CA_kerat->PDPK1_kerat->PRKCH_kerat->CASP3_kerat->PRKCD_kerat->NFKB1_kerat->EDN1_kerat->EDNRB_melan->PLC_melan->DAG_melan->PRKCB_melan->TYR_melan->DOPAquinone_melan->Cysteinyl_DOPA_melan->Pheomelanin_melan	EGFR_kerat->PIK3CA_kerat->PDPK1_kerat->PRKCH_kerat->MAPK14_kerat->FOS_kerat->FOS_kerat:JUN_kerat->EDN1_kerat->EDNRB_melan->PLC_melan->DAG_melan->PRKCB_melan->TYR_melan->DOPAquinone_melan->Glutathionyl_DOPA_melan->Pheomelanin_melan	EGFR_kerat->PIK3CA_kerat->PDPK1_kerat->PRKCH_kerat->CASP3_kerat->PRKCD_kerat->NFKB1_kerat->EDN1_kerat->EDNRB_melan->PLC_melan->DAG_melan->PRKCB_melan->TYR_melan->DOPAquinone_melan->Cysteinyl_DOPA_melan->Pheomelanin_melan	EGFR_kerat->PIK3CA_kerat->PDPK1_kerat->PRKCH_kerat->MAPK14_kerat->FOS_kerat->FOS_kerat:JUN_kerat->EDN1_kerat->EDNRB_melan->PLC_melan->DAG_melan->PRKCB_melan->TYR_melan->DOPAquinone_melan->Cysteinyl_DOPA_melan->Pheomelanin_melan	EGFR_kerat->PIK3CA_kerat->PDPK1_kerat->AKT1_kerat->GSK3B_kerat->NFATC1_kerat->PTGS2_kerat->PGE2_kerat->PTGER1_melan->PLC_melan->DAG_melan->PRKCB_melan->TYR_melan->DOPAquinone_melan->Cysteinyl_DOPA_melan->Pheomelanin_melan	EGFR_kerat->PIK3CA_kerat->PDPK1_kerat->AKT1_kerat->GSK3B_kerat->NFATC1_kerat->PTGS2_kerat->PGE2_kerat->PTGER3_melan->PLC_melan->DAG_melan->PRKCB_melan->TYR_melan->DOPAquinone_melan->Cysteinyl_DOPA_melan->Pheomelanin_melan	EGFR_kerat->PIK3CA_kerat->PDPK1_kerat->PRKCH_kerat->CASP3_kerat->PRKCD_kerat->NFKB1_kerat->EDN1_kerat->EDNRB_melan->PLC_melan->DAG_melan->PRKCB_melan->TYR_melan->DOPAquinone_melan->Cysteinyl_DOPA_melan->Pheomelanin_melan	EGFR_kerat->PIK3CA_kerat->PDPK1_kerat->PRKCH_kerat->CASP3_kerat->PRKCD_kerat->NFKB1_kerat->KITLG_kerat->KIT_melan->PIK3CA_melan->PDPK1_melan->AKT1_melan->CREB1_melan->MITF_melan->TYR_melan->DOPAquinone_melan->Glutathionyl_DOPA_melan->Pheomelanin_melan	EGFR_kerat->PIK3CA_kerat->PDPK1_kerat->PRKCH_kerat->CASP3_kerat->PRKCD_kerat->NFKB1_kerat->EDN1_kerat->EDNRB_melan->PLC_melan->DAG_melan->PRKCB_melan->TYR_melan->DOPAquinone_melan->Cysteinyl_DOPA_melan->Pheomelanin_melan	EGFR_kerat->PIK3CA_kerat->PDPK1_kerat->PRKCH_kerat->CASP3_kerat->PRKCD_kerat->NFKB1_kerat->KITLG_kerat->KIT_melan->PIK3CA_melan->PDPK1_melan->AKT1_melan->CREB1_melan->MITF_melan->TYR_melan->DOPAquinone_melan->Glutathionyl_DOPA_melan->Pheomelanin_melan	EGFR_kerat->PIK3CA_kerat->PDPK1_kerat->PRKCH_kerat->CASP3_kerat->PRKCD_kerat->NFKB1_kerat->EDN1_kerat->EDNRB_melan->PLC_melan->DAG_melan->PRKCB_melan->TYR_melan->DOPAquinone_melan->Cysteinyl_DOPA_melan->Pheomelanin_melan	EGFR_kerat->PIK3CA_kerat->PDPK1_kerat->AKT1_kerat->GSK3B_kerat->NFATC1_kerat->PTGS2_kerat->PGE2_kerat->PTGER3_melan->PLC_melan->DAG_melan->PRKCB_melan->TYR_melan->DOPAquinone_melan->Glutathionyl_DOPA_melan->Pheomelanin_melan	EGFR_kerat->PIK3CA_kerat->PDPK1_kerat->PRKCH_kerat->CASP3_kerat->PRKCD_kerat->NFKB1_kerat->EDN1_kerat->EDNRB_melan->PLC_melan->DAG_melan->PRKCB_melan->TYR_melan->DOPAquinone_melan->Cysteinyl_DOPA_melan->Pheomelanin_melan	EGFR_kerat->PIK3CA_kerat->PDPK1_kerat->AKT1_kerat->GSK3B_kerat->NFATC1_kerat->PTGS2_kerat->PGE2_kerat->PTGER3_melan->PLC_melan->DAG_melan->PRKCB_melan->TYR_melan->DOPAquinone_melan->Glutathionyl_DOPA_melan->Pheomelanin_melan	EGFR_kerat->PIK3CA_kerat->PDPK1_kerat->PRKCH_kerat->CASP3_kerat->PRKCD_kerat->NFKB1_kerat->EDN1_kerat->EDNRB_melan->PLC_melan->DAG_melan->PRKCB_melan->TYR_melan->DOPAquinone_melan->Glutathionyl_DOPA_melan->Pheomelanin_melan	NO PATH	EGFR_kerat->PIK3CA_kerat->PDPK1_kerat->AKT1_kerat->GSK3B_kerat->NFATC1_kerat->PTGS2_kerat->PGE2_kerat->PTGER3_melan->PLC_melan->DAG_melan->PRKCB_melan->TYR_melan->DOPAquinone_melan->Glutathionyl_DOPA_melan->Pheomelanin_melan	EGFR_kerat->PIK3CA_kerat->PDPK1_kerat->PRKCH_kerat->CASP3_kerat->PRKCD_kerat->NFKB1_kerat->EDN1_kerat->EDNRB_melan->PLC_melan->DAG_melan->PRKCB_melan->TYR_melan->DOPAquinone_melan->Cysteinyl_DOPA_melan->Pheomelanin_melan	EGFR_kerat->PIK3CA_kerat->PDPK1_kerat->AKT1_kerat->GSK3B_kerat->NFATC1_kerat->PTGS2_kerat->PGE2_kerat->PTGER3_melan->PLC_melan->DAG_melan->PRKCB_melan->TYR_melan->DOPAquinone_melan->Glutathionyl_DOPA_melan->Pheomelanin_melan	EGFR_kerat->PIK3CA_kerat->PDPK1_kerat->PRKCH_kerat->CASP3_kerat->PRKCD_kerat->NFKB1_kerat->EDN1_kerat->EDNRB_melan->PLC_melan->DAG_melan->PRKCB_melan->TYR_melan->DOPAquinone_melan->Glutathionyl_DOPA_melan->Pheomelanin_melan	EGFR_kerat->PIK3CA_kerat->PDPK1_kerat->PRKCH_kerat->CASP3_kerat->PRKCD_kerat->NFKB1_kerat->EDN1_kerat->EDNRB_melan->PLC_melan->DAG_melan->PRKCB_melan->TYR_melan->DOPAquinone_melan->Glutathionyl_DOPA_melan->Pheomelanin_melan	EGFR_kerat->PIK3CA_kerat->PDPK1_kerat->AKT1_kerat->GSK3B_kerat->NFATC1_kerat->PTGS2_kerat->PGE2_kerat->PTGER1_melan->PLC_melan->DAG_melan->PRKCB_melan->TYR_melan->DOPAquinone_melan->Cysteinyl_DOPA_melan->Pheomelanin_melan	EGFR_kerat->PIK3CA_kerat->PDPK1_kerat->PRKCH_kerat->CASP3_kerat->PRKCD_kerat->NFKB1_kerat->EDN1_kerat->EDNRB_melan->PLC_melan->DAG_melan->PRKCB_melan->TYR_melan->DOPAquinone_melan->Cysteinyl_DOPA_melan->Pheomelanin_melan	EGFR_kerat->PIK3CA_kerat->PDPK1_kerat->PRKCH_kerat->CASP3_kerat->PRKCD_kerat->NFKB1_kerat->EDN1_kerat->EDNRB_melan->PLC_melan->DAG_melan->PRKCB_melan->TYR_melan->DOPAquinone_melan->Cysteinyl_DOPA_melan->Pheomelanin_melan	EGFR_kerat->PIK3CA_kerat->PDPK1_kerat->PRKCH_kerat->CASP3_kerat->PRKCD_kerat->NFKB1_kerat->EDN1_kerat->EDNRB_melan->PLC_melan->DAG_melan->PRKCB_melan->TYR_melan->DOPAquinone_melan->Cysteinyl_DOPA_melan->Pheomelanin_melan	EGFR_kerat->PIK3CA_kerat->PDPK1_kerat->PRKCH_kerat->CASP3_kerat->PRKCD_kerat->NFKB1_kerat->EDN1_kerat->EDNRB_melan->PLC_melan->DAG_melan->PRKCB_melan->TYR_melan->DOPAquinone_melan->Cysteinyl_DOPA_melan->Pheomelanin_melan
EGFR_kerat	Dendrite_formation_melan	EGFR_kerat->PIK3CA_kerat->PDPK1_kerat->PRKCH_kerat->CASP3_kerat->PRKCD_kerat->NFKB1_kerat->KITLG_kerat->KIT_melan->PIK3CA_melan->RAC1_melan->RAC1:PARD6A:CDC42_melan->PRKCZ_melan->Dendrite_formation_melan	RAC1_melan	EGFR_kerat->PIK3CA_kerat->PDPK1_kerat->PRKCH_kerat->MAPK14_kerat->FOS_kerat->FOS_kerat:JUN_kerat->EDN1_kerat->EDNRB_melan->ADCY4_melan->cAMP_melan->RAP1A_melan->RAC1_melan->RAC1:PARD6A:CDC42_melan->PRKCZ_melan->Dendrite_formation_melan	EGFR_kerat->PIK3CA_kerat->PDPK1_kerat->PRKCH_kerat->CASP3_kerat->PRKCD_kerat->NFKB1_kerat->KITLG_kerat->KIT_melan->PIK3CA_melan->RAC1_melan->RAC1:PARD6A:CDC42_melan->PRKCZ_melan->Dendrite_formation_melan	EGFR_kerat->PIK3CA_kerat->PDPK1_kerat->PRKCH_kerat->CASP3_kerat->PRKCD_kerat->NFKB1_kerat->KITLG_kerat->KIT_melan->PIK3CA_melan->RAC1_melan->RAC1:PARD6A:CDC42_melan->PRKCZ_melan->Dendrite_formation_melan	EGFR_kerat->PIK3CA_kerat->PDPK1_kerat->PRKCH_kerat->CASP3_kerat->PRKCD_kerat->NFKB1_kerat->KITLG_kerat->KIT_melan->PIK3CA_melan->RAC1_melan->RAC1:PARD6A:CDC42_melan->PRKCZ_melan->Dendrite_formation_melan	EGFR_kerat->PIK3CA_kerat->PDPK1_kerat->PRKCH_kerat->CASP3_kerat->PRKCD_kerat->NFKB1_kerat->KITLG_kerat->KIT_melan->PIK3CA_melan->RAC1_melan->RAC1:PARD6A:CDC42_melan->PRKCZ_melan->Dendrite_formation_melan	EGFR_kerat->PIK3CA_kerat->PDPK1_kerat->PRKCH_kerat->CASP3_kerat->PRKCD_kerat->NFKB1_kerat->EDN1_kerat->EDNRB_melan->ADCY4_melan->cAMP_melan->RAP1A_melan->RAC1_melan->RAC1:PARD6A:CDC42_melan->PRKCZ_melan->Dendrite_formation_melan	EGFR_kerat->PIK3CA_kerat->PDPK1_kerat->PRKCH_kerat->CASP3_kerat->PRKCD_kerat->NFKB1_kerat->KITLG_kerat->KIT_melan->PIK3CA_melan->RAC1_melan->RAC1:PARD6A:CDC42_melan->PRKCZ_melan->Dendrite_formation_melan	EGFR_kerat->PIK3CA_kerat->PDPK1_kerat->PRKCH_kerat->CASP3_kerat->PRKCD_kerat->NFKB1_kerat->KITLG_kerat->KIT_melan->PIK3CA_melan->RAC1_melan->RAC1:PARD6A:CDC42_melan->PRKCZ_melan->Dendrite_formation_melan	EGFR_kerat->PIK3CA_kerat->PDPK1_kerat->PRKCH_kerat->MAPK14_kerat->FOS_kerat->FOS_kerat:JUN_kerat->EDN1_kerat->EDNRB_melan->ADCY4_melan->cAMP_melan->RAP1A_melan->RAC1_melan->RAC1:PARD6A:CDC42_melan->PRKCZ_melan->Dendrite_formation_melan	EGFR_kerat->PIK3CA_kerat->PDPK1_kerat->PRKCH_kerat->CASP3_kerat->PRKCD_kerat->NFKB1_kerat->KITLG_kerat->KIT_melan->PIK3CA_melan->RAC1_melan->RAC1:PARD6A:CDC42_melan->PRKCZ_melan->Dendrite_formation_melan	EGFR_kerat->PIK3CA_kerat->PDPK1_kerat->PRKCH_kerat->MAPK14_kerat->FOS_kerat->FOS_kerat:JUN_kerat->EDN1_kerat->EDNRB_melan->ADCY4_melan->cAMP_melan->RAP1A_melan->RAC1_melan->RAC1:PARD6A:CDC42_melan->PRKCZ_melan->Dendrite_formation_melan	EGFR_kerat->PIK3CA_kerat->PDPK1_kerat->PRKCH_kerat->CASP3_kerat->PRKCD_kerat->NFKB1_kerat->EDN1_kerat->EDNRB_melan->ADCY4_melan->cAMP_melan->RAP1A_melan->RAC1_melan->RAC1:PARD6A:CDC42_melan->PRKCZ_melan->Dendrite_formation_melan	EGFR_kerat->PIK3CA_kerat->PDPK1_kerat->PRKCH_kerat->CASP3_kerat->PRKCD_kerat->NFKB1_kerat->KITLG_kerat->KIT_melan->PIK3CA_melan->RAC1_melan->RAC1:PARD6A:CDC42_melan->PRKCZ_melan->Dendrite_formation_melan	EGFR_kerat->PIK3CA_kerat->PDPK1_kerat->PRKCH_kerat->CASP3_kerat->PRKCD_kerat->NFKB1_kerat->KITLG_kerat->KIT_melan->PIK3CA_melan->RAC1_melan->RAC1:PARD6A:CDC42_melan->PRKCZ_melan->Dendrite_formation_melan	EGFR_kerat->PIK3CA_kerat->PDPK1_kerat->PRKCH_kerat->CASP3_kerat->PRKCD_kerat->NFKB1_kerat->KITLG_kerat->KIT_melan->PIK3CA_melan->RAC1_melan->RAC1:PARD6A:CDC42_melan->PRKCZ_melan->Dendrite_formation_melan	EGFR_kerat->PIK3CA_kerat->PDPK1_kerat->PRKCH_kerat->CASP3_kerat->PRKCD_kerat->NFKB1_kerat->KITLG_kerat->KIT_melan->PIK3CA_melan->RAC1_melan->RAC1:PARD6A:CDC42_melan->PRKCZ_melan->Dendrite_formation_melan	EGFR_kerat->PIK3CA_kerat->PDPK1_kerat->PRKCH_kerat->CASP3_kerat->PRKCD_kerat->NFKB1_kerat->KITLG_kerat->KIT_melan->PIK3CA_melan->RAC1_melan->RAC1:PARD6A:CDC42_melan->PRKCZ_melan->Dendrite_formation_melan	EGFR_kerat->PIK3CA_kerat->PDPK1_kerat->PRKCH_kerat->CASP3_kerat->PRKCD_kerat->NFKB1_kerat->KITLG_kerat->KIT_melan->PIK3CA_melan->RAC1_melan->RAC1:PARD6A:CDC42_melan->PRKCZ_melan->Dendrite_formation_melan	EGFR_kerat->PIK3CA_kerat->PDPK1_kerat->PRKCH_kerat->CASP3_kerat->PRKCD_kerat->NFKB1_kerat->KITLG_kerat->KIT_melan->PIK3CA_melan->RAC1_melan->RAC1:PARD6A:CDC42_melan->PRKCZ_melan->Dendrite_formation_melan	EGFR_kerat->PIK3CA_kerat->PDPK1_kerat->PRKCH_kerat->CASP3_kerat->PRKCD_kerat->NFKB1_kerat->KITLG_kerat->KIT_melan->PIK3CA_melan->RAC1_melan->RAC1:PARD6A:CDC42_melan->PRKCZ_melan->Dendrite_formation_melan	EGFR_kerat->PIK3CA_kerat->PDPK1_kerat->PRKCH_kerat->CASP3_kerat->PRKCD_kerat->NFKB1_kerat->KITLG_kerat->KIT_melan->PIK3CA_melan->RAC1_melan->RAC1:PARD6A:CDC42_melan->PRKCZ_melan->Dendrite_formation_melan	NO PATH	EGFR_kerat->PIK3CA_kerat->PDPK1_kerat->PRKCH_kerat->CASP3_kerat->PRKCD_kerat->NFKB1_kerat->KITLG_kerat->KIT_melan->PIK3CA_melan->RAC1_melan->RAC1:PARD6A:CDC42_melan->PRKCZ_melan->Dendrite_formation_melan	EGFR_kerat->PIK3CA_kerat->PDPK1_kerat->PRKCH_kerat->CASP3_kerat->PRKCD_kerat->NFKB1_kerat->KITLG_kerat->KIT_melan->PIK3CA_melan->RAC1_melan->RAC1:PARD6A:CDC42_melan->PRKCZ_melan->Dendrite_formation_melan	EGFR_kerat->PIK3CA_kerat->PDPK1_kerat->PRKCH_kerat->CASP3_kerat->PRKCD_kerat->NFKB1_kerat->KITLG_kerat->KIT_melan->PIK3CA_melan->RAC1_melan->RAC1:PARD6A:CDC42_melan->PRKCZ_melan->Dendrite_formation_melan	EGFR_kerat->PIK3CA_kerat->PDPK1_kerat->PRKCH_kerat->CASP3_kerat->PRKCD_kerat->NFKB1_kerat->KITLG_kerat->KIT_melan->PIK3CA_melan->RAC1_melan->RAC1:PARD6A:CDC42_melan->PRKCZ_melan->Dendrite_formation_melan	EGFR_kerat->PIK3CA_kerat->PDPK1_kerat->PRKCH_kerat->CASP3_kerat->PRKCD_kerat->NFKB1_kerat->KITLG_kerat->KIT_melan->PIK3CA_melan->RAC1_melan->RAC1:PARD6A:CDC42_melan->PRKCZ_melan->Dendrite_formation_melan	EGFR_kerat->PIK3CA_kerat->PDPK1_kerat->PRKCH_kerat->CASP3_kerat->PRKCD_kerat->NFKB1_kerat->KITLG_kerat->KIT_melan->PIK3CA_melan->RAC1_melan->RAC1:PARD6A:CDC42_melan->PRKCZ_melan->Dendrite_formation_melan	EGFR_kerat->PIK3CA_kerat->PDPK1_kerat->PRKCH_kerat->CASP3_kerat->PRKCD_kerat->NFKB1_kerat->KITLG_kerat->KIT_melan->PIK3CA_melan->RAC1_melan->RAC1:PARD6A:CDC42_melan->PRKCZ_melan->Dendrite_formation_melan	EGFR_kerat->PIK3CA_kerat->PDPK1_kerat->PRKCH_kerat->CASP3_kerat->PRKCD_kerat->NFKB1_kerat->KITLG_kerat->KIT_melan->PIK3CA_melan->RAC1_melan->RAC1:PARD6A:CDC42_melan->PRKCZ_melan->Dendrite_formation_melan	EGFR_kerat->PIK3CA_kerat->PDPK1_kerat->PRKCH_kerat->CASP3_kerat->PRKCD_kerat->NFKB1_kerat->KITLG_kerat->KIT_melan->PIK3CA_melan->RAC1_melan->RAC1:PARD6A:CDC42_melan->PRKCZ_melan->Dendrite_formation_melan	EGFR_kerat->PIK3CA_kerat->PDPK1_kerat->PRKCH_kerat->CASP3_kerat->PRKCD_kerat->NFKB1_kerat->KITLG_kerat->KIT_melan->PIK3CA_melan->RAC1_melan->RAC1:PARD6A:CDC42_melan->PRKCZ_melan->Dendrite_formation_melan	EGFR_kerat->PIK3CA_kerat->PDPK1_kerat->PRKCH_kerat->CASP3_kerat->PRKCD_kerat->NFKB1_kerat->KITLG_kerat->KIT_melan->PIK3CA_melan->RAC1_melan->RAC1:PARD6A:CDC42_melan->PRKCZ_melan->Dendrite_formation_melan
EGFR_kerat	Melanosome_phagocytosis_kerat	EGFR_kerat->PIK3CA_kerat->PDPK1_kerat->PRKCH_kerat->CASP3_kerat->PRKCD_kerat->NFKB1_kerat->F2RL1_kerat->RHOA_kerat->Melanosome_phagocytosis_kerat	NFKB1_kerat;F2RL1_kerat	NO PATH	EGFR_kerat->PIK3CA_kerat->PDPK1_kerat->PRKCH_kerat->CASP3_kerat->PRKCD_kerat->NFKB1_kerat->F2RL1_kerat->RHOA_kerat->Melanosome_phagocytosis_kerat	EGFR_kerat->PIK3CA_kerat->PDPK1_kerat->PRKCH_kerat->CASP3_kerat->PRKCD_kerat->NFKB1_kerat->F2RL1_kerat->RHOA_kerat->Melanosome_phagocytosis_kerat	EGFR_kerat->PIK3CA_kerat->PDPK1_kerat->PRKCH_kerat->CASP3_kerat->PRKCD_kerat->NFKB1_kerat->F2RL1_kerat->RHOA_kerat->Melanosome_phagocytosis_kerat	EGFR_kerat->PIK3CA_kerat->PDPK1_kerat->PRKCH_kerat->CASP3_kerat->PRKCD_kerat->NFKB1_kerat->F2RL1_kerat->RHOA_kerat->Melanosome_phagocytosis_kerat	EGFR_kerat->PIK3CA_kerat->PDPK1_kerat->PRKCH_kerat->CASP3_kerat->PRKCD_kerat->NFKB1_kerat->F2RL1_kerat->RHOA_kerat->Melanosome_phagocytosis_kerat	EGFR_kerat->PIK3CA_kerat->PDPK1_kerat->PRKCH_kerat->CASP3_kerat->PRKCD_kerat->NFKB1_kerat->F2RL1_kerat->RHOA_kerat->Melanosome_phagocytosis_kerat	EGFR_kerat->PIK3CA_kerat->PDPK1_kerat->PRKCH_kerat->CASP3_kerat->PRKCD_kerat->NFKB1_kerat->F2RL1_kerat->RHOA_kerat->Melanosome_phagocytosis_kerat	EGFR_kerat->PIK3CA_kerat->PDPK1_kerat->PRKCH_kerat->CASP3_kerat->DFFB:DFFA_kerat->DFFB_kerat->DNA_Damage_kerat->NFKB1_kerat->F2RL1_kerat->RHOA_kerat->Melanosome_phagocytosis_kerat	EGFR_kerat->PIK3CA_kerat->PDPK1_kerat->PRKCH_kerat->CASP3_kerat->PRKCD_kerat->NFKB1_kerat->F2RL1_kerat->RHOA_kerat->Melanosome_phagocytosis_kerat	EGFR_kerat->PIK3CA_kerat->PDPK1_kerat->AKT1_kerat->BAD_kerat->CYCS_kerat->TFAP2A_kerat->SPTLC1_kerat->Ceramide_kerat->PRKCZ_kerat->NFKB1_kerat->F2RL1_kerat->RHOA_kerat->Melanosome_phagocytosis_kerat	EGFR_kerat->PIK3CA_kerat->PDPK1_kerat->PRKCH_kerat->CASP3_kerat->PRKCD_kerat->NFKB1_kerat->F2RL1_kerat->RHOA_kerat->Melanosome_phagocytosis_kerat	EGFR_kerat->PIK3CA_kerat->PDPK1_kerat->PRKCH_kerat->CASP3_kerat->PRKCD_kerat->NFKB1_kerat->F2RL1_kerat->RHOA_kerat->Melanosome_phagocytosis_kerat	EGFR_kerat->PIK3CA_kerat->PDPK1_kerat->PRKCH_kerat->CASP3_kerat->PRKCD_kerat->NFKB1_kerat->F2RL1_kerat->RHOA_kerat->Melanosome_phagocytosis_kerat	EGFR_kerat->PIK3CA_kerat->PDPK1_kerat->PRKCH_kerat->CASP3_kerat->PRKCD_kerat->NFKB1_kerat->F2RL1_kerat->RHOA_kerat->Melanosome_phagocytosis_kerat	EGFR_kerat->PIK3CA_kerat->PDPK1_kerat->PRKCH_kerat->CASP3_kerat->PRKCD_kerat->NFKB1_kerat->F2RL1_kerat->RHOA_kerat->Melanosome_phagocytosis_kerat	EGFR_kerat->PIK3CA_kerat->PDPK1_kerat->PRKCH_kerat->CASP3_kerat->PRKCD_kerat->NFKB1_kerat->F2RL1_kerat->RHOA_kerat->Melanosome_phagocytosis_kerat	EGFR_kerat->PIK3CA_kerat->PDPK1_kerat->PRKCH_kerat->CASP3_kerat->PRKCD_kerat->NFKB1_kerat->F2RL1_kerat->RHOA_kerat->Melanosome_phagocytosis_kerat	EGFR_kerat->PIK3CA_kerat->PDPK1_kerat->PRKCH_kerat->CASP3_kerat->PRKCD_kerat->NFKB1_kerat->F2RL1_kerat->RHOA_kerat->Melanosome_phagocytosis_kerat	EGFR_kerat->PIK3CA_kerat->PDPK1_kerat->PRKCH_kerat->CASP3_kerat->PRKCD_kerat->NFKB1_kerat->F2RL1_kerat->RHOA_kerat->Melanosome_phagocytosis_kerat	EGFR_kerat->PIK3CA_kerat->PDPK1_kerat->PRKCH_kerat->CASP3_kerat->PRKCD_kerat->NFKB1_kerat->F2RL1_kerat->RHOA_kerat->Melanosome_phagocytosis_kerat	EGFR_kerat->PIK3CA_kerat->PDPK1_kerat->PRKCH_kerat->CASP3_kerat->PRKCD_kerat->NFKB1_kerat->F2RL1_kerat->RHOA_kerat->Melanosome_phagocytosis_kerat	EGFR_kerat->PIK3CA_kerat->PDPK1_kerat->PRKCH_kerat->CASP3_kerat->PRKCD_kerat->NFKB1_kerat->F2RL1_kerat->RHOA_kerat->Melanosome_phagocytosis_kerat	EGFR_kerat->PIK3CA_kerat->PDPK1_kerat->PRKCH_kerat->CASP3_kerat->PRKCD_kerat->NFKB1_kerat->F2RL1_kerat->RHOA_kerat->Melanosome_phagocytosis_kerat	EGFR_kerat->PIK3CA_kerat->PDPK1_kerat->PRKCH_kerat->CASP3_kerat->PRKCD_kerat->NFKB1_kerat->F2RL1_kerat->RHOA_kerat->Melanosome_phagocytosis_kerat	EGFR_kerat->PIK3CA_kerat->PDPK1_kerat->PRKCH_kerat->CASP3_kerat->PRKCD_kerat->NFKB1_kerat->F2RL1_kerat->RHOA_kerat->Melanosome_phagocytosis_kerat	EGFR_kerat->PIK3CA_kerat->PDPK1_kerat->PRKCH_kerat->CASP3_kerat->PRKCD_kerat->NFKB1_kerat->F2RL1_kerat->RHOA_kerat->Melanosome_phagocytosis_kerat	NO PATH	EGFR_kerat->PIK3CA_kerat->PDPK1_kerat->PRKCH_kerat->CASP3_kerat->PRKCD_kerat->NFKB1_kerat->F2RL1_kerat->RHOA_kerat->Melanosome_phagocytosis_kerat	EGFR_kerat->PIK3CA_kerat->PDPK1_kerat->PRKCH_kerat->CASP3_kerat->PRKCD_kerat->NFKB1_kerat->F2RL1_kerat->RHOA_kerat->Melanosome_phagocytosis_kerat	EGFR_kerat->PIK3CA_kerat->PDPK1_kerat->PRKCH_kerat->CASP3_kerat->PRKCD_kerat->NFKB1_kerat->F2RL1_kerat->RHOA_kerat->Melanosome_phagocytosis_kerat	EGFR_kerat->PIK3CA_kerat->PDPK1_kerat->PRKCH_kerat->CASP3_kerat->PRKCD_kerat->NFKB1_kerat->F2RL1_kerat->RHOA_kerat->Melanosome_phagocytosis_kerat	EGFR_kerat->PIK3CA_kerat->PDPK1_kerat->PRKCH_kerat->CASP3_kerat->PRKCD_kerat->NFKB1_kerat->F2RL1_kerat->RHOA_kerat->Melanosome_phagocytosis_kerat
EGFR_kerat	Apoptosis_melan	EGFR_kerat->PIK3CA_kerat->PDPK1_kerat->PRKCH_kerat->CASP3_kerat->PRKCD_kerat->NFKB1_kerat->KITLG_kerat->KIT_melan->PIK3CA_melan->PDPK1_melan->AKT1_melan->BAD_melan->CYCS_melan->Apoptosis_melan	none	EGFR_kerat->PIK3CA_kerat->PDPK1_kerat->PRKCH_kerat->MAPK14_kerat->FOS_kerat->FOS_kerat:JUN_kerat->EDN1_kerat->EDNRB_melan->ADCY4_melan->cAMP_melan->PRKACA_melan->CREB1_melan->BCL2_melan->BAX_melan->CYCS_melan->Apoptosis_melan	EGFR_kerat->PIK3CA_kerat->PDPK1_kerat->PRKCH_kerat->CASP3_kerat->PRKCD_kerat->NFKB1_kerat->KITLG_kerat->KIT_melan->PIK3CA_melan->PDPK1_melan->AKT1_melan->BAD_melan->CYCS_melan->Apoptosis_melan	EGFR_kerat->PIK3CA_kerat->PDPK1_kerat->PRKCH_kerat->CASP3_kerat->PRKCD_kerat->NFKB1_kerat->KITLG_kerat->KIT_melan->PIK3CA_melan->PDPK1_melan->AKT1_melan->BAD_melan->CYCS_melan->Apoptosis_melan	EGFR_kerat->PIK3CA_kerat->PDPK1_kerat->PRKCH_kerat->CASP3_kerat->PRKCD_kerat->NFKB1_kerat->KITLG_kerat->KIT_melan->PIK3CA_melan->PDPK1_melan->AKT1_melan->BAD_melan->CYCS_melan->Apoptosis_melan	EGFR_kerat->PIK3CA_kerat->PDPK1_kerat->PRKCH_kerat->CASP3_kerat->PRKCD_kerat->NFKB1_kerat->KITLG_kerat->KIT_melan->PIK3CA_melan->PDPK1_melan->AKT1_melan->BAD_melan->CYCS_melan->Apoptosis_melan	EGFR_kerat->PIK3CA_kerat->PDPK1_kerat->PRKCH_kerat->CASP3_kerat->PRKCD_kerat->NFKB1_kerat->EDN1_kerat->EDNRB_melan->ADCY4_melan->cAMP_melan->PRKACA_melan->CREB1_melan->BCL2_melan->BAX_melan->CYCS_melan->Apoptosis_melan	EGFR_kerat->PIK3CA_kerat->PDPK1_kerat->PRKCH_kerat->CASP3_kerat->PRKCD_kerat->NFKB1_kerat->KITLG_kerat->KIT_melan->PIK3CA_melan->RAC1_melan->MAP2K3_melan->MAPK14_melan->BAX_melan->CYCS_melan->Apoptosis_melan	EGFR_kerat->PIK3CA_kerat->PDPK1_kerat->PRKCH_kerat->CASP3_kerat->PRKCD_kerat->NFKB1_kerat->KITLG_kerat->KIT_melan->PIK3CA_melan->PDPK1_melan->AKT1_melan->BAD_melan->CYCS_melan->Apoptosis_melan	EGFR_kerat->PIK3CA_kerat->PDPK1_kerat->PRKCH_kerat->CASP3_kerat->DFFB:DFFA_kerat->DFFB_kerat->DNA_Damage_kerat->NFKB1_kerat->KITLG_kerat->KIT_melan->PIK3CA_melan->PDPK1_melan->AKT1_melan->BAD_melan->CYCS_melan->Apoptosis_melan	EGFR_kerat->PIK3CA_kerat->PDPK1_kerat->PRKCH_kerat->CASP3_kerat->PRKCD_kerat->NFKB1_kerat->KITLG_kerat->KIT_melan->PIK3CA_melan->PDPK1_melan->AKT1_melan->BAD_melan->CYCS_melan->Apoptosis_melan	EGFR_kerat->PIK3CA_kerat->PDPK1_kerat->PRKCH_kerat->MAPK14_kerat->FOS_kerat->FOS_kerat:JUN_kerat->EDN1_kerat->EDNRB_melan->ADCY4_melan->cAMP_melan->PRKACA_melan->CREB1_melan->BCL2_melan->BAX_melan->CYCS_melan->Apoptosis_melan	EGFR_kerat->PIK3CA_kerat->PDPK1_kerat->PRKCH_kerat->CASP3_kerat->PRKCD_kerat->NFKB1_kerat->EDN1_kerat->EDNRB_melan->ADCY4_melan->cAMP_melan->PRKACA_melan->CREB1_melan->BCL2_melan->BAX_melan->CYCS_melan->Apoptosis_melan	EGFR_kerat->PIK3CA_kerat->PDPK1_kerat->PRKCH_kerat->CASP3_kerat->PRKCD_kerat->NFKB1_kerat->KITLG_kerat->KIT_melan->PIK3CA_melan->PDPK1_melan->AKT1_melan->BAD_melan->CYCS_melan->Apoptosis_melan	EGFR_kerat->PIK3CA_kerat->PDPK1_kerat->PRKCH_kerat->CASP3_kerat->PRKCD_kerat->NFKB1_kerat->KITLG_kerat->KIT_melan->PIK3CA_melan->PDPK1_melan->AKT1_melan->BAD_melan->CYCS_melan->Apoptosis_melan	EGFR_kerat->PIK3CA_kerat->PDPK1_kerat->PRKCH_kerat->CASP3_kerat->PRKCD_kerat->NFKB1_kerat->KITLG_kerat->KIT_melan->PIK3CA_melan->PDPK1_melan->AKT1_melan->BAD_melan->CYCS_melan->Apoptosis_melan	EGFR_kerat->PIK3CA_kerat->PDPK1_kerat->PRKCH_kerat->CASP3_kerat->PRKCD_kerat->NFKB1_kerat->KITLG_kerat->KIT_melan->PIK3CA_melan->PDPK1_melan->AKT1_melan->BAD_melan->CYCS_melan->Apoptosis_melan	EGFR_kerat->PIK3CA_kerat->PDPK1_kerat->PRKCH_kerat->CASP3_kerat->PRKCD_kerat->NFKB1_kerat->KITLG_kerat->KIT_melan->PIK3CA_melan->PDPK1_melan->AKT1_melan->BAD_melan->CYCS_melan->Apoptosis_melan	EGFR_kerat->PIK3CA_kerat->PDPK1_kerat->PRKCH_kerat->CASP3_kerat->PRKCD_kerat->NFKB1_kerat->KITLG_kerat->KIT_melan->PIK3CA_melan->PDPK1_melan->AKT1_melan->BAD_melan->CYCS_melan->Apoptosis_melan	EGFR_kerat->PIK3CA_kerat->PDPK1_kerat->PRKCH_kerat->CASP3_kerat->PRKCD_kerat->NFKB1_kerat->KITLG_kerat->KIT_melan->PIK3CA_melan->PDPK1_melan->AKT1_melan->BAD_melan->CYCS_melan->Apoptosis_melan	EGFR_kerat->PIK3CA_kerat->PDPK1_kerat->PRKCH_kerat->CASP3_kerat->PRKCD_kerat->NFKB1_kerat->KITLG_kerat->KIT_melan->PIK3CA_melan->PDPK1_melan->AKT1_melan->BAD_melan->CYCS_melan->Apoptosis_melan	EGFR_kerat->PIK3CA_kerat->PDPK1_kerat->PRKCH_kerat->CASP3_kerat->PRKCD_kerat->NFKB1_kerat->KITLG_kerat->KIT_melan->PIK3CA_melan->PDPK1_melan->AKT1_melan->BAD_melan->CYCS_melan->Apoptosis_melan	EGFR_kerat->PIK3CA_kerat->PDPK1_kerat->PRKCH_kerat->CASP3_kerat->PRKCD_kerat->NFKB1_kerat->KITLG_kerat->KIT_melan->PIK3CA_melan->PDPK1_melan->AKT1_melan->BAD_melan->CYCS_melan->Apoptosis_melan	EGFR_kerat->PIK3CA_kerat->PDPK1_kerat->PRKCH_kerat->CASP3_kerat->PRKCD_kerat->NFKB1_kerat->KITLG_kerat->KIT_melan->PIK3CA_melan->PDPK1_melan->AKT1_melan->BAD_melan->CYCS_melan->Apoptosis_melan	EGFR_kerat->PIK3CA_kerat->PDPK1_kerat->PRKCH_kerat->CASP3_kerat->PRKCD_kerat->NFKB1_kerat->KITLG_kerat->KIT_melan->PIK3CA_melan->PDPK1_melan->AKT1_melan->BAD_melan->CYCS_melan->Apoptosis_melan	EGFR_kerat->PIK3CA_kerat->PDPK1_kerat->PRKCH_kerat->CASP3_kerat->PRKCD_kerat->NFKB1_kerat->KITLG_kerat->KIT_melan->PIK3CA_melan->PDPK1_melan->AKT1_melan->BAD_melan->CYCS_melan->Apoptosis_melan	EGFR_kerat->PIK3CA_kerat->PDPK1_kerat->PRKCH_kerat->CASP3_kerat->PRKCD_kerat->NFKB1_kerat->KITLG_kerat->KIT_melan->PIK3CA_melan->PDPK1_melan->AKT1_melan->BAD_melan->CYCS_melan->Apoptosis_melan	EGFR_kerat->PIK3CA_kerat->PDPK1_kerat->PRKCH_kerat->CASP3_kerat->PRKCD_kerat->NFKB1_kerat->KITLG_kerat->KIT_melan->PIK3CA_melan->PDPK1_melan->AKT1_melan->BAD_melan->CYCS_melan->Apoptosis_melan	EGFR_kerat->PIK3CA_kerat->PDPK1_kerat->PRKCH_kerat->CASP3_kerat->PRKCD_kerat->NFKB1_kerat->KITLG_kerat->KIT_melan->PIK3CA_melan->PDPK1_melan->AKT1_melan->BAD_melan->CYCS_melan->Apoptosis_melan	EGFR_kerat->PIK3CA_kerat->PDPK1_kerat->PRKCH_kerat->CASP3_kerat->PRKCD_kerat->NFKB1_kerat->KITLG_kerat->KIT_melan->PIK3CA_melan->PDPK1_melan->AKT1_melan->BAD_melan->CYCS_melan->Apoptosis_melan	EGFR_kerat->PIK3CA_kerat->PDPK1_kerat->PRKCH_kerat->CASP3_kerat->PRKCD_kerat->NFKB1_kerat->KITLG_kerat->KIT_melan->PIK3CA_melan->PDPK1_melan->AKT1_melan->BAD_melan->CYCS_melan->Apoptosis_melan	EGFR_kerat->PIK3CA_kerat->PDPK1_kerat->PRKCH_kerat->CASP3_kerat->PRKCD_kerat->NFKB1_kerat->KITLG_kerat->KIT_melan->PIK3CA_melan->PDPK1_melan->AKT1_melan->BAD_melan->CYCS_melan->Apoptosis_melan	EGFR_kerat->PIK3CA_kerat->PDPK1_kerat->PRKCH_kerat->CASP3_kerat->PRKCD_kerat->NFKB1_kerat->KITLG_kerat->KIT_melan->PIK3CA_melan->PDPK1_melan->AKT1_melan->BAD_melan->CYCS_melan->Apoptosis_melan	EGFR_kerat->PIK3CA_kerat->PDPK1_kerat->PRKCH_kerat->CASP3_kerat->PRKCD_kerat->NFKB1_kerat->KITLG_kerat->KIT_melan->PIK3CA_melan->PDPK1_melan->AKT1_melan->BAD_melan->CYCS_melan->Apoptosis_melan
EGFR_kerat	Cell_proliferation_melan	EGFR_kerat->PIK3CA_kerat->PDPK1_kerat->PRKCH_kerat->CASP3_kerat->PRKCD_kerat->NFKB1_kerat->CSF2_kerat->CSF2RA_melan->CSF2RA:JAK1_melan->STAT3_melan->CCND1_melan->CDK4:CCND1_melan->Cell_proliferation_melan	none	EGFR_kerat->PIK3CA_kerat->PDPK1_kerat->PRKCH_kerat->MAPK14_kerat->FOS_kerat->FOS_kerat:JUN_kerat->EDN1_kerat->EDNRB_melan->ADCY4_melan->cAMP_melan->PRKACA_melan->CREB1_melan->MITF_melan->CDK4_melan->CDK4:CCND1_melan->Cell_proliferation_melan	EGFR_kerat->PIK3CA_kerat->PDPK1_kerat->PRKCH_kerat->CASP3_kerat->PRKCD_kerat->NFKB1_kerat->CSF2_kerat->CSF2RA_melan->CSF2RA:JAK1_melan->STAT3_melan->CCND1_melan->CDK4:CCND1_melan->Cell_proliferation_melan	EGFR_kerat->PIK3CA_kerat->PDPK1_kerat->PRKCH_kerat->CASP3_kerat->PRKCD_kerat->NFKB1_kerat->CSF2_kerat->CSF2RA_melan->CSF2RA:JAK1_melan->STAT3_melan->CCND1_melan->CDK4:CCND1_melan->Cell_proliferation_melan	EGFR_kerat->PIK3CA_kerat->PDPK1_kerat->PRKCH_kerat->CASP3_kerat->PRKCD_kerat->NFKB1_kerat->CSF2_kerat->CSF2RA_melan->CSF2RA:JAK1_melan->STAT3_melan->CCND1_melan->CDK4:CCND1_melan->Cell_proliferation_melan	EGFR_kerat->PIK3CA_kerat->PDPK1_kerat->PRKCH_kerat->CASP3_kerat->PRKCD_kerat->NFKB1_kerat->CSF2_kerat->CSF2RA_melan->CSF2RA:JAK1_melan->STAT3_melan->CCND1_melan->CDK4:CCND1_melan->Cell_proliferation_melan	EGFR_kerat->PIK3CA_kerat->PDPK1_kerat->PRKCH_kerat->CASP3_kerat->PRKCD_kerat->NFKB1_kerat->CSF2_kerat->CSF2RA_melan->CSF2RA:JAK1_melan->STAT3_melan->CCND1_melan->CDK4:CCND1_melan->Cell_proliferation_melan	EGFR_kerat->PIK3CA_kerat->PDPK1_kerat->PRKCH_kerat->CASP3_kerat->PRKCD_kerat->NFKB1_kerat->CSF2_kerat->CSF2RA_melan->CSF2RA:JAK1_melan->STAT3_melan->CCND1_melan->CDK4:CCND1_melan->Cell_proliferation_melan	EGFR_kerat->PIK3CA_kerat->PDPK1_kerat->PRKCH_kerat->CASP3_kerat->PRKCD_kerat->NFKB1_kerat->CSF2_kerat->CSF2RA_melan->CSF2RA:JAK1_melan->STAT3_melan->CCND1_melan->CDK4:CCND1_melan->Cell_proliferation_melan	EGFR_kerat->PIK3CA_kerat->PDPK1_kerat->PRKCH_kerat->CASP3_kerat->DFFB:DFFA_kerat->DFFB_kerat->DNA_Damage_kerat->NFKB1_kerat->CSF2_kerat->CSF2RA_melan->CSF2RA:JAK1_melan->STAT3_melan->CCND1_melan->CDK4:CCND1_melan->Cell_proliferation_melan	EGFR_kerat->PIK3CA_kerat->PDPK1_kerat->PRKCH_kerat->CASP3_kerat->PRKCD_kerat->NFKB1_kerat->CSF2_kerat->CSF2RA_melan->CSF2RA:JAK1_melan->STAT3_melan->CCND1_melan->CDK4:CCND1_melan->Cell_proliferation_melan	EGFR_kerat->PIK3CA_kerat->PDPK1_kerat->PRKCH_kerat->MAPK14_kerat->FOS_kerat->FOS_kerat:JUN_kerat->EDN1_kerat->EDNRB_melan->ADCY4_melan->cAMP_melan->PRKACA_melan->CREB1_melan->MITF_melan->CDK4_melan->CDK4:CCND1_melan->Cell_proliferation_melan	EGFR_kerat->PIK3CA_kerat->PDPK1_kerat->PRKCH_kerat->CASP3_kerat->PRKCD_kerat->NFKB1_kerat->CSF2_kerat->CSF2RA_melan->CSF2RA:JAK1_melan->STAT3_melan->CCND1_melan->CDK4:CCND1_melan->Cell_proliferation_melan	EGFR_kerat->PIK3CA_kerat->PDPK1_kerat->PRKCH_kerat->CASP3_kerat->PRKCD_kerat->NFKB1_kerat->CSF2_kerat->CSF2RA_melan->CSF2RA:JAK1_melan->STAT3_melan->CCND1_melan->CDK4:CCND1_melan->Cell_proliferation_melan	EGFR_kerat->PIK3CA_kerat->PDPK1_kerat->PRKCH_kerat->CASP3_kerat->PRKCD_kerat->NFKB1_kerat->CSF2_kerat->CSF2RA_melan->CSF2RA:JAK1_melan->STAT3_melan->CCND1_melan->CDK4:CCND1_melan->Cell_proliferation_melan	EGFR_kerat->PIK3CA_kerat->PDPK1_kerat->PRKCH_kerat->CASP3_kerat->PRKCD_kerat->NFKB1_kerat->CSF2_kerat->CSF2RA_melan->CSF2RA:JAK1_melan->STAT3_melan->CCND1_melan->CDK4:CCND1_melan->Cell_proliferation_melan	EGFR_kerat->PIK3CA_kerat->PDPK1_kerat->PRKCH_kerat->CASP3_kerat->PRKCD_kerat->NFKB1_kerat->CSF2_kerat->CSF2RA_melan->CSF2RA:JAK1_melan->STAT3_melan->CCND1_melan->CDK4:CCND1_melan->Cell_proliferation_melan	EGFR_kerat->PIK3CA_kerat->PDPK1_kerat->PRKCH_kerat->CASP3_kerat->PRKCD_kerat->NFKB1_kerat->CSF2_kerat->CSF2RA_melan->CSF2RA:JAK1_melan->STAT3_melan->CCND1_melan->CDK4:CCND1_melan->Cell_proliferation_melan	EGFR_kerat->PIK3CA_kerat->PDPK1_kerat->PRKCH_kerat->CASP3_kerat->PRKCD_kerat->NFKB1_kerat->CSF2_kerat->CSF2RA_melan->CSF2RA:JAK1_melan->STAT3_melan->CCND1_melan->CDK4:CCND1_melan->Cell_proliferation_melan	EGFR_kerat->PIK3CA_kerat->PDPK1_kerat->PRKCH_kerat->CASP3_kerat->PRKCD_kerat->NFKB1_kerat->CSF2_kerat->CSF2RA_melan->CSF2RA:JAK1_melan->STAT3_melan->CCND1_melan->CDK4:CCND1_melan->Cell_proliferation_melan	EGFR_kerat->PIK3CA_kerat->PDPK1_kerat->PRKCH_kerat->CASP3_kerat->PRKCD_kerat->NFKB1_kerat->CSF2_kerat->CSF2RA_melan->CSF2RA:JAK1_melan->STAT3_melan->CCND1_melan->CDK4:CCND1_melan->Cell_proliferation_melan	EGFR_kerat->PIK3CA_kerat->PDPK1_kerat->PRKCH_kerat->CASP3_kerat->PRKCD_kerat->NFKB1_kerat->CSF2_kerat->CSF2RA_melan->CSF2RA:JAK1_melan->STAT3_melan->CCND1_melan->CDK4:CCND1_melan->Cell_proliferation_melan	EGFR_kerat->PIK3CA_kerat->PDPK1_kerat->PRKCH_kerat->CASP3_kerat->PRKCD_kerat->NFKB1_kerat->CSF2_kerat->CSF2RA_melan->CSF2RA:JAK1_melan->STAT3_melan->CCND1_melan->CDK4:CCND1_melan->Cell_proliferation_melan	EGFR_kerat->PIK3CA_kerat->PDPK1_kerat->PRKCH_kerat->CASP3_kerat->PRKCD_kerat->NFKB1_kerat->CSF2_kerat->CSF2RA_melan->CSF2RA:JAK1_melan->STAT3_melan->CCND1_melan->CDK4:CCND1_melan->Cell_proliferation_melan	EGFR_kerat->PIK3CA_kerat->PDPK1_kerat->PRKCH_kerat->CASP3_kerat->PRKCD_kerat->NFKB1_kerat->CSF2_kerat->CSF2RA_melan->CSF2RA:JAK1_melan->STAT3_melan->CCND1_melan->CDK4:CCND1_melan->Cell_proliferation_melan	EGFR_kerat->PIK3CA_kerat->PDPK1_kerat->PRKCH_kerat->CASP3_kerat->PRKCD_kerat->NFKB1_kerat->CSF2_kerat->CSF2RA_melan->CSF2RA:JAK1_melan->STAT3_melan->CCND1_melan->CDK4:CCND1_melan->Cell_proliferation_melan	EGFR_kerat->PIK3CA_kerat->PDPK1_kerat->PRKCH_kerat->CASP3_kerat->PRKCD_kerat->NFKB1_kerat->CSF2_kerat->CSF2RA_melan->CSF2RA:JAK1_melan->STAT3_melan->CCND1_melan->CDK4:CCND1_melan->Cell_proliferation_melan	EGFR_kerat->PIK3CA_kerat->PDPK1_kerat->PRKCH_kerat->CASP3_kerat->PRKCD_kerat->NFKB1_kerat->CSF2_kerat->CSF2RA_melan->CSF2RA:JAK1_melan->STAT3_melan->CCND1_melan->CDK4:CCND1_melan->Cell_proliferation_melan	EGFR_kerat->PIK3CA_kerat->PDPK1_kerat->PRKCH_kerat->CASP3_kerat->PRKCD_kerat->NFKB1_kerat->CSF2_kerat->CSF2RA_melan->CSF2RA:JAK1_melan->STAT3_melan->CCND1_melan->CDK4:CCND1_melan->Cell_proliferation_melan	EGFR_kerat->PIK3CA_kerat->PDPK1_kerat->PRKCH_kerat->CASP3_kerat->PRKCD_kerat->NFKB1_kerat->CSF2_kerat->CSF2RA_melan->CSF2RA:JAK1_melan->STAT3_melan->CCND1_melan->CDK4:CCND1_melan->Cell_proliferation_melan	EGFR_kerat->PIK3CA_kerat->PDPK1_kerat->PRKCH_kerat->CASP3_kerat->PRKCD_kerat->NFKB1_kerat->CSF2_kerat->CSF2RA_melan->CSF2RA:JAK1_melan->STAT3_melan->CCND1_melan->CDK4:CCND1_melan->Cell_proliferation_melan	EGFR_kerat->PIK3CA_kerat->PDPK1_kerat->PRKCH_kerat->CASP3_kerat->PRKCD_kerat->NFKB1_kerat->CSF2_kerat->CSF2RA_melan->CSF2RA:JAK1_melan->STAT3_melan->CCND1_melan->CDK4:CCND1_melan->Cell_proliferation_melan	EGFR_kerat->PIK3CA_kerat->PDPK1_kerat->PRKCH_kerat->CASP3_kerat->PRKCD_kerat->NFKB1_kerat->CSF2_kerat->CSF2RA_melan->CSF2RA:JAK1_melan->STAT3_melan->CCND1_melan->CDK4:CCND1_melan->Cell_proliferation_melan	EGFR_kerat->PIK3CA_kerat->PDPK1_kerat->PRKCH_kerat->CASP3_kerat->PRKCD_kerat->NFKB1_kerat->CSF2_kerat->CSF2RA_melan->CSF2RA:JAK1_melan->STAT3_melan->CCND1_melan->CDK4:CCND1_melan->Cell_proliferation_melan
EGFR_kerat	Melanosome_biogenesis	EGFR_kerat->PIK3CA_kerat->PDPK1_kerat->PRKCH_kerat->MAPK14_kerat->FOS_kerat->FOS_kerat:JUN_kerat->EDN1_kerat->EDNRB_melan->ADCY4_melan->cAMP_melan->PRKACA_melan->CREB1_melan->MITF_melan->OCA2->Melanosome_biogenesis	MITF_melan	EGFR_kerat->PIK3CA_kerat->PDPK1_kerat->PRKCH_kerat->MAPK14_kerat->FOS_kerat->FOS_kerat:JUN_kerat->EDN1_kerat->EDNRB_melan->ADCY4_melan->cAMP_melan->PRKACA_melan->CREB1_melan->MITF_melan->MLANA->Melanosome_biogenesis	EGFR_kerat->PIK3CA_kerat->PDPK1_kerat->PRKCH_kerat->CASP3_kerat->PRKCD_kerat->NFKB1_kerat->KITLG_kerat->KIT_melan->PIK3CA_melan->PDPK1_melan->AKT1_melan->CREB1_melan->MITF_melan->OCA2->Melanosome_biogenesis	NO PATH	EGFR_kerat->PIK3CA_kerat->PDPK1_kerat->PRKCH_kerat->MAPK14_kerat->FOS_kerat->FOS_kerat:JUN_kerat->EDN1_kerat->EDNRB_melan->ADCY4_melan->cAMP_melan->PRKACA_melan->CREB1_melan->MITF_melan->OCA2->Melanosome_biogenesis	EGFR_kerat->PIK3CA_kerat->PDPK1_kerat->PRKCH_kerat->CASP3_kerat->PRKCD_kerat->NFKB1_kerat->KITLG_kerat->KIT_melan->PIK3CA_melan->PDPK1_melan->AKT1_melan->CTNNB1_melan->CTNNB1:LEF1_melan->MITF_melan->OCA2->Melanosome_biogenesis	EGFR_kerat->PIK3CA_kerat->PDPK1_kerat->PRKCH_kerat->CASP3_kerat->PRKCD_kerat->NFKB1_kerat->EDN1_kerat->EDNRB_melan->ADCY4_melan->cAMP_melan->PRKACA_melan->CREB1_melan->MITF_melan->OCA2->Melanosome_biogenesis	EGFR_kerat->PIK3CA_kerat->PDPK1_kerat->PRKCH_kerat->CASP3_kerat->PRKCD_kerat->NFKB1_kerat->NOS2_kerat->Nitric_oxide_kerat->GUCY1A2_melan->cGMP_melan->PRKG1_melan->CREB1_melan->MITF_melan->OCA2->Melanosome_biogenesis	EGFR_kerat->PIK3CA_kerat->PDPK1_kerat->PRKCH_kerat->CASP3_kerat->PRKCD_kerat->NFKB1_kerat->KITLG_kerat->KIT_melan->PIK3CA_melan->PDPK1_melan->AKT1_melan->CREB1_melan->MITF_melan->OCA2->Melanosome_biogenesis	EGFR_kerat->PIK3CA_kerat->PDPK1_kerat->PRKCH_kerat->MAPK14_kerat->FOS_kerat->FOS_kerat:JUN_kerat->EDN1_kerat->EDNRB_melan->ADCY4_melan->cAMP_melan->PRKACA_melan->CREB1_melan->MITF_melan->OCA2->Melanosome_biogenesis	EGFR_kerat->PIK3CA_kerat->PDPK1_kerat->PRKCH_kerat->CASP3_kerat->PRKCD_kerat->NFKB1_kerat->KITLG_kerat->KIT_melan->PIK3CA_melan->PDPK1_melan->AKT1_melan->CREB1_melan->MITF_melan->MLANA->Melanosome_biogenesis	EGFR_kerat->PIK3CA_kerat->PDPK1_kerat->PRKCH_kerat->MAPK14_kerat->FOS_kerat->FOS_kerat:JUN_kerat->EDN1_kerat->EDNRB_melan->ADCY4_melan->cAMP_melan->PRKACA_melan->CREB1_melan->MITF_melan->OCA2->Melanosome_biogenesis	EGFR_kerat->PIK3CA_kerat->PDPK1_kerat->PRKCH_kerat->CASP3_kerat->PRKCD_kerat->NFKB1_kerat->EDN1_kerat->EDNRB_melan->ADCY4_melan->cAMP_melan->PRKACA_melan->CREB1_melan->MITF_melan->OCA2->Melanosome_biogenesis	EGFR_kerat->PIK3CA_kerat->PDPK1_kerat->PRKCH_kerat->CASP3_kerat->PRKCD_kerat->NFKB1_kerat->NOS2_kerat->Nitric_oxide_kerat->GUCY1A2_melan->cGMP_melan->PRKG1_melan->CREB1_melan->MITF_melan->MLANA->Melanosome_biogenesis	EGFR_kerat->PIK3CA_kerat->PDPK1_kerat->PRKCH_kerat->CASP3_kerat->PRKCD_kerat->NFKB1_kerat->NOS2_kerat->Nitric_oxide_kerat->GUCY1A2_melan->cGMP_melan->PRKG1_melan->CREB1_melan->MITF_melan->OCA2->Melanosome_biogenesis	EGFR_kerat->PIK3CA_kerat->PDPK1_kerat->PRKCH_kerat->CASP3_kerat->PRKCD_kerat->NFKB1_kerat->KITLG_kerat->KIT_melan->PIK3CA_melan->PDPK1_melan->AKT1_melan->CREB1_melan->MITF_melan->OCA2->Melanosome_biogenesis	EGFR_kerat->PIK3CA_kerat->PDPK1_kerat->PRKCH_kerat->CASP3_kerat->PRKCD_kerat->NFKB1_kerat->NOS2_kerat->Nitric_oxide_kerat->GUCY1A2_melan->cGMP_melan->PRKG1_melan->CREB1_melan->MITF_melan->OCA2->Melanosome_biogenesis	EGFR_kerat->PIK3CA_kerat->PDPK1_kerat->PRKCH_kerat->CASP3_kerat->PRKCD_kerat->NFKB1_kerat->KITLG_kerat->KIT_melan->PIK3CA_melan->PDPK1_melan->AKT1_melan->CREB1_melan->MITF_melan->OCA2->Melanosome_biogenesis	EGFR_kerat->PIK3CA_kerat->PDPK1_kerat->PRKCH_kerat->CASP3_kerat->PRKCD_kerat->NFKB1_kerat->KITLG_kerat->KIT_melan->PIK3CA_melan->PDPK1_melan->AKT1_melan->CREB1_melan->MITF_melan->MLANA->Melanosome_biogenesis	EGFR_kerat->PIK3CA_kerat->PDPK1_kerat->PRKCH_kerat->CASP3_kerat->PRKCD_kerat->NFKB1_kerat->EDN1_kerat->EDNRB_melan->ADCY4_melan->cAMP_melan->PRKACA_melan->CREB1_melan->MITF_melan->OCA2->Melanosome_biogenesis	EGFR_kerat->PIK3CA_kerat->PDPK1_kerat->PRKCH_kerat->CASP3_kerat->PRKCD_kerat->NFKB1_kerat->KITLG_kerat->KIT_melan->PIK3CA_melan->PDPK1_melan->AKT1_melan->CREB1_melan->MITF_melan->MLANA->Melanosome_biogenesis	EGFR_kerat->PIK3CA_kerat->PDPK1_kerat->PRKCH_kerat->CASP3_kerat->PRKCD_kerat->NFKB1_kerat->KITLG_kerat->KIT_melan->PIK3CA_melan->PDPK1_melan->AKT1_melan->CREB1_melan->MITF_melan->OCA2->Melanosome_biogenesis	EGFR_kerat->PIK3CA_kerat->PDPK1_kerat->PRKCH_kerat->CASP3_kerat->PRKCD_kerat->NFKB1_kerat->EDN1_kerat->EDNRB_melan->ADCY4_melan->cAMP_melan->PRKACA_melan->CREB1_melan->MITF_melan->MLANA->Melanosome_biogenesis	EGFR_kerat->PIK3CA_kerat->PDPK1_kerat->PRKCH_kerat->MAPK14_kerat->FOS_kerat->FOS_kerat:JUN_kerat->EDN1_kerat->EDNRB_melan->ADCY4_melan->cAMP_melan->PRKACA_melan->CREB1_melan->MITF_melan->OCA2->Melanosome_biogenesis	EGFR_kerat->PIK3CA_kerat->PDPK1_kerat->PRKCH_kerat->MAPK14_kerat->FOS_kerat->FOS_kerat:JUN_kerat->EDN1_kerat->EDNRB_melan->ADCY4_melan->cAMP_melan->PRKACA_melan->CREB1_melan->MITF_melan->OCA2->Melanosome_biogenesis	EGFR_kerat->PIK3CA_kerat->PDPK1_kerat->PRKCH_kerat->CASP3_kerat->PRKCD_kerat->NFKB1_kerat->KITLG_kerat->KIT_melan->PIK3CA_melan->PDPK1_melan->AKT1_melan->CREB1_melan->MITF_melan->MLANA->Melanosome_biogenesis	EGFR_kerat->PIK3CA_kerat->PDPK1_kerat->PRKCH_kerat->CASP3_kerat->PRKCD_kerat->NFKB1_kerat->NOS2_kerat->Nitric_oxide_kerat->GUCY1A2_melan->cGMP_melan->PRKG1_melan->CREB1_melan->MITF_melan->MLANA->Melanosome_biogenesis	EGFR_kerat->PIK3CA_kerat->PDPK1_kerat->PRKCH_kerat->CASP3_kerat->PRKCD_kerat->NFKB1_kerat->KITLG_kerat->KIT_melan->PIK3CA_melan->PDPK1_melan->AKT1_melan->CREB1_melan->MITF_melan->MLANA->Melanosome_biogenesis	EGFR_kerat->PIK3CA_kerat->PDPK1_kerat->PRKCH_kerat->CASP3_kerat->PRKCD_kerat->NFKB1_kerat->NOS2_kerat->Nitric_oxide_kerat->GUCY1A2_melan->cGMP_melan->PRKG1_melan->CREB1_melan->MITF_melan->MLANA->Melanosome_biogenesis	EGFR_kerat->PIK3CA_kerat->PDPK1_kerat->PRKCH_kerat->CASP3_kerat->PRKCD_kerat->NFKB1_kerat->NOS2_kerat->Nitric_oxide_kerat->GUCY1A2_melan->cGMP_melan->PRKG1_melan->CREB1_melan->MITF_melan->OCA2->Melanosome_biogenesis	EGFR_kerat->PIK3CA_kerat->PDPK1_kerat->PRKCH_kerat->CASP3_kerat->PRKCD_kerat->NFKB1_kerat->KITLG_kerat->KIT_melan->PIK3CA_melan->PDPK1_melan->AKT1_melan->CREB1_melan->MITF_melan->OCA2->Melanosome_biogenesis	EGFR_kerat->PIK3CA_kerat->PDPK1_kerat->PRKCH_kerat->CASP3_kerat->PRKCD_kerat->NFKB1_kerat->KITLG_kerat->KIT_melan->PIK3CA_melan->PDPK1_melan->AKT1_melan->CREB1_melan->MITF_melan->OCA2->Melanosome_biogenesis	EGFR_kerat->PIK3CA_kerat->PDPK1_kerat->PRKCH_kerat->CASP3_kerat->PRKCD_kerat->NFKB1_kerat->KITLG_kerat->KIT_melan->PIK3CA_melan->PDPK1_melan->AKT1_melan->CREB1_melan->MITF_melan->OCA2->Melanosome_biogenesis	EGFR_kerat->PIK3CA_kerat->PDPK1_kerat->PRKCH_kerat->CASP3_kerat->PRKCD_kerat->NFKB1_kerat->KITLG_kerat->KIT_melan->PIK3CA_melan->PDPK1_melan->AKT1_melan->CREB1_melan->MITF_melan->OCA2->Melanosome_biogenesis
EGFR_kerat	Cell_survival_melan	EGFR_kerat->PIK3CA_kerat->PDPK1_kerat->PRKCH_kerat->CASP3_kerat->PRKCD_kerat->NFKB1_kerat->CSF2_kerat->CSF2RA_melan->CSF2RA:JAK1_melan->STAT3_melan->BCL2L1_melan->Cell_survival_melan	NFKB1_kerat	NO PATH	EGFR_kerat->PIK3CA_kerat->PDPK1_kerat->PRKCH_kerat->CASP3_kerat->PRKCD_kerat->NFKB1_kerat->CSF2_kerat->CSF2RA_melan->CSF2RA:JAK1_melan->STAT3_melan->BCL2L1_melan->Cell_survival_melan	EGFR_kerat->PIK3CA_kerat->PDPK1_kerat->PRKCH_kerat->CASP3_kerat->PRKCD_kerat->NFKB1_kerat->CSF2_kerat->CSF2RA_melan->CSF2RA:JAK1_melan->STAT3_melan->BCL2L1_melan->Cell_survival_melan	EGFR_kerat->PIK3CA_kerat->PDPK1_kerat->PRKCH_kerat->CASP3_kerat->PRKCD_kerat->NFKB1_kerat->CSF2_kerat->CSF2RA_melan->CSF2RA:JAK1_melan->STAT3_melan->BCL2L1_melan->Cell_survival_melan	EGFR_kerat->PIK3CA_kerat->PDPK1_kerat->PRKCH_kerat->CASP3_kerat->PRKCD_kerat->NFKB1_kerat->CSF2_kerat->CSF2RA_melan->CSF2RA:JAK1_melan->STAT3_melan->BCL2L1_melan->Cell_survival_melan	EGFR_kerat->PIK3CA_kerat->PDPK1_kerat->PRKCH_kerat->CASP3_kerat->PRKCD_kerat->NFKB1_kerat->CSF2_kerat->CSF2RA_melan->CSF2RA:JAK1_melan->STAT3_melan->BCL2L1_melan->Cell_survival_melan	EGFR_kerat->PIK3CA_kerat->PDPK1_kerat->PRKCH_kerat->CASP3_kerat->PRKCD_kerat->NFKB1_kerat->CSF2_kerat->CSF2RA_melan->CSF2RA:JAK1_melan->STAT3_melan->BCL2L1_melan->Cell_survival_melan	EGFR_kerat->PIK3CA_kerat->PDPK1_kerat->PRKCH_kerat->CASP3_kerat->PRKCD_kerat->NFKB1_kerat->CSF2_kerat->CSF2RA_melan->CSF2RA:JAK1_melan->STAT3_melan->BCL2L1_melan->Cell_survival_melan	EGFR_kerat->PIK3CA_kerat->PDPK1_kerat->PRKCH_kerat->CASP3_kerat->DFFB:DFFA_kerat->DFFB_kerat->DNA_Damage_kerat->NFKB1_kerat->CSF2_kerat->CSF2RA_melan->CSF2RA:JAK1_melan->STAT3_melan->BCL2L1_melan->Cell_survival_melan	EGFR_kerat->PIK3CA_kerat->PDPK1_kerat->PRKCH_kerat->CASP3_kerat->PRKCD_kerat->NFKB1_kerat->CSF2_kerat->CSF2RA_melan->CSF2RA:JAK1_melan->STAT3_melan->BCL2L1_melan->Cell_survival_melan	EGFR_kerat->PIK3CA_kerat->PDPK1_kerat->AKT1_kerat->BAD_kerat->CYCS_kerat->TFAP2A_kerat->SPTLC1_kerat->Ceramide_kerat->PRKCZ_kerat->NFKB1_kerat->CSF2_kerat->CSF2RA_melan->CSF2RA:JAK1_melan->STAT3_melan->BCL2L1_melan->Cell_survival_melan	EGFR_kerat->PIK3CA_kerat->PDPK1_kerat->PRKCH_kerat->CASP3_kerat->PRKCD_kerat->NFKB1_kerat->CSF2_kerat->CSF2RA_melan->CSF2RA:JAK1_melan->STAT3_melan->BCL2L1_melan->Cell_survival_melan	EGFR_kerat->PIK3CA_kerat->PDPK1_kerat->PRKCH_kerat->CASP3_kerat->PRKCD_kerat->NFKB1_kerat->CSF2_kerat->CSF2RA_melan->CSF2RA:JAK1_melan->STAT3_melan->BCL2L1_melan->Cell_survival_melan	EGFR_kerat->PIK3CA_kerat->PDPK1_kerat->PRKCH_kerat->CASP3_kerat->PRKCD_kerat->NFKB1_kerat->CSF2_kerat->CSF2RA_melan->CSF2RA:JAK1_melan->STAT3_melan->BCL2L1_melan->Cell_survival_melan	EGFR_kerat->PIK3CA_kerat->PDPK1_kerat->PRKCH_kerat->CASP3_kerat->PRKCD_kerat->NFKB1_kerat->CSF2_kerat->CSF2RA_melan->CSF2RA:JAK1_melan->STAT3_melan->BCL2L1_melan->Cell_survival_melan	EGFR_kerat->PIK3CA_kerat->PDPK1_kerat->PRKCH_kerat->CASP3_kerat->PRKCD_kerat->NFKB1_kerat->CSF2_kerat->CSF2RA_melan->CSF2RA:JAK1_melan->STAT3_melan->BCL2L1_melan->Cell_survival_melan	EGFR_kerat->PIK3CA_kerat->PDPK1_kerat->PRKCH_kerat->CASP3_kerat->PRKCD_kerat->NFKB1_kerat->CSF2_kerat->CSF2RA_melan->CSF2RA:JAK1_melan->STAT3_melan->BCL2L1_melan->Cell_survival_melan	EGFR_kerat->PIK3CA_kerat->PDPK1_kerat->PRKCH_kerat->CASP3_kerat->PRKCD_kerat->NFKB1_kerat->CSF2_kerat->CSF2RA_melan->CSF2RA:JAK1_melan->STAT3_melan->BCL2L1_melan->Cell_survival_melan	EGFR_kerat->PIK3CA_kerat->PDPK1_kerat->PRKCH_kerat->CASP3_kerat->PRKCD_kerat->NFKB1_kerat->CSF2_kerat->CSF2RA_melan->CSF2RA:JAK1_melan->STAT3_melan->BCL2L1_melan->Cell_survival_melan	EGFR_kerat->PIK3CA_kerat->PDPK1_kerat->PRKCH_kerat->CASP3_kerat->PRKCD_kerat->NFKB1_kerat->CSF2_kerat->CSF2RA_melan->CSF2RA:JAK1_melan->STAT3_melan->BCL2L1_melan->Cell_survival_melan	EGFR_kerat->PIK3CA_kerat->PDPK1_kerat->PRKCH_kerat->CASP3_kerat->PRKCD_kerat->NFKB1_kerat->CSF2_kerat->CSF2RA_melan->CSF2RA:JAK1_melan->STAT3_melan->BCL2L1_melan->Cell_survival_melan	EGFR_kerat->PIK3CA_kerat->PDPK1_kerat->PRKCH_kerat->CASP3_kerat->PRKCD_kerat->NFKB1_kerat->CSF2_kerat->CSF2RA_melan->CSF2RA:JAK1_melan->STAT3_melan->BCL2L1_melan->Cell_survival_melan	EGFR_kerat->PIK3CA_kerat->PDPK1_kerat->PRKCH_kerat->CASP3_kerat->PRKCD_kerat->NFKB1_kerat->CSF2_kerat->CSF2RA_melan->CSF2RA:JAK1_melan->STAT3_melan->BCL2L1_melan->Cell_survival_melan	EGFR_kerat->PIK3CA_kerat->PDPK1_kerat->PRKCH_kerat->CASP3_kerat->PRKCD_kerat->NFKB1_kerat->CSF2_kerat->CSF2RA_melan->CSF2RA:JAK1_melan->STAT3_melan->BCL2L1_melan->Cell_survival_melan	EGFR_kerat->PIK3CA_kerat->PDPK1_kerat->PRKCH_kerat->CASP3_kerat->PRKCD_kerat->NFKB1_kerat->CSF2_kerat->CSF2RA_melan->CSF2RA:JAK1_melan->STAT3_melan->BCL2L1_melan->Cell_survival_melan	EGFR_kerat->PIK3CA_kerat->PDPK1_kerat->PRKCH_kerat->CASP3_kerat->PRKCD_kerat->NFKB1_kerat->CSF2_kerat->CSF2RA_melan->CSF2RA:JAK1_melan->STAT3_melan->BCL2L1_melan->Cell_survival_melan	EGFR_kerat->PIK3CA_kerat->PDPK1_kerat->PRKCH_kerat->CASP3_kerat->PRKCD_kerat->NFKB1_kerat->CSF2_kerat->CSF2RA_melan->CSF2RA:JAK1_melan->STAT3_melan->BCL2L1_melan->Cell_survival_melan	EGFR_kerat->PIK3CA_kerat->PDPK1_kerat->PRKCH_kerat->CASP3_kerat->PRKCD_kerat->NFKB1_kerat->CSF2_kerat->CSF2RA_melan->CSF2RA:JAK1_melan->STAT3_melan->BCL2L1_melan->Cell_survival_melan	EGFR_kerat->PIK3CA_kerat->PDPK1_kerat->PRKCH_kerat->CASP3_kerat->PRKCD_kerat->NFKB1_kerat->CSF2_kerat->CSF2RA_melan->CSF2RA:JAK1_melan->STAT3_melan->BCL2L1_melan->Cell_survival_melan	EGFR_kerat->PIK3CA_kerat->PDPK1_kerat->PRKCH_kerat->CASP3_kerat->PRKCD_kerat->NFKB1_kerat->CSF2_kerat->CSF2RA_melan->CSF2RA:JAK1_melan->STAT3_melan->BCL2L1_melan->Cell_survival_melan	EGFR_kerat->PIK3CA_kerat->PDPK1_kerat->PRKCH_kerat->CASP3_kerat->PRKCD_kerat->NFKB1_kerat->CSF2_kerat->CSF2RA_melan->CSF2RA:JAK1_melan->STAT3_melan->BCL2L1_melan->Cell_survival_melan	EGFR_kerat->PIK3CA_kerat->PDPK1_kerat->PRKCH_kerat->CASP3_kerat->PRKCD_kerat->NFKB1_kerat->CSF2_kerat->CSF2RA_melan->CSF2RA:JAK1_melan->STAT3_melan->BCL2L1_melan->Cell_survival_melan	EGFR_kerat->PIK3CA_kerat->PDPK1_kerat->PRKCH_kerat->CASP3_kerat->PRKCD_kerat->NFKB1_kerat->CSF2_kerat->CSF2RA_melan->CSF2RA:JAK1_melan->STAT3_melan->BCL2L1_melan->Cell_survival_melan
EGFR_kerat	Cell_cycle_arrest_melan	EGFR_kerat->PIK3CA_kerat->PDPK1_kerat->PRKCH_kerat->CASP3_kerat->PRKCD_kerat->NFKB1_kerat->KITLG_kerat->KIT_melan->PIK3CA_melan->RAC1_melan->MAP2K3_melan->MAPK14_melan->ELK1_melan->CDKN1A_melan->Cell_cycle_arrest_melan	RAC1_melan	EGFR_kerat->PIK3CA_kerat->PDPK1_kerat->PRKCH_kerat->MAPK14_kerat->FOS_kerat->FOS_kerat:JUN_kerat->EDN1_kerat->EDNRB_melan->ADCY4_melan->cAMP_melan->RAP1A_melan->RAC1_melan->MAP2K3_melan->MAPK14_melan->ELK1_melan->CDKN1A_melan->Cell_cycle_arrest_melan	EGFR_kerat->PIK3CA_kerat->PDPK1_kerat->PRKCH_kerat->CASP3_kerat->PRKCD_kerat->NFKB1_kerat->KITLG_kerat->KIT_melan->PIK3CA_melan->RAC1_melan->MAP2K6_melan->MAPK14_melan->ELK1_melan->CDKN1A_melan->Cell_cycle_arrest_melan	EGFR_kerat->PIK3CA_kerat->PDPK1_kerat->PRKCH_kerat->CASP3_kerat->PRKCD_kerat->NFKB1_kerat->KITLG_kerat->KIT_melan->PIK3CA_melan->RAC1_melan->MAP2K6_melan->MAPK14_melan->ELK1_melan->CDKN1A_melan->Cell_cycle_arrest_melan	EGFR_kerat->PIK3CA_kerat->PDPK1_kerat->PRKCH_kerat->CASP3_kerat->PRKCD_kerat->NFKB1_kerat->KITLG_kerat->KIT_melan->PIK3CA_melan->RAC1_melan->MAP2K3_melan->MAPK14_melan->ELK1_melan->CDKN1A_melan->Cell_cycle_arrest_melan	EGFR_kerat->PIK3CA_kerat->PDPK1_kerat->PRKCH_kerat->CASP3_kerat->PRKCD_kerat->NFKB1_kerat->KITLG_kerat->KIT_melan->PIK3CA_melan->RAC1_melan->MAP2K6_melan->MAPK14_melan->ELK1_melan->CDKN1A_melan->Cell_cycle_arrest_melan	EGFR_kerat->PIK3CA_kerat->PDPK1_kerat->PRKCH_kerat->CASP3_kerat->PRKCD_kerat->NFKB1_kerat->EDN1_kerat->EDNRB_melan->ADCY4_melan->cAMP_melan->RAP1A_melan->RAC1_melan->MAP2K6_melan->MAPK14_melan->ELK1_melan->CDKN1A_melan->Cell_cycle_arrest_melan	EGFR_kerat->PIK3CA_kerat->PDPK1_kerat->PRKCH_kerat->CASP3_kerat->PRKCD_kerat->NFKB1_kerat->KITLG_kerat->KIT_melan->PIK3CA_melan->RAC1_melan->MAP2K3_melan->MAPK14_melan->ELK1_melan->CDKN1A_melan->Cell_cycle_arrest_melan	EGFR_kerat->PIK3CA_kerat->PDPK1_kerat->PRKCH_kerat->CASP3_kerat->PRKCD_kerat->NFKB1_kerat->KITLG_kerat->KIT_melan->PIK3CA_melan->RAC1_melan->MAP2K6_melan->MAPK14_melan->ELK1_melan->CDKN1A_melan->Cell_cycle_arrest_melan	EGFR_kerat->PIK3CA_kerat->PDPK1_kerat->PRKCH_kerat->MAPK14_kerat->FOS_kerat->FOS_kerat:JUN_kerat->EDN1_kerat->EDNRB_melan->ADCY4_melan->cAMP_melan->RAP1A_melan->RAC1_melan->MAP2K6_melan->MAPK14_melan->ELK1_melan->CDKN1A_melan->Cell_cycle_arrest_melan	EGFR_kerat->PIK3CA_kerat->PDPK1_kerat->PRKCH_kerat->CASP3_kerat->PRKCD_kerat->NFKB1_kerat->KITLG_kerat->KIT_melan->PIK3CA_melan->RAC1_melan->MAP2K6_melan->MAPK14_melan->ELK1_melan->CDKN1A_melan->Cell_cycle_arrest_melan	EGFR_kerat->PIK3CA_kerat->PDPK1_kerat->PRKCH_kerat->MAPK14_kerat->FOS_kerat->FOS_kerat:JUN_kerat->EDN1_kerat->EDNRB_melan->ADCY4_melan->cAMP_melan->RAP1A_melan->RAC1_melan->MAP2K6_melan->MAPK14_melan->ELK1_melan->CDKN1A_melan->Cell_cycle_arrest_melan	EGFR_kerat->PIK3CA_kerat->PDPK1_kerat->PRKCH_kerat->CASP3_kerat->PRKCD_kerat->NFKB1_kerat->EDN1_kerat->EDNRB_melan->ADCY4_melan->cAMP_melan->RAP1A_melan->RAC1_melan->MAP2K6_melan->MAPK14_melan->ELK1_melan->CDKN1A_melan->Cell_cycle_arrest_melan	EGFR_kerat->PIK3CA_kerat->PDPK1_kerat->PRKCH_kerat->CASP3_kerat->PRKCD_kerat->NFKB1_kerat->KITLG_kerat->KIT_melan->PIK3CA_melan->RAC1_melan->MAP2K6_melan->MAPK14_melan->ELK1_melan->CDKN1A_melan->Cell_cycle_arrest_melan	EGFR_kerat->PIK3CA_kerat->PDPK1_kerat->PRKCH_kerat->CASP3_kerat->PRKCD_kerat->NFKB1_kerat->KITLG_kerat->KIT_melan->PIK3CA_melan->RAC1_melan->MAP2K6_melan->MAPK14_melan->ELK1_melan->CDKN1A_melan->Cell_cycle_arrest_melan	EGFR_kerat->PIK3CA_kerat->PDPK1_kerat->PRKCH_kerat->CASP3_kerat->PRKCD_kerat->NFKB1_kerat->KITLG_kerat->KIT_melan->PIK3CA_melan->RAC1_melan->MAP2K6_melan->MAPK14_melan->ELK1_melan->CDKN1A_melan->Cell_cycle_arrest_melan	EGFR_kerat->PIK3CA_kerat->PDPK1_kerat->PRKCH_kerat->CASP3_kerat->PRKCD_kerat->NFKB1_kerat->KITLG_kerat->KIT_melan->PIK3CA_melan->RAC1_melan->MAP2K3_melan->MAPK14_melan->ELK1_melan->CDKN1A_melan->Cell_cycle_arrest_melan	EGFR_kerat->PIK3CA_kerat->PDPK1_kerat->PRKCH_kerat->CASP3_kerat->PRKCD_kerat->NFKB1_kerat->KITLG_kerat->KIT_melan->PIK3CA_melan->RAC1_melan->MAP2K6_melan->MAPK14_melan->ELK1_melan->CDKN1A_melan->Cell_cycle_arrest_melan	EGFR_kerat->PIK3CA_kerat->PDPK1_kerat->PRKCH_kerat->CASP3_kerat->PRKCD_kerat->NFKB1_kerat->KITLG_kerat->KIT_melan->PIK3CA_melan->RAC1_melan->MAP2K6_melan->MAPK14_melan->ELK1_melan->CDKN1A_melan->Cell_cycle_arrest_melan	EGFR_kerat->PIK3CA_kerat->PDPK1_kerat->PRKCH_kerat->CASP3_kerat->PRKCD_kerat->NFKB1_kerat->KITLG_kerat->KIT_melan->PIK3CA_melan->RAC1_melan->MAP2K3_melan->MAPK14_melan->ELK1_melan->CDKN1A_melan->Cell_cycle_arrest_melan	EGFR_kerat->PIK3CA_kerat->PDPK1_kerat->PRKCH_kerat->CASP3_kerat->PRKCD_kerat->NFKB1_kerat->KITLG_kerat->KIT_melan->PIK3CA_melan->RAC1_melan->MAP2K6_melan->MAPK14_melan->ELK1_melan->CDKN1A_melan->Cell_cycle_arrest_melan	EGFR_kerat->PIK3CA_kerat->PDPK1_kerat->PRKCH_kerat->CASP3_kerat->PRKCD_kerat->NFKB1_kerat->KITLG_kerat->KIT_melan->PIK3CA_melan->RAC1_melan->MAP2K3_melan->MAPK14_melan->ELK1_melan->CDKN1A_melan->Cell_cycle_arrest_melan	NO PATH	EGFR_kerat->PIK3CA_kerat->PDPK1_kerat->PRKCH_kerat->CASP3_kerat->PRKCD_kerat->NFKB1_kerat->KITLG_kerat->KIT_melan->PIK3CA_melan->RAC1_melan->MAP2K3_melan->MAPK14_melan->ELK1_melan->CDKN1A_melan->Cell_cycle_arrest_melan	EGFR_kerat->PIK3CA_kerat->PDPK1_kerat->PRKCH_kerat->CASP3_kerat->PRKCD_kerat->NFKB1_kerat->KITLG_kerat->KIT_melan->PIK3CA_melan->RAC1_melan->MAP2K6_melan->MAPK14_melan->ELK1_melan->CDKN1A_melan->Cell_cycle_arrest_melan	EGFR_kerat->PIK3CA_kerat->PDPK1_kerat->PRKCH_kerat->CASP3_kerat->PRKCD_kerat->NFKB1_kerat->KITLG_kerat->KIT_melan->PIK3CA_melan->RAC1_melan->MAP2K6_melan->MAPK14_melan->ELK1_melan->CDKN1A_melan->Cell_cycle_arrest_melan	EGFR_kerat->PIK3CA_kerat->PDPK1_kerat->PRKCH_kerat->CASP3_kerat->PRKCD_kerat->NFKB1_kerat->KITLG_kerat->KIT_melan->PIK3CA_melan->RAC1_melan->MAP2K6_melan->MAPK14_melan->ELK1_melan->CDKN1A_melan->Cell_cycle_arrest_melan	EGFR_kerat->PIK3CA_kerat->PDPK1_kerat->PRKCH_kerat->CASP3_kerat->PRKCD_kerat->NFKB1_kerat->KITLG_kerat->KIT_melan->PIK3CA_melan->RAC1_melan->MAP2K3_melan->MAPK14_melan->ELK1_melan->CDKN1A_melan->Cell_cycle_arrest_melan	EGFR_kerat->PIK3CA_kerat->PDPK1_kerat->PRKCH_kerat->CASP3_kerat->PRKCD_kerat->NFKB1_kerat->KITLG_kerat->KIT_melan->PIK3CA_melan->RAC1_melan->MAP2K3_melan->MAPK14_melan->ELK1_melan->CDKN1A_melan->Cell_cycle_arrest_melan	EGFR_kerat->PIK3CA_kerat->PDPK1_kerat->PRKCH_kerat->CASP3_kerat->PRKCD_kerat->NFKB1_kerat->KITLG_kerat->KIT_melan->PIK3CA_melan->RAC1_melan->MAP2K6_melan->MAPK14_melan->ELK1_melan->CDKN1A_melan->Cell_cycle_arrest_melan	EGFR_kerat->PIK3CA_kerat->PDPK1_kerat->PRKCH_kerat->CASP3_kerat->PRKCD_kerat->NFKB1_kerat->KITLG_kerat->KIT_melan->PIK3CA_melan->RAC1_melan->MAP2K6_melan->MAPK14_melan->ELK1_melan->CDKN1A_melan->Cell_cycle_arrest_melan	EGFR_kerat->PIK3CA_kerat->PDPK1_kerat->PRKCH_kerat->CASP3_kerat->PRKCD_kerat->NFKB1_kerat->KITLG_kerat->KIT_melan->PIK3CA_melan->RAC1_melan->MAP2K6_melan->MAPK14_melan->ELK1_melan->CDKN1A_melan->Cell_cycle_arrest_melan	EGFR_kerat->PIK3CA_kerat->PDPK1_kerat->PRKCH_kerat->CASP3_kerat->PRKCD_kerat->NFKB1_kerat->KITLG_kerat->KIT_melan->PIK3CA_melan->RAC1_melan->MAP2K6_melan->MAPK14_melan->ELK1_melan->CDKN1A_melan->Cell_cycle_arrest_melan	EGFR_kerat->PIK3CA_kerat->PDPK1_kerat->PRKCH_kerat->CASP3_kerat->PRKCD_kerat->NFKB1_kerat->KITLG_kerat->KIT_melan->PIK3CA_melan->RAC1_melan->MAP2K6_melan->MAPK14_melan->ELK1_melan->CDKN1A_melan->Cell_cycle_arrest_melan
PTGER1_melan	Eumelanin_melan	PTGER1_melan->PLC_melan->DAG_melan->PRKCB_melan->TYR_melan->Eumelanin_melan	PLC_melan	PTGER1_melan->PLC_melan->DAG_melan->PRKCB_melan->TYR_melan->Eumelanin_melan	PTGER1_melan->PLC_melan->DAG_melan->PRKCB_melan->TYR_melan->Eumelanin_melan	PTGER1_melan->PLC_melan->DAG_melan->PRKCB_melan->TYR_melan->Eumelanin_melan	PTGER1_melan->PLC_melan->DAG_melan->PRKCB_melan->TYR_melan->Eumelanin_melan	PTGER1_melan->PLC_melan->DAG_melan->PRKCB_melan->TYR_melan->Eumelanin_melan	PTGER1_melan->PLC_melan->DAG_melan->PRKCB_melan->TYR_melan->Eumelanin_melan	PTGER1_melan->PLC_melan->DAG_melan->PRKCB_melan->TYR_melan->Eumelanin_melan	PTGER1_melan->PLC_melan->DAG_melan->PRKCB_melan->TYR_melan->Eumelanin_melan	PTGER1_melan->PLC_melan->DAG_melan->PRKCB_melan->TYR_melan->Eumelanin_melan	PTGER1_melan->PLC_melan->DAG_melan->PRKCB_melan->TYR_melan->Eumelanin_melan	PTGER1_melan->PLC_melan->DAG_melan->PRKCB_melan->TYR_melan->Eumelanin_melan	PTGER1_melan->PLC_melan->DAG_melan->PRKCB_melan->TYR_melan->Eumelanin_melan	PTGER1_melan->PLC_melan->DAG_melan->PRKCB_melan->TYR_melan->Eumelanin_melan	PTGER1_melan->PLC_melan->DAG_melan->PRKCB_melan->TYR_melan->Eumelanin_melan	PTGER1_melan->PLC_melan->IP3_melan->RYR1_melan->Calcium_cyt_melan->Calcium_cyt:Calmodulin_melan->PhosphodiesteHRASe_melan->PRKACA_melan->CREB1_melan->MITF_melan->TYR_melan->Eumelanin_melan	PTGER1_melan->PLC_melan->DAG_melan->PRKCB_melan->TYR_melan->Eumelanin_melan	NO PATH	PTGER1_melan->PLC_melan->DAG_melan->PRKCB_melan->TYR_melan->Eumelanin_melan	PTGER1_melan->PLC_melan->DAG_melan->PRKCB_melan->TYR_melan->Eumelanin_melan	PTGER1_melan->PLC_melan->DAG_melan->PRKCB_melan->TYR_melan->Eumelanin_melan	PTGER1_melan->PLC_melan->DAG_melan->PRKCB_melan->TYR_melan->Eumelanin_melan	PTGER1_melan->PLC_melan->DAG_melan->PRKCB_melan->TYR_melan->Eumelanin_melan	PTGER1_melan->PLC_melan->DAG_melan->PRKCB_melan->GAB1_melan->GAB1:PIK3CA_melan->AKT1_melan->CREB1_melan->MITF_melan->TYRP1_melan->Indole_5_6_quinone_carboxylic_acid_melan->Eumelanin_melan	PTGER1_melan->PLC_melan->DAG_melan->PRKCB_melan->TYR_melan->Eumelanin_melan	PTGER1_melan->PLC_melan->DAG_melan->PRKCB_melan->TYR_melan->Eumelanin_melan	PTGER1_melan->PLC_melan->DAG_melan->PRKCB_melan->TYR_melan->Eumelanin_melan	PTGER1_melan->PLC_melan->DAG_melan->PRKCB_melan->TYR_melan->Eumelanin_melan	PTGER1_melan->PLC_melan->DAG_melan->PRKCB_melan->TYR_melan->Eumelanin_melan	PTGER1_melan->PLC_melan->DAG_melan->PRKCB_melan->TYR_melan->Eumelanin_melan	NO PATH	PTGER1_melan->PLC_melan->DAG_melan->PRKCB_melan->TYR_melan->Eumelanin_melan	PTGER1_melan->PLC_melan->DAG_melan->PRKCB_melan->TYR_melan->Eumelanin_melan	PTGER1_melan->PLC_melan->DAG_melan->PRKCB_melan->TYR_melan->Eumelanin_melan
PTGER1_melan	Pheomelanin_melan	PTGER1_melan->PLC_melan->DAG_melan->PRKCB_melan->TYR_melan->DOPAquinone_melan->Glutathionyl_DOPA_melan->Pheomelanin_melan	PLC_melan;TYR_melan	PTGER1_melan->PLC_melan->DAG_melan->PRKCB_melan->TYR_melan->DOPAquinone_melan->Glutathionyl_DOPA_melan->Pheomelanin_melan	PTGER1_melan->PLC_melan->DAG_melan->PRKCB_melan->TYR_melan->DOPAquinone_melan->Glutathionyl_DOPA_melan->Pheomelanin_melan	PTGER1_melan->PLC_melan->DAG_melan->PRKCB_melan->TYR_melan->DOPAquinone_melan->Glutathionyl_DOPA_melan->Pheomelanin_melan	PTGER1_melan->PLC_melan->DAG_melan->PRKCB_melan->TYR_melan->DOPAquinone_melan->Glutathionyl_DOPA_melan->Pheomelanin_melan	PTGER1_melan->PLC_melan->DAG_melan->PRKCB_melan->TYR_melan->DOPAquinone_melan->Glutathionyl_DOPA_melan->Pheomelanin_melan	PTGER1_melan->PLC_melan->DAG_melan->PRKCB_melan->TYR_melan->DOPAquinone_melan->Glutathionyl_DOPA_melan->Pheomelanin_melan	PTGER1_melan->PLC_melan->DAG_melan->PRKCB_melan->TYR_melan->DOPAquinone_melan->Glutathionyl_DOPA_melan->Pheomelanin_melan	PTGER1_melan->PLC_melan->DAG_melan->PRKCB_melan->TYR_melan->DOPAquinone_melan->Glutathionyl_DOPA_melan->Pheomelanin_melan	PTGER1_melan->PLC_melan->DAG_melan->PRKCB_melan->TYR_melan->DOPAquinone_melan->Glutathionyl_DOPA_melan->Pheomelanin_melan	PTGER1_melan->PLC_melan->DAG_melan->PRKCB_melan->TYR_melan->DOPAquinone_melan->Glutathionyl_DOPA_melan->Pheomelanin_melan	PTGER1_melan->PLC_melan->DAG_melan->PRKCB_melan->TYR_melan->DOPAquinone_melan->Glutathionyl_DOPA_melan->Pheomelanin_melan	PTGER1_melan->PLC_melan->DAG_melan->PRKCB_melan->TYR_melan->DOPAquinone_melan->Cysteinyl_DOPA_melan->Pheomelanin_melan	PTGER1_melan->PLC_melan->DAG_melan->PRKCB_melan->TYR_melan->DOPAquinone_melan->Glutathionyl_DOPA_melan->Pheomelanin_melan	PTGER1_melan->PLC_melan->DAG_melan->PRKCB_melan->TYR_melan->DOPAquinone_melan->Glutathionyl_DOPA_melan->Pheomelanin_melan	PTGER1_melan->PLC_melan->IP3_melan->RYR1_melan->Calcium_cyt_melan->Calcium_cyt:Calmodulin_melan->PhosphodiesteHRASe_melan->PRKACA_melan->CREB1_melan->MITF_melan->TYR_melan->DOPAquinone_melan->Glutathionyl_DOPA_melan->Pheomelanin_melan	PTGER1_melan->PLC_melan->DAG_melan->PRKCB_melan->TYR_melan->DOPAquinone_melan->Glutathionyl_DOPA_melan->Pheomelanin_melan	NO PATH	PTGER1_melan->PLC_melan->DAG_melan->PRKCB_melan->TYR_melan->DOPAquinone_melan->Glutathionyl_DOPA_melan->Pheomelanin_melan	PTGER1_melan->PLC_melan->DAG_melan->PRKCB_melan->TYR_melan->DOPAquinone_melan->Glutathionyl_DOPA_melan->Pheomelanin_melan	PTGER1_melan->PLC_melan->DAG_melan->PRKCB_melan->TYR_melan->DOPAquinone_melan->Glutathionyl_DOPA_melan->Pheomelanin_melan	PTGER1_melan->PLC_melan->DAG_melan->PRKCB_melan->TYR_melan->DOPAquinone_melan->Glutathionyl_DOPA_melan->Pheomelanin_melan	PTGER1_melan->PLC_melan->DAG_melan->PRKCB_melan->TYR_melan->DOPAquinone_melan->Glutathionyl_DOPA_melan->Pheomelanin_melan	NO PATH	PTGER1_melan->PLC_melan->DAG_melan->PRKCB_melan->TYR_melan->DOPAquinone_melan->Glutathionyl_DOPA_melan->Pheomelanin_melan	PTGER1_melan->PLC_melan->DAG_melan->PRKCB_melan->TYR_melan->DOPAquinone_melan->Glutathionyl_DOPA_melan->Pheomelanin_melan	PTGER1_melan->PLC_melan->DAG_melan->PRKCB_melan->TYR_melan->DOPAquinone_melan->Glutathionyl_DOPA_melan->Pheomelanin_melan	PTGER1_melan->PLC_melan->DAG_melan->PRKCB_melan->TYR_melan->DOPAquinone_melan->Glutathionyl_DOPA_melan->Pheomelanin_melan	PTGER1_melan->PLC_melan->DAG_melan->PRKCB_melan->TYR_melan->DOPAquinone_melan->Glutathionyl_DOPA_melan->Pheomelanin_melan	PTGER1_melan->PLC_melan->DAG_melan->PRKCB_melan->TYR_melan->DOPAquinone_melan->Glutathionyl_DOPA_melan->Pheomelanin_melan	NO PATH	PTGER1_melan->PLC_melan->DAG_melan->PRKCB_melan->TYR_melan->DOPAquinone_melan->Glutathionyl_DOPA_melan->Pheomelanin_melan	PTGER1_melan->PLC_melan->DAG_melan->PRKCB_melan->TYR_melan->DOPAquinone_melan->Glutathionyl_DOPA_melan->Pheomelanin_melan	PTGER1_melan->PLC_melan->DAG_melan->PRKCB_melan->TYR_melan->DOPAquinone_melan->Glutathionyl_DOPA_melan->Pheomelanin_melan
PTGER1_melan	Dendrite_formation_melan	PTGER1_melan->PLC_melan->DAG_melan->PRKCB_melan->GAB1_melan->GAB1:PIK3CA_melan->AKT1_melan->CREB1_melan->MITF_melan->MC1R_melan->ADCY4_melan->cAMP_melan->RAP1A_melan->RAC1_melan->RAC1:PARD6A:CDC42_melan->PRKCZ_melan->Dendrite_formation_melan	MITF_melan; PLC_melan;RAC1_melan	PTGER1_melan->PLC_melan->DAG_melan->PRKCB_melan->GAB1_melan->GAB1:PIK3CA_melan->AKT1_melan->CREB1_melan->MITF_melan->MC1R_melan->ADCY4_melan->cAMP_melan->RAP1A_melan->RAC1_melan->RAC1:PARD6A:CDC42_melan->PRKCZ_melan->Dendrite_formation_melan	PTGER1_melan->PLC_melan->DAG_melan->PRKCB_melan->GAB1_melan->GAB1:PIK3CA_melan->AKT1_melan->CREB1_melan->MITF_melan->MC1R_melan->ADCY4_melan->cAMP_melan->RAP1A_melan->RAC1_melan->RAC1:PARD6A:CDC42_melan->PRKCZ_melan->Dendrite_formation_melan	NO PATH	PTGER1_melan->PLC_melan->DAG_melan->PRKCB_melan->GAB1_melan->GAB1:PIK3CA_melan->AKT1_melan->CREB1_melan->MITF_melan->MC1R_melan->ADCY4_melan->cAMP_melan->RAP1A_melan->RAC1_melan->RAC1:PARD6A:CDC42_melan->PRKCZ_melan->Dendrite_formation_melan	PTGER1_melan->PLC_melan->DAG_melan->PRKCB_melan->GAB1_melan->GAB1:PIK3CA_melan->AKT1_melan->CTNNB1_melan->CTNNB1:LEF1_melan->MITF_melan->MC1R_melan->ADCY4_melan->cAMP_melan->RAP1A_melan->RAC1_melan->RAC1:PARD6A:CDC42_melan->PRKCZ_melan->Dendrite_formation_melan	PTGER1_melan->PLC_melan->DAG_melan->PRKCB_melan->GAB1_melan->GAB1:PIK3CA_melan->AKT1_melan->CREB1_melan->MITF_melan->MC1R_melan->ADCY4_melan->cAMP_melan->RAP1A_melan->RAC1_melan->RAC1:PARD6A:CDC42_melan->PRKCZ_melan->Dendrite_formation_melan	PTGER1_melan->PLC_melan->IP3_melan->RYR1_melan->Calcium_cyt_melan->Calcium_cyt:Calmodulin_melan->PhosphodiesteHRASe_melan->PRKACA_melan->CREB1_melan->MITF_melan->MC1R_melan->ADCY4_melan->cAMP_melan->RAP1A_melan->RAC1_melan->RAC1:PARD6A:CDC42_melan->PRKCZ_melan->Dendrite_formation_melan	PTGER1_melan->PLC_melan->DAG_melan->PRKCB_melan->GAB1_melan->GAB1:PIK3CA_melan->AKT1_melan->CREB1_melan->MITF_melan->MC1R_melan->ADCY4_melan->cAMP_melan->RAP1A_melan->RAC1_melan->RAC1:PARD6A:CDC42_melan->PRKCZ_melan->Dendrite_formation_melan	PTGER1_melan->PLC_melan->DAG_melan->PRKCB_melan->GAB1_melan->GAB1:PIK3CA_melan->AKT1_melan->CREB1_melan->MITF_melan->MC1R_melan->ADCY4_melan->cAMP_melan->RAP1A_melan->RAC1_melan->RAC1:PARD6A:CDC42_melan->PRKCZ_melan->Dendrite_formation_melan	PTGER1_melan->PLC_melan->DAG_melan->PRKCB_melan->GAB1_melan->GAB1:PIK3CA_melan->AKT1_melan->CREB1_melan->MITF_melan->MC1R_melan->ADCY4_melan->cAMP_melan->RAP1A_melan->RAC1_melan->RAC1:PARD6A:CDC42_melan->PRKCZ_melan->Dendrite_formation_melan	PTGER1_melan->PLC_melan->DAG_melan->PRKCB_melan->GAB1_melan->GAB1:PIK3CA_melan->AKT1_melan->CREB1_melan->MITF_melan->MC1R_melan->ADCY4_melan->cAMP_melan->RAP1A_melan->RAC1_melan->RAC1:PARD6A:CDC42_melan->PRKCZ_melan->Dendrite_formation_melan	PTGER1_melan->PLC_melan->IP3_melan->RYR1_melan->Calcium_cyt_melan->Calcium_cyt:Calmodulin_melan->PhosphodiesteHRASe_melan->PRKACA_melan->CREB1_melan->MITF_melan->MC1R_melan->ADCY4_melan->cAMP_melan->RAP1A_melan->RAC1_melan->RAC1:PARD6A:CDC42_melan->PRKCZ_melan->Dendrite_formation_melan	PTGER1_melan->PLC_melan->DAG_melan->PRKCB_melan->GAB1_melan->GAB1:PIK3CA_melan->AKT1_melan->CREB1_melan->MITF_melan->MC1R_melan->ADCY4_melan->cAMP_melan->RAP1A_melan->RAC1_melan->RAC1:PARD6A:CDC42_melan->PRKCZ_melan->Dendrite_formation_melan	PTGER1_melan->PLC_melan->DAG_melan->PRKCB_melan->GAB1_melan->GAB1:PIK3CA_melan->AKT1_melan->CREB1_melan->MITF_melan->MC1R_melan->ADCY4_melan->cAMP_melan->RAP1A_melan->RAC1_melan->RAC1:PARD6A:CDC42_melan->PRKCZ_melan->Dendrite_formation_melan	PTGER1_melan->PLC_melan->IP3_melan->RYR1_melan->Calcium_cyt_melan->Calcium_cyt:Calmodulin_melan->PhosphodiesteHRASe_melan->PRKACA_melan->CREB1_melan->MITF_melan->MC1R_melan->ADCY4_melan->cAMP_melan->RAP1A_melan->RAC1_melan->RAC1:PARD6A:CDC42_melan->PRKCZ_melan->Dendrite_formation_melan	PTGER1_melan->PLC_melan->DAG_melan->PRKCB_melan->GAB1_melan->GAB1:PIK3CA_melan->AKT1_melan->CREB1_melan->MITF_melan->MET_melan->SOS1:GRB2:SHC1_melan->HRAS_melan->RAF1_melan->MAP2K1_melan->MAPK1_melan->TP53_melan->HIF1A_melan->KITLG_melan->KIT_melan->PIK3CA_melan->RAC1_melan->RAC1:PARD6A:CDC42_melan->PRKCZ_melan->Dendrite_formation_melan	NO PATH	PTGER1_melan->PLC_melan->DAG_melan->PRKCB_melan->GAB1_melan->GAB1:PIK3CA_melan->AKT1_melan->CREB1_melan->MITF_melan->MC1R_melan->ADCY4_melan->cAMP_melan->RAP1A_melan->RAC1_melan->RAC1:PARD6A:CDC42_melan->PRKCZ_melan->Dendrite_formation_melan	PTGER1_melan->PLC_melan->DAG_melan->PRKCB_melan->GAB1_melan->GAB1:PIK3CA_melan->AKT1_melan->CREB1_melan->MITF_melan->MC1R_melan->ADCY4_melan->cAMP_melan->RAP1A_melan->RAC1_melan->RAC1:PARD6A:CDC42_melan->PRKCZ_melan->Dendrite_formation_melan	PTGER1_melan->PLC_melan->DAG_melan->PRKCB_melan->GAB1_melan->GAB1:PIK3CA_melan->AKT1_melan->CREB1_melan->MITF_melan->MC1R_melan->ADCY4_melan->cAMP_melan->RAP1A_melan->RAC1_melan->RAC1:PARD6A:CDC42_melan->PRKCZ_melan->Dendrite_formation_melan	PTGER1_melan->PLC_melan->DAG_melan->PRKCB_melan->GAB1_melan->GAB1:PIK3CA_melan->AKT1_melan->CREB1_melan->MITF_melan->MC1R_melan->ADCY4_melan->cAMP_melan->RAP1A_melan->RAC1_melan->RAC1:PARD6A:CDC42_melan->PRKCZ_melan->Dendrite_formation_melan	NO PATH	PTGER1_melan->PLC_melan->DAG_melan->PRKCB_melan->GAB1_melan->GAB1:PIK3CA_melan->AKT1_melan->CREB1_melan->MITF_melan->MC1R_melan->ADCY4_melan->cAMP_melan->RAP1A_melan->RAC1_melan->RAC1:PARD6A:CDC42_melan->PRKCZ_melan->Dendrite_formation_melan	PTGER1_melan->PLC_melan->DAG_melan->PRKCB_melan->GAB1_melan->GAB1:PIK3CA_melan->AKT1_melan->CREB1_melan->MITF_melan->MC1R_melan->ADCY4_melan->cAMP_melan->RAP1A_melan->RAC1_melan->RAC1:PARD6A:CDC42_melan->PRKCZ_melan->Dendrite_formation_melan	PTGER1_melan->PLC_melan->DAG_melan->PRKCB_melan->GAB1_melan->GAB1:PIK3CA_melan->AKT1_melan->CREB1_melan->MITF_melan->EDNRB_melan->ADCY4_melan->cAMP_melan->RAP1A_melan->RAC1_melan->RAC1:PARD6A:CDC42_melan->PRKCZ_melan->Dendrite_formation_melan	PTGER1_melan->PLC_melan->DAG_melan->PRKCB_melan->GAB1_melan->GAB1:PIK3CA_melan->AKT1_melan->CREB1_melan->MITF_melan->MC1R_melan->ADCY4_melan->cAMP_melan->RAP1A_melan->RAC1_melan->RAC1:PARD6A:CDC42_melan->PRKCZ_melan->Dendrite_formation_melan	PTGER1_melan->PLC_melan->DAG_melan->PRKCB_melan->GAB1_melan->GAB1:PIK3CA_melan->AKT1_melan->CREB1_melan->MITF_melan->MC1R_melan->ADCY4_melan->cAMP_melan->RAP1A_melan->RAC1_melan->RAC1:PARD6A:CDC42_melan->PRKCZ_melan->Dendrite_formation_melan	PTGER1_melan->PLC_melan->DAG_melan->PRKCB_melan->GAB1_melan->GAB1:PIK3CA_melan->AKT1_melan->CREB1_melan->MITF_melan->MC1R_melan->ADCY4_melan->cAMP_melan->RAP1A_melan->RAC1_melan->RAC1:PARD6A:CDC42_melan->PRKCZ_melan->Dendrite_formation_melan	PTGER1_melan->PLC_melan->DAG_melan->PRKCB_melan->GAB1_melan->GAB1:PIK3CA_melan->AKT1_melan->CREB1_melan->MITF_melan->MC1R_melan->ADCY4_melan->cAMP_melan->RAP1A_melan->RAC1_melan->RAC1:PARD6A:CDC42_melan->PRKCZ_melan->Dendrite_formation_melan	NO PATH	PTGER1_melan->PLC_melan->DAG_melan->PRKCB_melan->GAB1_melan->GAB1:PIK3CA_melan->AKT1_melan->CREB1_melan->MITF_melan->MC1R_melan->ADCY4_melan->cAMP_melan->RAP1A_melan->RAC1_melan->RAC1:PARD6A:CDC42_melan->PRKCZ_melan->Dendrite_formation_melan	PTGER1_melan->PLC_melan->DAG_melan->PRKCB_melan->GAB1_melan->GAB1:PIK3CA_melan->AKT1_melan->CREB1_melan->MITF_melan->MC1R_melan->ADCY4_melan->cAMP_melan->RAP1A_melan->RAC1_melan->RAC1:PARD6A:CDC42_melan->PRKCZ_melan->Dendrite_formation_melan	PTGER1_melan->PLC_melan->DAG_melan->PRKCB_melan->GAB1_melan->GAB1:PIK3CA_melan->AKT1_melan->CREB1_melan->MITF_melan->MC1R_melan->ADCY4_melan->cAMP_melan->RAP1A_melan->RAC1_melan->RAC1:PARD6A:CDC42_melan->PRKCZ_melan->Dendrite_formation_melan
PTGER1_melan	Apoptosis_melan	PTGER1_melan->PLC_melan->DAG_melan->PRKCB_melan->GAB1_melan->GAB1:PIK3CA_melan->AKT1_melan->BAD_melan->CYCS_melan->Apoptosis_melan	PLC_melan	PTGER1_melan->PLC_melan->DAG_melan->PRKCB_melan->GAB1_melan->GAB1:PIK3CA_melan->AKT1_melan->BAD_melan->CYCS_melan->Apoptosis_melan	PTGER1_melan->PLC_melan->DAG_melan->PRKCB_melan->GAB1_melan->GAB1:PIK3CA_melan->AKT1_melan->BAD_melan->CYCS_melan->Apoptosis_melan	PTGER1_melan->PLC_melan->DAG_melan->PRKCB_melan->GAB1_melan->GAB1:PIK3CA_melan->AKT1_melan->BAD_melan->CYCS_melan->Apoptosis_melan	PTGER1_melan->PLC_melan->DAG_melan->PRKCB_melan->GAB1_melan->GAB1:PIK3CA_melan->AKT1_melan->BAD_melan->CYCS_melan->Apoptosis_melan	PTGER1_melan->PLC_melan->DAG_melan->PRKCB_melan->GAB1_melan->GAB1:PIK3CA_melan->AKT1_melan->BAD_melan->CYCS_melan->Apoptosis_melan	PTGER1_melan->PLC_melan->DAG_melan->PRKCB_melan->GAB1_melan->GAB1:PIK3CA_melan->AKT1_melan->BAD_melan->CYCS_melan->Apoptosis_melan	PTGER1_melan->PLC_melan->IP3_melan->RYR1_melan->Calcium_cyt_melan->Calcium_cyt:Calmodulin_melan->PhosphodiesteHRASe_melan->PRKACA_melan->CREB1_melan->BCL2_melan->BAX_melan->CYCS_melan->Apoptosis_melan	PTGER1_melan->PLC_melan->DAG_melan->PRKCB_melan->GAB1_melan->GAB1:PIK3CA_melan->AKT1_melan->BAD_melan->CYCS_melan->Apoptosis_melan	PTGER1_melan->PLC_melan->DAG_melan->PRKCB_melan->GAB1_melan->GAB1:PIK3CA_melan->AKT1_melan->BAD_melan->CYCS_melan->Apoptosis_melan	PTGER1_melan->PLC_melan->DAG_melan->PRKCB_melan->GAB1_melan->GAB1:PIK3CA_melan->AKT1_melan->BAD_melan->CYCS_melan->Apoptosis_melan	PTGER1_melan->PLC_melan->DAG_melan->PRKCB_melan->GAB1_melan->GAB1:PIK3CA_melan->AKT1_melan->BAD_melan->CYCS_melan->Apoptosis_melan	PTGER1_melan->PLC_melan->IP3_melan->RYR1_melan->Calcium_cyt_melan->Calcium_cyt:Calmodulin_melan->PhosphodiesteHRASe_melan->PRKACA_melan->CREB1_melan->BCL2_melan->BAX_melan->CYCS_melan->Apoptosis_melan	PTGER1_melan->PLC_melan->DAG_melan->PRKCB_melan->GAB1_melan->GAB1:PIK3CA_melan->AKT1_melan->BAD_melan->CYCS_melan->Apoptosis_melan	PTGER1_melan->PLC_melan->DAG_melan->PRKCB_melan->GAB1_melan->GAB1:PIK3CA_melan->AKT1_melan->BAD_melan->CYCS_melan->Apoptosis_melan	PTGER1_melan->PLC_melan->IP3_melan->RYR1_melan->Calcium_cyt_melan->Calcium_cyt:Calmodulin_melan->PhosphodiesteHRASe_melan->PRKACA_melan->CREB1_melan->BCL2_melan->BAX_melan->CYCS_melan->Apoptosis_melan	PTGER1_melan->PLC_melan->DAG_melan->PRKCB_melan->GAB1_melan->GAB1:PIK3CA_melan->AKT1_melan->BAD_melan->CYCS_melan->Apoptosis_melan	NO PATH	PTGER1_melan->PLC_melan->DAG_melan->PRKCB_melan->GAB1_melan->GAB1:PIK3CA_melan->AKT1_melan->BAD_melan->CYCS_melan->Apoptosis_melan	PTGER1_melan->PLC_melan->DAG_melan->PRKCB_melan->GAB1_melan->GAB1:PIK3CA_melan->AKT1_melan->BAD_melan->CYCS_melan->Apoptosis_melan	PTGER1_melan->PLC_melan->DAG_melan->PRKCB_melan->GAB1_melan->GAB1:PIK3CA_melan->AKT1_melan->BAD_melan->CYCS_melan->Apoptosis_melan	PTGER1_melan->PLC_melan->DAG_melan->PRKCB_melan->GAB1_melan->GAB1:PIK3CA_melan->AKT1_melan->BAD_melan->CYCS_melan->Apoptosis_melan	PTGER1_melan->PLC_melan->DAG_melan->PRKCB_melan->GAB1_melan->GAB1:PIK3CA_melan->AKT1_melan->BAD_melan->CYCS_melan->Apoptosis_melan	PTGER1_melan->PLC_melan->DAG_melan->PRKCB_melan->GAB1_melan->GAB1:PIK3CA_melan->AKT1_melan->BAD_melan->CYCS_melan->Apoptosis_melan	PTGER1_melan->PLC_melan->DAG_melan->PRKCB_melan->GAB1_melan->GAB1:PIK3CA_melan->AKT1_melan->BAD_melan->CYCS_melan->Apoptosis_melan	PTGER1_melan->PLC_melan->DAG_melan->PRKCB_melan->GAB1_melan->GAB1:PIK3CA_melan->AKT1_melan->BAD_melan->CYCS_melan->Apoptosis_melan	PTGER1_melan->PLC_melan->DAG_melan->PRKCB_melan->GAB1_melan->GAB1:PIK3CA_melan->AKT1_melan->BAD_melan->CYCS_melan->Apoptosis_melan	PTGER1_melan->PLC_melan->DAG_melan->PRKCB_melan->GAB1_melan->GAB1:PIK3CA_melan->AKT1_melan->BAD_melan->CYCS_melan->Apoptosis_melan	PTGER1_melan->PLC_melan->DAG_melan->PRKCB_melan->GAB1_melan->GAB1:PIK3CA_melan->AKT1_melan->BAD_melan->CYCS_melan->Apoptosis_melan	PTGER1_melan->PLC_melan->DAG_melan->PRKCB_melan->GAB1_melan->GAB1:PIK3CA_melan->AKT1_melan->BAD_melan->CYCS_melan->Apoptosis_melan	NO PATH	PTGER1_melan->PLC_melan->DAG_melan->PRKCB_melan->GAB1_melan->GAB1:PIK3CA_melan->AKT1_melan->BAD_melan->CYCS_melan->Apoptosis_melan	PTGER1_melan->PLC_melan->DAG_melan->PRKCB_melan->GAB1_melan->GAB1:PIK3CA_melan->AKT1_melan->BAD_melan->CYCS_melan->Apoptosis_melan	PTGER1_melan->PLC_melan->DAG_melan->PRKCB_melan->GAB1_melan->GAB1:PIK3CA_melan->AKT1_melan->BAD_melan->CYCS_melan->Apoptosis_melan
PTGER1_melan	Cell_proliferation_melan	PTGER1_melan->PLC_melan->DAG_melan->PRKCB_melan->GAB1_melan->GAB1:PIK3CA_melan->AKT1_melan->CREB1_melan->MITF_melan->CDK4_melan->CDK4:CCND1_melan->Cell_proliferation_melan	MITF_melan; PLC_melan	PTGER1_melan->PLC_melan->DAG_melan->PRKCB_melan->GAB1_melan->GAB1:PIK3CA_melan->AKT1_melan->CREB1_melan->MITF_melan->CDK4_melan->CDK4:CCND1_melan->Cell_proliferation_melan	PTGER1_melan->PLC_melan->DAG_melan->PRKCB_melan->GAB1_melan->GAB1:PIK3CA_melan->AKT1_melan->CREB1_melan->MITF_melan->CDK4_melan->CDK4:CCND1_melan->Cell_proliferation_melan	NO PATH	PTGER1_melan->PLC_melan->DAG_melan->PRKCB_melan->GAB1_melan->GAB1:PIK3CA_melan->AKT1_melan->CREB1_melan->MITF_melan->CDK4_melan->CDK4:CCND1_melan->Cell_proliferation_melan	PTGER1_melan->PLC_melan->DAG_melan->PRKCB_melan->GAB1_melan->GAB1:PIK3CA_melan->AKT1_melan->CTNNB1_melan->CTNNB1:LEF1_melan->MITF_melan->CDK4_melan->CDK4:CCND1_melan->Cell_proliferation_melan	PTGER1_melan->PLC_melan->DAG_melan->PRKCB_melan->GAB1_melan->GAB1:PIK3CA_melan->AKT1_melan->CREB1_melan->MITF_melan->CDK4_melan->CDK4:CCND1_melan->Cell_proliferation_melan	PTGER1_melan->PLC_melan->IP3_melan->RYR1_melan->Calcium_cyt_melan->Calcium_cyt:Calmodulin_melan->PhosphodiesteHRASe_melan->PRKACA_melan->CREB1_melan->MITF_melan->CDK4_melan->CDK4:CCND1_melan->Cell_proliferation_melan	PTGER1_melan->PLC_melan->DAG_melan->PRKCB_melan->GAB1_melan->GAB1:PIK3CA_melan->AKT1_melan->CREB1_melan->MITF_melan->CDK4_melan->CDK4:CCND1_melan->Cell_proliferation_melan	PTGER1_melan->PLC_melan->DAG_melan->PRKCB_melan->GAB1_melan->GAB1:PIK3CA_melan->AKT1_melan->CREB1_melan->MITF_melan->CDK4_melan->CDK4:CCND1_melan->Cell_proliferation_melan	PTGER1_melan->PLC_melan->DAG_melan->PRKCB_melan->GAB1_melan->GAB1:PIK3CA_melan->AKT1_melan->CREB1_melan->MITF_melan->CDK4_melan->CDK4:CCND1_melan->Cell_proliferation_melan	PTGER1_melan->PLC_melan->DAG_melan->PRKCB_melan->GAB1_melan->GAB1:PIK3CA_melan->AKT1_melan->CREB1_melan->MITF_melan->CDK4_melan->CDK4:CCND1_melan->Cell_proliferation_melan	PTGER1_melan->PLC_melan->IP3_melan->RYR1_melan->Calcium_cyt_melan->Calcium_cyt:Calmodulin_melan->PhosphodiesteHRASe_melan->PRKACA_melan->CREB1_melan->MITF_melan->CDK4_melan->CDK4:CCND1_melan->Cell_proliferation_melan	PTGER1_melan->PLC_melan->DAG_melan->PRKCB_melan->GAB1_melan->GAB1:PIK3CA_melan->AKT1_melan->CREB1_melan->MITF_melan->CDK4_melan->CDK4:CCND1_melan->Cell_proliferation_melan	PTGER1_melan->PLC_melan->DAG_melan->PRKCB_melan->GAB1_melan->GAB1:PIK3CA_melan->AKT1_melan->CREB1_melan->MITF_melan->CDK4_melan->CDK4:CCND1_melan->Cell_proliferation_melan	PTGER1_melan->PLC_melan->IP3_melan->RYR1_melan->Calcium_cyt_melan->Calcium_cyt:Calmodulin_melan->PhosphodiesteHRASe_melan->PRKACA_melan->CREB1_melan->MITF_melan->CDK4_melan->CDK4:CCND1_melan->Cell_proliferation_melan	PTGER1_melan->PLC_melan->DAG_melan->PRKCB_melan->GAB1_melan->GAB1:PIK3CA_melan->AKT1_melan->CREB1_melan->MITF_melan->CDK4_melan->CDK4:CCND1_melan->Cell_proliferation_melan	NO PATH	PTGER1_melan->PLC_melan->DAG_melan->PRKCB_melan->GAB1_melan->GAB1:PIK3CA_melan->AKT1_melan->CREB1_melan->MITF_melan->CDK4_melan->CDK4:CCND1_melan->Cell_proliferation_melan	PTGER1_melan->PLC_melan->DAG_melan->PRKCB_melan->GAB1_melan->GAB1:PIK3CA_melan->AKT1_melan->CREB1_melan->MITF_melan->CDK4_melan->CDK4:CCND1_melan->Cell_proliferation_melan	PTGER1_melan->PLC_melan->DAG_melan->PRKCB_melan->GAB1_melan->GAB1:PIK3CA_melan->AKT1_melan->CREB1_melan->MITF_melan->CDK4_melan->CDK4:CCND1_melan->Cell_proliferation_melan	PTGER1_melan->PLC_melan->DAG_melan->PRKCB_melan->GAB1_melan->GAB1:PIK3CA_melan->AKT1_melan->CREB1_melan->MITF_melan->CDK4_melan->CDK4:CCND1_melan->Cell_proliferation_melan	PTGER1_melan->PLC_melan->DAG_melan->PRKCB_melan->GAB1_melan->GAB1:PIK3CA_melan->AKT1_melan->CREB1_melan->MITF_melan->CDK4_melan->CDK4:CCND1_melan->Cell_proliferation_melan	PTGER1_melan->PLC_melan->DAG_melan->PRKCB_melan->GAB1_melan->GAB1:PIK3CA_melan->AKT1_melan->CREB1_melan->MITF_melan->CDK4_melan->CDK4:CCND1_melan->Cell_proliferation_melan	PTGER1_melan->PLC_melan->DAG_melan->PRKCB_melan->GAB1_melan->GAB1:PIK3CA_melan->AKT1_melan->CREB1_melan->MITF_melan->CDK4_melan->CDK4:CCND1_melan->Cell_proliferation_melan	PTGER1_melan->PLC_melan->DAG_melan->PRKCB_melan->GAB1_melan->GAB1:PIK3CA_melan->AKT1_melan->CREB1_melan->MITF_melan->CDK4_melan->CDK4:CCND1_melan->Cell_proliferation_melan	PTGER1_melan->PLC_melan->DAG_melan->PRKCB_melan->GAB1_melan->GAB1:PIK3CA_melan->AKT1_melan->CREB1_melan->MITF_melan->CDK4_melan->CDK4:CCND1_melan->Cell_proliferation_melan	PTGER1_melan->PLC_melan->DAG_melan->PRKCB_melan->GAB1_melan->GAB1:PIK3CA_melan->AKT1_melan->CREB1_melan->MITF_melan->CDK4_melan->CDK4:CCND1_melan->Cell_proliferation_melan	PTGER1_melan->PLC_melan->DAG_melan->PRKCB_melan->GAB1_melan->GAB1:PIK3CA_melan->AKT1_melan->CREB1_melan->MITF_melan->CDK4_melan->CDK4:CCND1_melan->Cell_proliferation_melan	PTGER1_melan->PLC_melan->DAG_melan->PRKCB_melan->GAB1_melan->GAB1:PIK3CA_melan->AKT1_melan->CREB1_melan->MITF_melan->CDK4_melan->CDK4:CCND1_melan->Cell_proliferation_melan	NO PATH	PTGER1_melan->PLC_melan->DAG_melan->PRKCB_melan->GAB1_melan->GAB1:PIK3CA_melan->AKT1_melan->CREB1_melan->MITF_melan->CDK4_melan->CDK4:CCND1_melan->Cell_proliferation_melan	PTGER1_melan->PLC_melan->DAG_melan->PRKCB_melan->GAB1_melan->GAB1:PIK3CA_melan->AKT1_melan->CREB1_melan->MITF_melan->CDK4_melan->CDK4:CCND1_melan->Cell_proliferation_melan	PTGER1_melan->PLC_melan->DAG_melan->PRKCB_melan->GAB1_melan->GAB1:PIK3CA_melan->AKT1_melan->CREB1_melan->MITF_melan->CDK4_melan->CDK4:CCND1_melan->Cell_proliferation_melan
PTGER1_melan	Melanosome_biogenesis	PTGER1_melan->PLC_melan->DAG_melan->PRKCB_melan->GAB1_melan->GAB1:PIK3CA_melan->AKT1_melan->CREB1_melan->MITF_melan->OCA2->Melanosome_biogenesis	MITF_melan; PLC_melan	PTGER1_melan->PLC_melan->DAG_melan->PRKCB_melan->GAB1_melan->GAB1:PIK3CA_melan->AKT1_melan->CREB1_melan->MITF_melan->OCA2->Melanosome_biogenesis	PTGER1_melan->PLC_melan->DAG_melan->PRKCB_melan->GAB1_melan->GAB1:PIK3CA_melan->AKT1_melan->CREB1_melan->MITF_melan->OCA2->Melanosome_biogenesis	NO PATH	PTGER1_melan->PLC_melan->DAG_melan->PRKCB_melan->GAB1_melan->GAB1:PIK3CA_melan->AKT1_melan->CREB1_melan->MITF_melan->OCA2->Melanosome_biogenesis	PTGER1_melan->PLC_melan->DAG_melan->PRKCB_melan->GAB1_melan->GAB1:PIK3CA_melan->AKT1_melan->CTNNB1_melan->CTNNB1:LEF1_melan->MITF_melan->OCA2->Melanosome_biogenesis	PTGER1_melan->PLC_melan->DAG_melan->PRKCB_melan->GAB1_melan->GAB1:PIK3CA_melan->AKT1_melan->CREB1_melan->MITF_melan->OCA2->Melanosome_biogenesis	PTGER1_melan->PLC_melan->IP3_melan->RYR1_melan->Calcium_cyt_melan->Calcium_cyt:Calmodulin_melan->PhosphodiesteHRASe_melan->PRKACA_melan->CREB1_melan->MITF_melan->OCA2->Melanosome_biogenesis	PTGER1_melan->PLC_melan->DAG_melan->PRKCB_melan->GAB1_melan->GAB1:PIK3CA_melan->AKT1_melan->CREB1_melan->MITF_melan->OCA2->Melanosome_biogenesis	PTGER1_melan->PLC_melan->DAG_melan->PRKCB_melan->GAB1_melan->GAB1:PIK3CA_melan->AKT1_melan->CREB1_melan->MITF_melan->OCA2->Melanosome_biogenesis	PTGER1_melan->PLC_melan->DAG_melan->PRKCB_melan->GAB1_melan->GAB1:PIK3CA_melan->AKT1_melan->CREB1_melan->MITF_melan->OCA2->Melanosome_biogenesis	PTGER1_melan->PLC_melan->DAG_melan->PRKCB_melan->GAB1_melan->GAB1:PIK3CA_melan->AKT1_melan->CREB1_melan->MITF_melan->OCA2->Melanosome_biogenesis	PTGER1_melan->PLC_melan->IP3_melan->RYR1_melan->Calcium_cyt_melan->Calcium_cyt:Calmodulin_melan->PhosphodiesteHRASe_melan->PRKACA_melan->CREB1_melan->MITF_melan->OCA2->Melanosome_biogenesis	PTGER1_melan->PLC_melan->DAG_melan->PRKCB_melan->GAB1_melan->GAB1:PIK3CA_melan->AKT1_melan->CREB1_melan->MITF_melan->OCA2->Melanosome_biogenesis	PTGER1_melan->PLC_melan->DAG_melan->PRKCB_melan->GAB1_melan->GAB1:PIK3CA_melan->AKT1_melan->CREB1_melan->MITF_melan->OCA2->Melanosome_biogenesis	PTGER1_melan->PLC_melan->IP3_melan->RYR1_melan->Calcium_cyt_melan->Calcium_cyt:Calmodulin_melan->PhosphodiesteHRASe_melan->PRKACA_melan->CREB1_melan->MITF_melan->OCA2->Melanosome_biogenesis	PTGER1_melan->PLC_melan->DAG_melan->PRKCB_melan->GAB1_melan->GAB1:PIK3CA_melan->AKT1_melan->CREB1_melan->MITF_melan->OCA2->Melanosome_biogenesis	NO PATH	PTGER1_melan->PLC_melan->DAG_melan->PRKCB_melan->GAB1_melan->GAB1:PIK3CA_melan->AKT1_melan->CREB1_melan->MITF_melan->OCA2->Melanosome_biogenesis	PTGER1_melan->PLC_melan->DAG_melan->PRKCB_melan->GAB1_melan->GAB1:PIK3CA_melan->AKT1_melan->CREB1_melan->MITF_melan->OCA2->Melanosome_biogenesis	PTGER1_melan->PLC_melan->DAG_melan->PRKCB_melan->GAB1_melan->GAB1:PIK3CA_melan->AKT1_melan->CREB1_melan->MITF_melan->OCA2->Melanosome_biogenesis	PTGER1_melan->PLC_melan->DAG_melan->PRKCB_melan->GAB1_melan->GAB1:PIK3CA_melan->AKT1_melan->CREB1_melan->MITF_melan->OCA2->Melanosome_biogenesis	PTGER1_melan->PLC_melan->DAG_melan->PRKCB_melan->GAB1_melan->GAB1:PIK3CA_melan->AKT1_melan->CREB1_melan->MITF_melan->OCA2->Melanosome_biogenesis	PTGER1_melan->PLC_melan->DAG_melan->PRKCB_melan->GAB1_melan->GAB1:PIK3CA_melan->AKT1_melan->CREB1_melan->MITF_melan->MLANA->Melanosome_biogenesis	PTGER1_melan->PLC_melan->DAG_melan->PRKCB_melan->GAB1_melan->GAB1:PIK3CA_melan->AKT1_melan->CREB1_melan->MITF_melan->OCA2->Melanosome_biogenesis	PTGER1_melan->PLC_melan->DAG_melan->PRKCB_melan->GAB1_melan->GAB1:PIK3CA_melan->AKT1_melan->CREB1_melan->MITF_melan->OCA2->Melanosome_biogenesis	PTGER1_melan->PLC_melan->DAG_melan->PRKCB_melan->GAB1_melan->GAB1:PIK3CA_melan->AKT1_melan->CREB1_melan->MITF_melan->OCA2->Melanosome_biogenesis	PTGER1_melan->PLC_melan->DAG_melan->PRKCB_melan->GAB1_melan->GAB1:PIK3CA_melan->AKT1_melan->CREB1_melan->MITF_melan->OCA2->Melanosome_biogenesis	PTGER1_melan->PLC_melan->DAG_melan->PRKCB_melan->GAB1_melan->GAB1:PIK3CA_melan->AKT1_melan->CREB1_melan->MITF_melan->OCA2->Melanosome_biogenesis	PTGER1_melan->PLC_melan->DAG_melan->PRKCB_melan->GAB1_melan->GAB1:PIK3CA_melan->AKT1_melan->CREB1_melan->MITF_melan->OCA2->Melanosome_biogenesis	NO PATH	PTGER1_melan->PLC_melan->DAG_melan->PRKCB_melan->GAB1_melan->GAB1:PIK3CA_melan->AKT1_melan->CREB1_melan->MITF_melan->OCA2->Melanosome_biogenesis	PTGER1_melan->PLC_melan->DAG_melan->PRKCB_melan->GAB1_melan->GAB1:PIK3CA_melan->AKT1_melan->CREB1_melan->MITF_melan->OCA2->Melanosome_biogenesis	PTGER1_melan->PLC_melan->DAG_melan->PRKCB_melan->GAB1_melan->GAB1:PIK3CA_melan->AKT1_melan->CREB1_melan->MITF_melan->OCA2->Melanosome_biogenesis
PTGER1_melan	Cell_cycle_arrest_melan	PTGER1_melan->PLC_melan->DAG_melan->PRKCB_melan->GAB1_melan->GAB1:PIK3CA_melan->AKT1_melan->CREB1_melan->MITF_melan->MC1R_melan->ADCY4_melan->cAMP_melan->RAP1A_melan->RAC1_melan->MAP2K6_melan->MAPK14_melan->ELK1_melan->CDKN1A_melan->Cell_cycle_arrest_melan	MITF_melan; PLC_melan;RAC1_melan	PTGER1_melan->PLC_melan->DAG_melan->PRKCB_melan->GAB1_melan->GAB1:PIK3CA_melan->AKT1_melan->CREB1_melan->MITF_melan->MC1R_melan->ADCY4_melan->cAMP_melan->RAP1A_melan->RAC1_melan->MAP2K6_melan->MAPK14_melan->ELK1_melan->CDKN1A_melan->Cell_cycle_arrest_melan	PTGER1_melan->PLC_melan->DAG_melan->PRKCB_melan->GAB1_melan->GAB1:PIK3CA_melan->AKT1_melan->CREB1_melan->MITF_melan->MC1R_melan->ADCY4_melan->cAMP_melan->RAP1A_melan->RAC1_melan->MAP2K6_melan->MAPK14_melan->ELK1_melan->CDKN1A_melan->Cell_cycle_arrest_melan	NO PATH	PTGER1_melan->PLC_melan->DAG_melan->PRKCB_melan->GAB1_melan->GAB1:PIK3CA_melan->AKT1_melan->CREB1_melan->MITF_melan->MC1R_melan->ADCY4_melan->cAMP_melan->RAP1A_melan->RAC1_melan->MAP2K6_melan->MAPK14_melan->ELK1_melan->CDKN1A_melan->Cell_cycle_arrest_melan	PTGER1_melan->PLC_melan->DAG_melan->PRKCB_melan->GAB1_melan->GAB1:PIK3CA_melan->AKT1_melan->CTNNB1_melan->CTNNB1:LEF1_melan->MITF_melan->MC1R_melan->ADCY4_melan->cAMP_melan->RAP1A_melan->RAC1_melan->MAP2K6_melan->MAPK14_melan->ELK1_melan->CDKN1A_melan->Cell_cycle_arrest_melan	PTGER1_melan->PLC_melan->DAG_melan->PRKCB_melan->GAB1_melan->GAB1:PIK3CA_melan->AKT1_melan->CREB1_melan->MITF_melan->MC1R_melan->ADCY4_melan->cAMP_melan->RAP1A_melan->RAC1_melan->MAP2K6_melan->MAPK14_melan->ELK1_melan->CDKN1A_melan->Cell_cycle_arrest_melan	PTGER1_melan->PLC_melan->IP3_melan->RYR1_melan->Calcium_cyt_melan->Calcium_cyt:Calmodulin_melan->PhosphodiesteHRASe_melan->PRKACA_melan->CREB1_melan->MITF_melan->MC1R_melan->ADCY4_melan->cAMP_melan->RAP1A_melan->RAC1_melan->MAP2K3_melan->MAPK14_melan->ELK1_melan->CDKN1A_melan->Cell_cycle_arrest_melan	PTGER1_melan->PLC_melan->DAG_melan->PRKCB_melan->GAB1_melan->GAB1:PIK3CA_melan->AKT1_melan->CREB1_melan->MITF_melan->MC1R_melan->ADCY4_melan->cAMP_melan->RAP1A_melan->RAC1_melan->MAP2K3_melan->MAPK14_melan->ELK1_melan->CDKN1A_melan->Cell_cycle_arrest_melan	PTGER1_melan->PLC_melan->DAG_melan->PRKCB_melan->GAB1_melan->GAB1:PIK3CA_melan->AKT1_melan->CREB1_melan->MITF_melan->MC1R_melan->ADCY4_melan->cAMP_melan->RAP1A_melan->RAC1_melan->MAP2K3_melan->MAPK14_melan->ELK1_melan->CDKN1A_melan->Cell_cycle_arrest_melan	PTGER1_melan->PLC_melan->DAG_melan->PRKCB_melan->GAB1_melan->GAB1:PIK3CA_melan->AKT1_melan->CREB1_melan->MITF_melan->MC1R_melan->ADCY4_melan->cAMP_melan->RAP1A_melan->RAC1_melan->MAP2K6_melan->MAPK14_melan->ELK1_melan->CDKN1A_melan->Cell_cycle_arrest_melan	PTGER1_melan->PLC_melan->DAG_melan->PRKCB_melan->GAB1_melan->GAB1:PIK3CA_melan->AKT1_melan->CREB1_melan->MITF_melan->MC1R_melan->ADCY4_melan->cAMP_melan->RAP1A_melan->RAC1_melan->MAP2K6_melan->MAPK14_melan->ELK1_melan->CDKN1A_melan->Cell_cycle_arrest_melan	PTGER1_melan->PLC_melan->IP3_melan->RYR1_melan->Calcium_cyt_melan->Calcium_cyt:Calmodulin_melan->PhosphodiesteHRASe_melan->PRKACA_melan->CREB1_melan->MITF_melan->MC1R_melan->ADCY4_melan->cAMP_melan->RAP1A_melan->RAC1_melan->MAP2K6_melan->MAPK14_melan->ELK1_melan->CDKN1A_melan->Cell_cycle_arrest_melan	PTGER1_melan->PLC_melan->DAG_melan->PRKCB_melan->GAB1_melan->GAB1:PIK3CA_melan->AKT1_melan->CREB1_melan->MITF_melan->MC1R_melan->ADCY4_melan->cAMP_melan->RAP1A_melan->RAC1_melan->MAP2K3_melan->MAPK14_melan->ELK1_melan->CDKN1A_melan->Cell_cycle_arrest_melan	PTGER1_melan->PLC_melan->DAG_melan->PRKCB_melan->GAB1_melan->GAB1:PIK3CA_melan->AKT1_melan->CREB1_melan->MITF_melan->MC1R_melan->ADCY4_melan->cAMP_melan->RAP1A_melan->RAC1_melan->MAP2K6_melan->MAPK14_melan->ELK1_melan->CDKN1A_melan->Cell_cycle_arrest_melan	PTGER1_melan->PLC_melan->IP3_melan->RYR1_melan->Calcium_cyt_melan->Calcium_cyt:Calmodulin_melan->PhosphodiesteHRASe_melan->PRKACA_melan->CREB1_melan->MITF_melan->MC1R_melan->ADCY4_melan->cAMP_melan->RAP1A_melan->RAC1_melan->MAP2K6_melan->MAPK14_melan->ELK1_melan->CDKN1A_melan->Cell_cycle_arrest_melan	PTGER1_melan->PLC_melan->DAG_melan->PRKCB_melan->GAB1_melan->GAB1:PIK3CA_melan->AKT1_melan->CREB1_melan->MITF_melan->MET_melan->SOS1:GRB2:SHC1_melan->HRAS_melan->RAF1_melan->MAP2K1_melan->MAPK1_melan->TP53_melan->HIF1A_melan->KITLG_melan->KIT_melan->PIK3CA_melan->RAC1_melan->MAP2K3_melan->MAPK14_melan->ELK1_melan->CDKN1A_melan->Cell_cycle_arrest_melan	NO PATH	PTGER1_melan->PLC_melan->DAG_melan->PRKCB_melan->GAB1_melan->GAB1:PIK3CA_melan->AKT1_melan->CREB1_melan->MITF_melan->MC1R_melan->ADCY4_melan->cAMP_melan->RAP1A_melan->RAC1_melan->MAP2K6_melan->MAPK14_melan->ELK1_melan->CDKN1A_melan->Cell_cycle_arrest_melan	PTGER1_melan->PLC_melan->DAG_melan->PRKCB_melan->GAB1_melan->GAB1:PIK3CA_melan->AKT1_melan->CREB1_melan->MITF_melan->MC1R_melan->ADCY4_melan->cAMP_melan->RAP1A_melan->RAC1_melan->MAP2K6_melan->MAPK14_melan->ELK1_melan->CDKN1A_melan->Cell_cycle_arrest_melan	PTGER1_melan->PLC_melan->DAG_melan->PRKCB_melan->GAB1_melan->GAB1:PIK3CA_melan->AKT1_melan->CREB1_melan->MITF_melan->MC1R_melan->ADCY4_melan->cAMP_melan->RAP1A_melan->RAC1_melan->MAP2K6_melan->MAPK14_melan->ELK1_melan->CDKN1A_melan->Cell_cycle_arrest_melan	PTGER1_melan->PLC_melan->DAG_melan->PRKCB_melan->GAB1_melan->GAB1:PIK3CA_melan->AKT1_melan->CREB1_melan->MITF_melan->MC1R_melan->ADCY4_melan->cAMP_melan->RAP1A_melan->RAC1_melan->MAP2K6_melan->MAPK14_melan->ELK1_melan->CDKN1A_melan->Cell_cycle_arrest_melan	NO PATH	PTGER1_melan->PLC_melan->DAG_melan->PRKCB_melan->GAB1_melan->GAB1:PIK3CA_melan->AKT1_melan->CREB1_melan->MITF_melan->MC1R_melan->ADCY4_melan->cAMP_melan->RAP1A_melan->RAC1_melan->MAP2K6_melan->MAPK14_melan->ELK1_melan->CDKN1A_melan->Cell_cycle_arrest_melan	PTGER1_melan->PLC_melan->DAG_melan->PRKCB_melan->GAB1_melan->GAB1:PIK3CA_melan->AKT1_melan->CREB1_melan->MITF_melan->MC1R_melan->ADCY4_melan->cAMP_melan->RAP1A_melan->RAC1_melan->MAP2K6_melan->MAPK14_melan->ELK1_melan->CDKN1A_melan->Cell_cycle_arrest_melan	PTGER1_melan->PLC_melan->DAG_melan->PRKCB_melan->GAB1_melan->GAB1:PIK3CA_melan->AKT1_melan->CREB1_melan->MITF_melan->EDNRB_melan->ADCY4_melan->cAMP_melan->RAP1A_melan->RAC1_melan->MAP2K3_melan->MAPK14_melan->ELK1_melan->CDKN1A_melan->Cell_cycle_arrest_melan	PTGER1_melan->PLC_melan->DAG_melan->PRKCB_melan->GAB1_melan->GAB1:PIK3CA_melan->AKT1_melan->CREB1_melan->MITF_melan->MC1R_melan->ADCY4_melan->cAMP_melan->RAP1A_melan->RAC1_melan->MAP2K6_melan->MAPK14_melan->ELK1_melan->CDKN1A_melan->Cell_cycle_arrest_melan	PTGER1_melan->PLC_melan->DAG_melan->PRKCB_melan->GAB1_melan->GAB1:PIK3CA_melan->AKT1_melan->CREB1_melan->MITF_melan->MC1R_melan->ADCY4_melan->cAMP_melan->RAP1A_melan->RAC1_melan->MAP2K3_melan->MAPK14_melan->ELK1_melan->CDKN1A_melan->Cell_cycle_arrest_melan	PTGER1_melan->PLC_melan->DAG_melan->PRKCB_melan->GAB1_melan->GAB1:PIK3CA_melan->AKT1_melan->CREB1_melan->MITF_melan->MC1R_melan->ADCY4_melan->cAMP_melan->RAP1A_melan->RAC1_melan->MAP2K6_melan->MAPK14_melan->ELK1_melan->CDKN1A_melan->Cell_cycle_arrest_melan	PTGER1_melan->PLC_melan->DAG_melan->PRKCB_melan->GAB1_melan->GAB1:PIK3CA_melan->AKT1_melan->CREB1_melan->MITF_melan->MC1R_melan->ADCY4_melan->cAMP_melan->RAP1A_melan->RAC1_melan->MAP2K6_melan->MAPK14_melan->ELK1_melan->CDKN1A_melan->Cell_cycle_arrest_melan	NO PATH	PTGER1_melan->PLC_melan->DAG_melan->PRKCB_melan->GAB1_melan->GAB1:PIK3CA_melan->AKT1_melan->CREB1_melan->MITF_melan->MC1R_melan->ADCY4_melan->cAMP_melan->RAP1A_melan->RAC1_melan->MAP2K3_melan->MAPK14_melan->ELK1_melan->CDKN1A_melan->Cell_cycle_arrest_melan	PTGER1_melan->PLC_melan->DAG_melan->PRKCB_melan->GAB1_melan->GAB1:PIK3CA_melan->AKT1_melan->CREB1_melan->MITF_melan->MC1R_melan->ADCY4_melan->cAMP_melan->RAP1A_melan->RAC1_melan->MAP2K3_melan->MAPK14_melan->ELK1_melan->CDKN1A_melan->Cell_cycle_arrest_melan	PTGER1_melan->PLC_melan->DAG_melan->PRKCB_melan->GAB1_melan->GAB1:PIK3CA_melan->AKT1_melan->CREB1_melan->MITF_melan->MC1R_melan->ADCY4_melan->cAMP_melan->RAP1A_melan->RAC1_melan->MAP2K3_melan->MAPK14_melan->ELK1_melan->CDKN1A_melan->Cell_cycle_arrest_melan
PTGER2_kerat	Eumelanin_melan	PTGER2_kerat->ADCY4_kerat->cAMP_kerat->PRKACA_kerat->CREB1_kerat->PTGS2_kerat->PGE2_kerat->PTGER1_melan->PLC_melan->DAG_melan->PRKCB_melan->TYR_melan->Eumelanin_melan	none	PTGER2_kerat->ADCY4_kerat->cAMP_kerat->PRKACA_kerat->CREB1_kerat->PTGS2_kerat->PGE2_kerat->PTGER3_melan->PLC_melan->DAG_melan->PRKCB_melan->TYR_melan->Eumelanin_melan	PTGER2_kerat->ADCY4_kerat->cAMP_kerat->PRKACA_kerat->CREB1_kerat->PTGS2_kerat->PGE2_kerat->PTGER3_melan->PLC_melan->DAG_melan->PRKCB_melan->TYR_melan->Eumelanin_melan	PTGER2_kerat->ADCY4_kerat->cAMP_kerat->PRKACA_kerat->CREB1_kerat->PTGS2_kerat->PGE2_kerat->PTGER3_melan->PLC_melan->DAG_melan->PRKCB_melan->TYR_melan->Eumelanin_melan	PTGER2_kerat->ADCY4_kerat->cAMP_kerat->PRKACA_kerat->CREB1_kerat->PTGS2_kerat->PGE2_kerat->PTGER1_melan->PLC_melan->DAG_melan->PRKCB_melan->TYR_melan->Eumelanin_melan	PTGER2_kerat->ADCY4_kerat->cAMP_kerat->PRKACA_kerat->CREB1_kerat->PTGS2_kerat->PGE2_kerat->PTGER3_melan->PLC_melan->DAG_melan->PRKCB_melan->TYR_melan->Eumelanin_melan	PTGER2_kerat->ADCY4_kerat->cAMP_kerat->PRKACA_kerat->CREB1_kerat->PTGS2_kerat->PGE2_kerat->PTGER3_melan->PLC_melan->DAG_melan->PRKCB_melan->TYR_melan->Eumelanin_melan	PTGER2_kerat->ADCY4_kerat->cAMP_kerat->PRKACA_kerat->CREB1_kerat->PTGS2_kerat->PGE2_kerat->PTGER3_melan->PLC_melan->DAG_melan->PRKCB_melan->TYR_melan->Eumelanin_melan	PTGER2_kerat->ADCY4_kerat->cAMP_kerat->PRKACA_kerat->CREB1_kerat->PTGS2_kerat->PGE2_kerat->PTGER3_melan->PLC_melan->DAG_melan->PRKCB_melan->TYR_melan->Eumelanin_melan	PTGER2_kerat->ADCY4_kerat->cAMP_kerat->PRKACA_kerat->CREB1_kerat->PTGS2_kerat->PGE2_kerat->PTGER3_melan->PLC_melan->DAG_melan->PRKCB_melan->TYR_melan->Eumelanin_melan	PTGER2_kerat->ADCY4_kerat->cAMP_kerat->PRKACA_kerat->CREB1_kerat->PTGS2_kerat->PGE2_kerat->PTGER3_melan->PLC_melan->DAG_melan->PRKCB_melan->TYR_melan->Eumelanin_melan	PTGER2_kerat->ADCY4_kerat->cAMP_kerat->PRKACA_kerat->CREB1_kerat->PTGS2_kerat->PGE2_kerat->PTGER3_melan->PLC_melan->DAG_melan->PRKCB_melan->TYR_melan->Eumelanin_melan	PTGER2_kerat->ADCY4_kerat->cAMP_kerat->PRKACA_kerat->CREB1_kerat->PTGS2_kerat->PGE2_kerat->PTGER1_melan->PLC_melan->DAG_melan->PRKCB_melan->TYR_melan->Eumelanin_melan	PTGER2_kerat->ADCY4_kerat->cAMP_kerat->PRKACA_kerat->CREB1_kerat->PTGS2_kerat->PGE2_kerat->PTGER3_melan->PLC_melan->DAG_melan->PRKCB_melan->TYR_melan->Eumelanin_melan	PTGER2_kerat->ADCY4_kerat->cAMP_kerat->PRKACA_kerat->CREB1_kerat->PTGS2_kerat->PGE2_kerat->PTGER3_melan->PLC_melan->DAG_melan->PRKCB_melan->TYR_melan->Eumelanin_melan	PTGER2_kerat->ADCY4_kerat->cAMP_kerat->PRKACA_kerat->CREB1_kerat->DUSP1_kerat->MAPK1_kerat->JUN_kerat->FOS_kerat:JUN_kerat->EDN1_kerat->EDNRB_melan->ADCY4_melan->cAMP_melan->PRKACA_melan->CREB1_melan->MITF_melan->TYR_melan->Eumelanin_melan	PTGER2_kerat->ADCY4_kerat->cAMP_kerat->PRKACA_kerat->CREB1_kerat->PTGS2_kerat->PGE2_kerat->PTGER3_melan->PLC_melan->DAG_melan->PRKCB_melan->TYR_melan->Eumelanin_melan	PTGER2_kerat->ADCY4_kerat->cAMP_kerat->PRKACA_kerat->CREB1_kerat->DUSP1_kerat->MAPK1_kerat->JUN_kerat->FOS_kerat:JUN_kerat->EDN1_kerat->EDNRB_melan->ADCY4_melan->cAMP_melan->PRKACA_melan->CREB1_melan->MITF_melan->TYR_melan->Eumelanin_melan	PTGER2_kerat->ADCY4_kerat->cAMP_kerat->PRKACA_kerat->CREB1_kerat->PTGS2_kerat->PGE2_kerat->PTGER3_melan->PLC_melan->DAG_melan->PRKCB_melan->TYR_melan->Eumelanin_melan	PTGER2_kerat->ADCY4_kerat->cAMP_kerat->PRKACA_kerat->CREB1_kerat->PTGS2_kerat->PGE2_kerat->PTGER3_melan->PLC_melan->DAG_melan->PRKCB_melan->TYR_melan->Eumelanin_melan	PTGER2_kerat->ADCY4_kerat->cAMP_kerat->PRKACA_kerat->CREB1_kerat->PTGS2_kerat->PGE2_kerat->PTGER3_melan->PLC_melan->DAG_melan->PRKCB_melan->TYR_melan->Eumelanin_melan	PTGER2_kerat->ADCY4_kerat->cAMP_kerat->PRKACA_kerat->CREB1_kerat->PTGS2_kerat->PGE2_kerat->PTGER1_melan->PLC_melan->DAG_melan->PRKCB_melan->TYR_melan->Eumelanin_melan	PTGER2_kerat->ADCY4_kerat->cAMP_kerat->PRKACA_kerat->CREB1_kerat->PTGS2_kerat->PGE2_kerat->PTGER1_melan->PLC_melan->DAG_melan->PRKCB_melan->TYR_melan->Eumelanin_melan	PTGER2_kerat->ADCY4_kerat->cAMP_kerat->PRKACA_kerat->CREB1_kerat->DUSP1_kerat->MAPK1_kerat->FOS_kerat->FOS_kerat:JUN_kerat->EDN1_kerat->EDNRB_melan->ADCY4_melan->cAMP_melan->PRKACA_melan->CREB1_melan->MITF_melan->TYRP1_melan->Indole_5_6_quinone_carboxylic_acid_melan->Eumelanin_melan	PTGER2_kerat->ADCY4_kerat->cAMP_kerat->PRKACA_kerat->CREB1_kerat->PTGS2_kerat->PGE2_kerat->PTGER1_melan->PLC_melan->DAG_melan->PRKCB_melan->TYR_melan->Eumelanin_melan	PTGER2_kerat->ADCY4_kerat->cAMP_kerat->PRKACA_kerat->CREB1_kerat->PTGS2_kerat->PGE2_kerat->PTGER3_melan->PLC_melan->DAG_melan->PRKCB_melan->TYR_melan->Eumelanin_melan	PTGER2_kerat->ADCY4_kerat->cAMP_kerat->PRKACA_kerat->CREB1_kerat->PTGS2_kerat->PGE2_kerat->PTGER3_melan->PLC_melan->DAG_melan->PRKCB_melan->TYR_melan->Eumelanin_melan	PTGER2_kerat->ADCY4_kerat->cAMP_kerat->PRKACA_kerat->CREB1_kerat->DUSP1_kerat->MAPK1_kerat->PLA2_kerat->Arachidonic_Acid_kerat->PGE2_kerat->PTGER3_melan->PLC_melan->DAG_melan->PRKCB_melan->TYR_melan->Eumelanin_melan	PTGER2_kerat->ADCY4_kerat->cAMP_kerat->PRKACA_kerat->CREB1_kerat->PTGS2_kerat->PGE2_kerat->PTGER3_melan->PLC_melan->DAG_melan->PRKCB_melan->TYR_melan->Eumelanin_melan	PTGER2_kerat->ADCY4_kerat->cAMP_kerat->PRKACA_kerat->CREB1_kerat->PTGS2_kerat->PGE2_kerat->PTGER3_melan->PLC_melan->DAG_melan->PRKCB_melan->TYR_melan->Eumelanin_melan	PTGER2_kerat->ADCY4_kerat->cAMP_kerat->PRKACA_kerat->CREB1_kerat->PTGS2_kerat->PGE2_kerat->PTGER3_melan->PLC_melan->DAG_melan->PRKCB_melan->TYR_melan->Eumelanin_melan	NO PATH	PTGER2_kerat->ADCY4_kerat->cAMP_kerat->PRKACA_kerat->CREB1_kerat->PTGS2_kerat->PGE2_kerat->PTGER1_melan->PLC_melan->DAG_melan->PRKCB_melan->TYR_melan->Eumelanin_melan	PTGER2_kerat->ADCY4_kerat->cAMP_kerat->PRKACA_kerat->CREB1_kerat->PTGS2_kerat->PGE2_kerat->PTGER1_melan->PLC_melan->DAG_melan->PRKCB_melan->TYR_melan->Eumelanin_melan
PTGER2_kerat	Pheomelanin_melan	PTGER2_kerat->ADCY4_kerat->cAMP_kerat->PRKACA_kerat->CREB1_kerat->PTGS2_kerat->PGE2_kerat->PTGER1_melan->PLC_melan->DAG_melan->PRKCB_melan->TYR_melan->DOPAquinone_melan->Cysteinyl_DOPA_melan->Pheomelanin_melan	TYR_melan	PTGER2_kerat->ADCY4_kerat->cAMP_kerat->PRKACA_kerat->CREB1_kerat->PTGS2_kerat->PGE2_kerat->PTGER3_melan->PLC_melan->DAG_melan->PRKCB_melan->TYR_melan->DOPAquinone_melan->Glutathionyl_DOPA_melan->Pheomelanin_melan	PTGER2_kerat->ADCY4_kerat->cAMP_kerat->PRKACA_kerat->CREB1_kerat->PTGS2_kerat->PGE2_kerat->PTGER3_melan->PLC_melan->DAG_melan->PRKCB_melan->TYR_melan->DOPAquinone_melan->Glutathionyl_DOPA_melan->Pheomelanin_melan	PTGER2_kerat->ADCY4_kerat->cAMP_kerat->PRKACA_kerat->CREB1_kerat->PTGS2_kerat->PGE2_kerat->PTGER3_melan->PLC_melan->DAG_melan->PRKCB_melan->TYR_melan->DOPAquinone_melan->Glutathionyl_DOPA_melan->Pheomelanin_melan	PTGER2_kerat->ADCY4_kerat->cAMP_kerat->PRKACA_kerat->CREB1_kerat->PTGS2_kerat->PGE2_kerat->PTGER1_melan->PLC_melan->DAG_melan->PRKCB_melan->TYR_melan->DOPAquinone_melan->Cysteinyl_DOPA_melan->Pheomelanin_melan	PTGER2_kerat->ADCY4_kerat->cAMP_kerat->PRKACA_kerat->CREB1_kerat->PTGS2_kerat->PGE2_kerat->PTGER3_melan->PLC_melan->DAG_melan->PRKCB_melan->TYR_melan->DOPAquinone_melan->Cysteinyl_DOPA_melan->Pheomelanin_melan	PTGER2_kerat->ADCY4_kerat->cAMP_kerat->PRKACA_kerat->CREB1_kerat->PTGS2_kerat->PGE2_kerat->PTGER3_melan->PLC_melan->DAG_melan->PRKCB_melan->TYR_melan->DOPAquinone_melan->Cysteinyl_DOPA_melan->Pheomelanin_melan	PTGER2_kerat->ADCY4_kerat->cAMP_kerat->PRKACA_kerat->CREB1_kerat->PTGS2_kerat->PGE2_kerat->PTGER3_melan->PLC_melan->DAG_melan->PRKCB_melan->TYR_melan->DOPAquinone_melan->Cysteinyl_DOPA_melan->Pheomelanin_melan	PTGER2_kerat->ADCY4_kerat->cAMP_kerat->PRKACA_kerat->CREB1_kerat->PTGS2_kerat->PGE2_kerat->PTGER3_melan->PLC_melan->DAG_melan->PRKCB_melan->TYR_melan->DOPAquinone_melan->Glutathionyl_DOPA_melan->Pheomelanin_melan	PTGER2_kerat->ADCY4_kerat->cAMP_kerat->PRKACA_kerat->CREB1_kerat->PTGS2_kerat->PGE2_kerat->PTGER3_melan->PLC_melan->DAG_melan->PRKCB_melan->TYR_melan->DOPAquinone_melan->Glutathionyl_DOPA_melan->Pheomelanin_melan	PTGER2_kerat->ADCY4_kerat->cAMP_kerat->PRKACA_kerat->CREB1_kerat->PTGS2_kerat->PGE2_kerat->PTGER3_melan->PLC_melan->DAG_melan->PRKCB_melan->TYR_melan->DOPAquinone_melan->Glutathionyl_DOPA_melan->Pheomelanin_melan	PTGER2_kerat->ADCY4_kerat->cAMP_kerat->PRKACA_kerat->CREB1_kerat->PTGS2_kerat->PGE2_kerat->PTGER3_melan->PLC_melan->DAG_melan->PRKCB_melan->TYR_melan->DOPAquinone_melan->Cysteinyl_DOPA_melan->Pheomelanin_melan	PTGER2_kerat->ADCY4_kerat->cAMP_kerat->PRKACA_kerat->CREB1_kerat->PTGS2_kerat->PGE2_kerat->PTGER1_melan->PLC_melan->DAG_melan->PRKCB_melan->TYR_melan->DOPAquinone_melan->Cysteinyl_DOPA_melan->Pheomelanin_melan	PTGER2_kerat->ADCY4_kerat->cAMP_kerat->PRKACA_kerat->CREB1_kerat->PTGS2_kerat->PGE2_kerat->PTGER3_melan->PLC_melan->DAG_melan->PRKCB_melan->TYR_melan->DOPAquinone_melan->Glutathionyl_DOPA_melan->Pheomelanin_melan	PTGER2_kerat->ADCY4_kerat->cAMP_kerat->PRKACA_kerat->CREB1_kerat->PTGS2_kerat->PGE2_kerat->PTGER3_melan->PLC_melan->DAG_melan->PRKCB_melan->TYR_melan->DOPAquinone_melan->Glutathionyl_DOPA_melan->Pheomelanin_melan	PTGER2_kerat->ADCY4_kerat->cAMP_kerat->PRKACA_kerat->CREB1_kerat->DUSP1_kerat->MAPK1_kerat->JUN_kerat->FOS_kerat:JUN_kerat->EDN1_kerat->EDNRB_melan->ADCY4_melan->cAMP_melan->PRKACA_melan->CREB1_melan->MITF_melan->TYR_melan->DOPAquinone_melan->Glutathionyl_DOPA_melan->Pheomelanin_melan	PTGER2_kerat->ADCY4_kerat->cAMP_kerat->PRKACA_kerat->CREB1_kerat->PTGS2_kerat->PGE2_kerat->PTGER3_melan->PLC_melan->DAG_melan->PRKCB_melan->TYR_melan->DOPAquinone_melan->Cysteinyl_DOPA_melan->Pheomelanin_melan	PTGER2_kerat->ADCY4_kerat->cAMP_kerat->PRKACA_kerat->CREB1_kerat->DUSP1_kerat->MAPK1_kerat->JUN_kerat->FOS_kerat:JUN_kerat->EDN1_kerat->EDNRB_melan->ADCY4_melan->cAMP_melan->PRKACA_melan->CREB1_melan->MITF_melan->TYR_melan->DOPAquinone_melan->Cysteinyl_DOPA_melan->Pheomelanin_melan	PTGER2_kerat->ADCY4_kerat->cAMP_kerat->PRKACA_kerat->CREB1_kerat->PTGS2_kerat->PGE2_kerat->PTGER3_melan->PLC_melan->DAG_melan->PRKCB_melan->TYR_melan->DOPAquinone_melan->Glutathionyl_DOPA_melan->Pheomelanin_melan	PTGER2_kerat->ADCY4_kerat->cAMP_kerat->PRKACA_kerat->CREB1_kerat->PTGS2_kerat->PGE2_kerat->PTGER3_melan->PLC_melan->DAG_melan->PRKCB_melan->TYR_melan->DOPAquinone_melan->Glutathionyl_DOPA_melan->Pheomelanin_melan	PTGER2_kerat->ADCY4_kerat->cAMP_kerat->PRKACA_kerat->CREB1_kerat->PTGS2_kerat->PGE2_kerat->PTGER3_melan->PLC_melan->DAG_melan->PRKCB_melan->TYR_melan->DOPAquinone_melan->Glutathionyl_DOPA_melan->Pheomelanin_melan	PTGER2_kerat->ADCY4_kerat->cAMP_kerat->PRKACA_kerat->CREB1_kerat->PTGS2_kerat->PGE2_kerat->PTGER1_melan->PLC_melan->DAG_melan->PRKCB_melan->TYR_melan->DOPAquinone_melan->Cysteinyl_DOPA_melan->Pheomelanin_melan	PTGER2_kerat->ADCY4_kerat->cAMP_kerat->PRKACA_kerat->CREB1_kerat->PTGS2_kerat->PGE2_kerat->PTGER1_melan->PLC_melan->DAG_melan->PRKCB_melan->TYR_melan->DOPAquinone_melan->Cysteinyl_DOPA_melan->Pheomelanin_melan	NO PATH	PTGER2_kerat->ADCY4_kerat->cAMP_kerat->PRKACA_kerat->CREB1_kerat->PTGS2_kerat->PGE2_kerat->PTGER1_melan->PLC_melan->DAG_melan->PRKCB_melan->TYR_melan->DOPAquinone_melan->Cysteinyl_DOPA_melan->Pheomelanin_melan	PTGER2_kerat->ADCY4_kerat->cAMP_kerat->PRKACA_kerat->CREB1_kerat->PTGS2_kerat->PGE2_kerat->PTGER3_melan->PLC_melan->DAG_melan->PRKCB_melan->TYR_melan->DOPAquinone_melan->Glutathionyl_DOPA_melan->Pheomelanin_melan	PTGER2_kerat->ADCY4_kerat->cAMP_kerat->PRKACA_kerat->CREB1_kerat->PTGS2_kerat->PGE2_kerat->PTGER3_melan->PLC_melan->DAG_melan->PRKCB_melan->TYR_melan->DOPAquinone_melan->Cysteinyl_DOPA_melan->Pheomelanin_melan	PTGER2_kerat->ADCY4_kerat->cAMP_kerat->PRKACA_kerat->CREB1_kerat->DUSP1_kerat->MAPK1_kerat->PLA2_kerat->Arachidonic_Acid_kerat->PGE2_kerat->PTGER3_melan->PLC_melan->DAG_melan->PRKCB_melan->TYR_melan->DOPAquinone_melan->Cysteinyl_DOPA_melan->Pheomelanin_melan	PTGER2_kerat->ADCY4_kerat->cAMP_kerat->PRKACA_kerat->CREB1_kerat->PTGS2_kerat->PGE2_kerat->PTGER3_melan->PLC_melan->DAG_melan->PRKCB_melan->TYR_melan->DOPAquinone_melan->Glutathionyl_DOPA_melan->Pheomelanin_melan	PTGER2_kerat->ADCY4_kerat->cAMP_kerat->PRKACA_kerat->CREB1_kerat->PTGS2_kerat->PGE2_kerat->PTGER3_melan->PLC_melan->DAG_melan->PRKCB_melan->TYR_melan->DOPAquinone_melan->Cysteinyl_DOPA_melan->Pheomelanin_melan	PTGER2_kerat->ADCY4_kerat->cAMP_kerat->PRKACA_kerat->CREB1_kerat->PTGS2_kerat->PGE2_kerat->PTGER3_melan->PLC_melan->DAG_melan->PRKCB_melan->TYR_melan->DOPAquinone_melan->Glutathionyl_DOPA_melan->Pheomelanin_melan	NO PATH	PTGER2_kerat->ADCY4_kerat->cAMP_kerat->PRKACA_kerat->CREB1_kerat->PTGS2_kerat->PGE2_kerat->PTGER1_melan->PLC_melan->DAG_melan->PRKCB_melan->TYR_melan->DOPAquinone_melan->Cysteinyl_DOPA_melan->Pheomelanin_melan	PTGER2_kerat->ADCY4_kerat->cAMP_kerat->PRKACA_kerat->CREB1_kerat->PTGS2_kerat->PGE2_kerat->PTGER1_melan->PLC_melan->DAG_melan->PRKCB_melan->TYR_melan->DOPAquinone_melan->Cysteinyl_DOPA_melan->Pheomelanin_melan
PTGER2_kerat	Dendrite_formation_melan	PTGER2_kerat->ADCY4_kerat->cAMP_kerat->PRKACA_kerat->CREB1_kerat->DUSP1_kerat->MAPK1_kerat->FOS_kerat->FOS_kerat:JUN_kerat->EDN1_kerat->EDNRB_melan->ADCY4_melan->cAMP_melan->RAP1A_melan->RAC1_melan->RAC1:PARD6A:CDC42_melan->PRKCZ_melan->Dendrite_formation_melan	RAC1_melan	PTGER2_kerat->ADCY4_kerat->cAMP_kerat->PRKACA_kerat->CREB1_kerat->DUSP1_kerat->MAPK1_kerat->JUN_kerat->FOS_kerat:JUN_kerat->EDN1_kerat->EDNRB_melan->ADCY4_melan->cAMP_melan->RAP1A_melan->RAC1_melan->RAC1:PARD6A:CDC42_melan->PRKCZ_melan->Dendrite_formation_melan	PTGER2_kerat->ADCY4_kerat->cAMP_kerat->PRKACA_kerat->CREB1_kerat->DUSP1_kerat->MAPK8_kerat->MCL1:BAK1_kerat->BAK1_kerat->CYCS_kerat->APAF1:CYCS_kerat->CASP9_kerat->CASP3_kerat->PRKCD_kerat->NFKB1_kerat->KITLG_kerat->KIT_melan->PIK3CA_melan->RAC1_melan->RAC1:PARD6A:CDC42_melan->PRKCZ_melan->Dendrite_formation_melan	PTGER2_kerat->ADCY4_kerat->cAMP_kerat->PRKACA_kerat->CREB1_kerat->DUSP1_kerat->MAPK1_kerat->JUN_kerat->FOS_kerat:JUN_kerat->EDN1_kerat->EDNRB_melan->ADCY4_melan->cAMP_melan->RAP1A_melan->RAC1_melan->RAC1:PARD6A:CDC42_melan->PRKCZ_melan->Dendrite_formation_melan	PTGER2_kerat->ADCY4_kerat->cAMP_kerat->PRKACA_kerat->CREB1_kerat->DUSP1_kerat->MAPK1_kerat->FOS_kerat->FOS_kerat:JUN_kerat->EDN1_kerat->EDNRB_melan->ADCY4_melan->cAMP_melan->RAP1A_melan->RAC1_melan->RAC1:PARD6A:CDC42_melan->PRKCZ_melan->Dendrite_formation_melan	PTGER2_kerat->ADCY4_kerat->cAMP_kerat->PRKACA_kerat->CREB1_kerat->DUSP1_kerat->MAPK1_kerat->JUN_kerat->FOS_kerat:JUN_kerat->EDN1_kerat->EDNRB_melan->ADCY4_melan->cAMP_melan->RAP1A_melan->RAC1_melan->RAC1:PARD6A:CDC42_melan->PRKCZ_melan->Dendrite_formation_melan	PTGER2_kerat->ADCY4_kerat->cAMP_kerat->PRKACA_kerat->CREB1_kerat->DUSP1_kerat->MAPK1_kerat->JUN_kerat->FOS_kerat:JUN_kerat->EDN1_kerat->EDNRB_melan->ADCY4_melan->cAMP_melan->RAP1A_melan->RAC1_melan->RAC1:PARD6A:CDC42_melan->PRKCZ_melan->Dendrite_formation_melan	PTGER2_kerat->ADCY4_kerat->cAMP_kerat->PRKACA_kerat->CREB1_kerat->DUSP1_kerat->MAPK1_kerat->JUN_kerat->FOS_kerat:JUN_kerat->EDN1_kerat->EDNRB_melan->ADCY4_melan->cAMP_melan->RAP1A_melan->RAC1_melan->RAC1:PARD6A:CDC42_melan->PRKCZ_melan->Dendrite_formation_melan	PTGER2_kerat->ADCY4_kerat->cAMP_kerat->PRKACA_kerat->CREB1_kerat->DUSP1_kerat->MAPK1_kerat->JUN_kerat->FOS_kerat:JUN_kerat->EDN1_kerat->EDNRB_melan->ADCY4_melan->cAMP_melan->RAP1A_melan->RAC1_melan->RAC1:PARD6A:CDC42_melan->PRKCZ_melan->Dendrite_formation_melan	PTGER2_kerat->ADCY4_kerat->cAMP_kerat->PRKACA_kerat->CREB1_kerat->DUSP1_kerat->MAPK1_kerat->JUN_kerat->FOS_kerat:JUN_kerat->EDN1_kerat->EDNRB_melan->ADCY4_melan->cAMP_melan->RAP1A_melan->RAC1_melan->RAC1:PARD6A:CDC42_melan->PRKCZ_melan->Dendrite_formation_melan	PTGER2_kerat->ADCY4_kerat->cAMP_kerat->PRKACA_kerat->CREB1_kerat->DUSP1_kerat->MAPK3_kerat->JUN_kerat->FOS_kerat:JUN_kerat->EDN1_kerat->EDNRB_melan->ADCY4_melan->cAMP_melan->RAP1A_melan->RAC1_melan->RAC1:PARD6A:CDC42_melan->PRKCZ_melan->Dendrite_formation_melan	PTGER2_kerat->ADCY4_kerat->cAMP_kerat->PRKACA_kerat->CREB1_kerat->DUSP1_kerat->MAPK1_kerat->JUN_kerat->FOS_kerat:JUN_kerat->EDN1_kerat->EDNRB_melan->ADCY4_melan->cAMP_melan->RAP1A_melan->RAC1_melan->RAC1:PARD6A:CDC42_melan->PRKCZ_melan->Dendrite_formation_melan	PTGER2_kerat->ADCY4_kerat->cAMP_kerat->PRKACA_kerat->CREB1_kerat->DUSP1_kerat->MAPK1_kerat->JUN_kerat->FOS_kerat:JUN_kerat->EDN1_kerat->EDNRB_melan->ADCY4_melan->cAMP_melan->RAP1A_melan->RAC1_melan->RAC1:PARD6A:CDC42_melan->PRKCZ_melan->Dendrite_formation_melan	PTGER2_kerat->ADCY4_kerat->cAMP_kerat->PRKACA_kerat->CREB1_kerat->DUSP1_kerat->MAPK1_kerat->JUN_kerat->FOS_kerat:JUN_kerat->TNF_kerat->TNFRSF1A_kerat->TNFRSF1A:TRAF12:RIPK1_kerat->IKBKA_kerat->NFKB1_kerat->KITLG_kerat->KIT_melan->PIK3CA_melan->RAC1_melan->RAC1:PARD6A:CDC42_melan->PRKCZ_melan->Dendrite_formation_melan	PTGER2_kerat->ADCY4_kerat->cAMP_kerat->PRKACA_kerat->CREB1_kerat->CFLAR_kerat->MAP2K7_kerat->MAPK8_kerat->JUN_kerat->FOS_kerat:JUN_kerat->EDN1_kerat->EDNRB_melan->ADCY4_melan->cAMP_melan->RAP1A_melan->RAC1_melan->RAC1:PARD6A:CDC42_melan->PRKCZ_melan->Dendrite_formation_melan	PTGER2_kerat->ADCY4_kerat->cAMP_kerat->PRKACA_kerat->CREB1_kerat->DUSP1_kerat->MAPK1_kerat->JUN_kerat->FOS_kerat:JUN_kerat->EDN1_kerat->EDNRB_melan->ADCY4_melan->cAMP_melan->RAP1A_melan->RAC1_melan->RAC1:PARD6A:CDC42_melan->PRKCZ_melan->Dendrite_formation_melan	PTGER2_kerat->ADCY4_kerat->cAMP_kerat->PRKACA_kerat->CREB1_kerat->DUSP1_kerat->MAPK1_kerat->JUN_kerat->FOS_kerat:JUN_kerat->TNF_kerat->TNFRSF1A_kerat->TNFRSF1A:TRAF12:RIPK1_kerat->IKBKA_kerat->NFKB1_kerat->KITLG_kerat->KIT_melan->PIK3CA_melan->RAC1_melan->RAC1:PARD6A:CDC42_melan->PRKCZ_melan->Dendrite_formation_melan	PTGER2_kerat->ADCY4_kerat->cAMP_kerat->PRKACA_kerat->CREB1_kerat->DUSP1_kerat->MAPK1_kerat->JUN_kerat->FOS_kerat:JUN_kerat->EDN1_kerat->EDNRB_melan->ADCY4_melan->cAMP_melan->RAP1A_melan->RAC1_melan->RAC1:PARD6A:CDC42_melan->PRKCZ_melan->Dendrite_formation_melan	PTGER2_kerat->ADCY4_kerat->cAMP_kerat->PRKACA_kerat->CREB1_kerat->DUSP1_kerat->MAPK1_kerat->JUN_kerat->FOS_kerat:JUN_kerat->EDN1_kerat->EDNRB_melan->ADCY4_melan->cAMP_melan->RAP1A_melan->RAC1_melan->RAC1:PARD6A:CDC42_melan->PRKCZ_melan->Dendrite_formation_melan	PTGER2_kerat->ADCY4_kerat->cAMP_kerat->PRKACA_kerat->CREB1_kerat->DUSP1_kerat->MAPK1_kerat->JUN_kerat->FOS_kerat:JUN_kerat->EDN1_kerat->EDNRB_melan->ADCY4_melan->cAMP_melan->RAP1A_melan->RAC1_melan->RAC1:PARD6A:CDC42_melan->PRKCZ_melan->Dendrite_formation_melan	PTGER2_kerat->ADCY4_kerat->cAMP_kerat->PRKACA_kerat->CREB1_kerat->DUSP1_kerat->MAPK1_kerat->JUN_kerat->FOS_kerat:JUN_kerat->EDN1_kerat->EDNRB_melan->ADCY4_melan->cAMP_melan->RAP1A_melan->RAC1_melan->RAC1:PARD6A:CDC42_melan->PRKCZ_melan->Dendrite_formation_melan	PTGER2_kerat->ADCY4_kerat->cAMP_kerat->PRKACA_kerat->CREB1_kerat->DUSP1_kerat->MAPK1_kerat->FOS_kerat->FOS_kerat:JUN_kerat->EDN1_kerat->EDNRB_melan->ADCY4_melan->cAMP_melan->RAP1A_melan->RAC1_melan->RAC1:PARD6A:CDC42_melan->PRKCZ_melan->Dendrite_formation_melan	NO PATH	PTGER2_kerat->ADCY4_kerat->cAMP_kerat->PRKACA_kerat->CREB1_kerat->DUSP1_kerat->MAPK1_kerat->FOS_kerat->FOS_kerat:JUN_kerat->EDN1_kerat->EDNRB_melan->ADCY4_melan->cAMP_melan->RAP1A_melan->RAC1_melan->RAC1:PARD6A:CDC42_melan->PRKCZ_melan->Dendrite_formation_melan	PTGER2_kerat->ADCY4_kerat->cAMP_kerat->PRKACA_kerat->CREB1_kerat->DUSP1_kerat->MAPK1_kerat->FOS_kerat->FOS_kerat:JUN_kerat->EDN1_kerat->EDNRB_melan->ADCY4_melan->cAMP_melan->RAP1A_melan->RAC1_melan->RAC1:PARD6A:CDC42_melan->PRKCZ_melan->Dendrite_formation_melan	PTGER2_kerat->ADCY4_kerat->cAMP_kerat->PRKACA_kerat->CREB1_kerat->DUSP1_kerat->MAPK1_kerat->JUN_kerat->FOS_kerat:JUN_kerat->EDN1_kerat->EDNRB_melan->ADCY4_melan->cAMP_melan->RAP1A_melan->RAC1_melan->RAC1:PARD6A:CDC42_melan->PRKCZ_melan->Dendrite_formation_melan	PTGER2_kerat->ADCY4_kerat->cAMP_kerat->PRKACA_kerat->CREB1_kerat->DUSP1_kerat->MAPK1_kerat->JUN_kerat->FOS_kerat:JUN_kerat->EDN1_kerat->EDNRB_melan->ADCY4_melan->cAMP_melan->RAP1A_melan->RAC1_melan->RAC1:PARD6A:CDC42_melan->PRKCZ_melan->Dendrite_formation_melan	PTGER2_kerat->ADCY4_kerat->cAMP_kerat->PRKACA_kerat->CREB1_kerat->DUSP1_kerat->MAPK1_kerat->FOS_kerat->FOS_kerat:JUN_kerat->EDN1_kerat->EDNRB_melan->ADCY4_melan->cAMP_melan->RAP1A_melan->RAC1_melan->RAC1:PARD6A:CDC42_melan->PRKCZ_melan->Dendrite_formation_melan	PTGER2_kerat->ADCY4_kerat->cAMP_kerat->PRKACA_kerat->CREB1_kerat->DUSP1_kerat->MAPK1_kerat->JUN_kerat->FOS_kerat:JUN_kerat->EDN1_kerat->EDNRB_melan->ADCY4_melan->cAMP_melan->RAP1A_melan->RAC1_melan->RAC1:PARD6A:CDC42_melan->PRKCZ_melan->Dendrite_formation_melan	PTGER2_kerat->ADCY4_kerat->cAMP_kerat->PRKACA_kerat->CREB1_kerat->DUSP1_kerat->MAPK1_kerat->JUN_kerat->FOS_kerat:JUN_kerat->EDN1_kerat->EDNRB_melan->ADCY4_melan->cAMP_melan->RAP1A_melan->RAC1_melan->RAC1:PARD6A:CDC42_melan->PRKCZ_melan->Dendrite_formation_melan	PTGER2_kerat->ADCY4_kerat->cAMP_kerat->PRKACA_kerat->CREB1_kerat->DUSP1_kerat->MAPK1_kerat->JUN_kerat->FOS_kerat:JUN_kerat->EDN1_kerat->EDNRB_melan->ADCY4_melan->cAMP_melan->RAP1A_melan->RAC1_melan->RAC1:PARD6A:CDC42_melan->PRKCZ_melan->Dendrite_formation_melan	NO PATH	PTGER2_kerat->ADCY4_kerat->cAMP_kerat->PRKACA_kerat->CREB1_kerat->DUSP1_kerat->MAPK1_kerat->FOS_kerat->FOS_kerat:JUN_kerat->EDN1_kerat->EDNRB_melan->ADCY4_melan->cAMP_melan->RAP1A_melan->RAC1_melan->RAC1:PARD6A:CDC42_melan->PRKCZ_melan->Dendrite_formation_melan	PTGER2_kerat->ADCY4_kerat->cAMP_kerat->PRKACA_kerat->CREB1_kerat->DUSP1_kerat->MAPK1_kerat->FOS_kerat->FOS_kerat:JUN_kerat->EDN1_kerat->EDNRB_melan->ADCY4_melan->cAMP_melan->RAP1A_melan->RAC1_melan->RAC1:PARD6A:CDC42_melan->PRKCZ_melan->Dendrite_formation_melan
PTGER2_kerat	Melanosome_phagocytosis_kerat	PTGER2_kerat->ADCY4_kerat->cAMP_kerat->PRKACA_kerat->CREB1_kerat->DUSP1_kerat->MAPK1_kerat->FOS_kerat->FOS_kerat:JUN_kerat->TNF_kerat->TNFRSF1A_kerat->TNFRSF1A:TRAF12:RIPK1_kerat->IKBKA_kerat->NFKB1_kerat->F2RL1_kerat->RHOA_kerat->Melanosome_phagocytosis_kerat	NFKB1_kerat;F2RL1_kerat	NO PATH	PTGER2_kerat->ADCY4_kerat->cAMP_kerat->PRKACA_kerat->CREB1_kerat->DUSP1_kerat->MAPK8_kerat->MCL1:BAK1_kerat->BAK1_kerat->CYCS_kerat->APAF1:CYCS_kerat->CASP9_kerat->CASP3_kerat->PRKCD_kerat->NFKB1_kerat->F2RL1_kerat->RHOA_kerat->Melanosome_phagocytosis_kerat	PTGER2_kerat->ADCY4_kerat->cAMP_kerat->PRKACA_kerat->CREB1_kerat->DUSP1_kerat->MAPK1_kerat->JUN_kerat->FOS_kerat:JUN_kerat->TNF_kerat->TNFRSF1A_kerat->TNFRSF1A:TRAF12:RIPK1_kerat->IKBKA_kerat->NFKB1_kerat->F2RL1_kerat->RHOA_kerat->Melanosome_phagocytosis_kerat	PTGER2_kerat->ADCY4_kerat->cAMP_kerat->PRKACA_kerat->CREB1_kerat->DUSP1_kerat->MAPK8_kerat->MCL1:BAK1_kerat->BAK1_kerat->CYCS_kerat->APAF1:CYCS_kerat->CASP9_kerat->CASP3_kerat->PRKCD_kerat->NFKB1_kerat->F2RL1_kerat->RHOA_kerat->Melanosome_phagocytosis_kerat	PTGER2_kerat->ADCY4_kerat->cAMP_kerat->PRKACA_kerat->CREB1_kerat->DUSP1_kerat->MAPK1_kerat->JUN_kerat->FOS_kerat:JUN_kerat->TNF_kerat->TNFRSF1A_kerat->TNFRSF1A:TRAF12:RIPK1_kerat->IKBKA_kerat->NFKB1_kerat->F2RL1_kerat->RHOA_kerat->Melanosome_phagocytosis_kerat	PTGER2_kerat->ADCY4_kerat->cAMP_kerat->PRKACA_kerat->CREB1_kerat->DUSP1_kerat->MAPK1_kerat->JUN_kerat->FOS_kerat:JUN_kerat->TNF_kerat->TNFRSF1A_kerat->TNFRSF1A:TRAF12:RIPK1_kerat->IKBKA_kerat->NFKB1_kerat->F2RL1_kerat->RHOA_kerat->Melanosome_phagocytosis_kerat	PTGER2_kerat->ADCY4_kerat->cAMP_kerat->PRKACA_kerat->CREB1_kerat->DUSP1_kerat->MAPK1_kerat->JUN_kerat->FOS_kerat:JUN_kerat->TNF_kerat->TNFRSF1A_kerat->TNFRSF1A:TRAF12:RIPK1_kerat->IKBKA_kerat->NFKB1_kerat->F2RL1_kerat->RHOA_kerat->Melanosome_phagocytosis_kerat	PTGER2_kerat->ADCY4_kerat->cAMP_kerat->PRKACA_kerat->CREB1_kerat->DUSP1_kerat->MAPK1_kerat->JUN_kerat->FOS_kerat:JUN_kerat->TNF_kerat->TNFRSF1A_kerat->TNFRSF1A:TRAF12:RIPK1_kerat->IKBKA_kerat->NFKB1_kerat->F2RL1_kerat->RHOA_kerat->Melanosome_phagocytosis_kerat	PTGER2_kerat->ADCY4_kerat->cAMP_kerat->PRKACA_kerat->CREB1_kerat->DUSP1_kerat->MAPK1_kerat->JUN_kerat->FOS_kerat:JUN_kerat->TNF_kerat->TNFRSF1A_kerat->TNFRSF1A:TRAF12:RIPK1_kerat->IKBKA_kerat->NFKB1_kerat->F2RL1_kerat->RHOA_kerat->Melanosome_phagocytosis_kerat	PTGER2_kerat->ADCY4_kerat->cAMP_kerat->PRKACA_kerat->CREB1_kerat->DUSP1_kerat->MAPK3_kerat->JUN_kerat->FOS_kerat:JUN_kerat->TNF_kerat->TNFRSF1A_kerat->TNFRSF1A:TRAF12:RIPK1_kerat->IKBKA_kerat->NFKB1_kerat->F2RL1_kerat->RHOA_kerat->Melanosome_phagocytosis_kerat	PTGER2_kerat->ADCY4_kerat->cAMP_kerat->PRKACA_kerat->CREB1_kerat->DUSP1_kerat->MAPK1_kerat->JUN_kerat->FOS_kerat:JUN_kerat->TNF_kerat->TNFRSF1A_kerat->TNFRSF1A:TRAF12:RIPK1_kerat->IKBKA_kerat->NFKB1_kerat->F2RL1_kerat->RHOA_kerat->Melanosome_phagocytosis_kerat	PTGER2_kerat->ADCY4_kerat->cAMP_kerat->PRKACA_kerat->CREB1_kerat->DUSP1_kerat->MAPK1_kerat->JUN_kerat->FOS_kerat:JUN_kerat->TNF_kerat->TNFRSF1A_kerat->TNFRSF1A:TRAF12:RIPK1_kerat->IKBKA_kerat->NFKB1_kerat->F2RL1_kerat->RHOA_kerat->Melanosome_phagocytosis_kerat	PTGER2_kerat->ADCY4_kerat->cAMP_kerat->PRKACA_kerat->CREB1_kerat->DUSP1_kerat->MAPK1_kerat->JUN_kerat->FOS_kerat:JUN_kerat->TNF_kerat->TNFRSF1A_kerat->TNFRSF1A:TRAF12:RIPK1_kerat->IKBKA_kerat->NFKB1_kerat->F2RL1_kerat->RHOA_kerat->Melanosome_phagocytosis_kerat	PTGER2_kerat->ADCY4_kerat->cAMP_kerat->PRKACA_kerat->CREB1_kerat->CFLAR_kerat->MAP2K7_kerat->MAPK8_kerat->JUN_kerat->FOS_kerat:JUN_kerat->TNF_kerat->TNFRSF1A_kerat->TNFRSF1A:TRAF12:RIPK1_kerat->IKBKA_kerat->NFKB1_kerat->F2RL1_kerat->RHOA_kerat->Melanosome_phagocytosis_kerat	PTGER2_kerat->ADCY4_kerat->cAMP_kerat->PRKACA_kerat->CREB1_kerat->DUSP1_kerat->MAPK1_kerat->JUN_kerat->FOS_kerat:JUN_kerat->TNF_kerat->TNFRSF1A_kerat->TNFRSF1A:TRAF12:RIPK1_kerat->IKBKA_kerat->NFKB1_kerat->F2RL1_kerat->RHOA_kerat->Melanosome_phagocytosis_kerat	PTGER2_kerat->ADCY4_kerat->cAMP_kerat->PRKACA_kerat->CREB1_kerat->DUSP1_kerat->MAPK1_kerat->JUN_kerat->FOS_kerat:JUN_kerat->TNF_kerat->TNFRSF1A_kerat->TNFRSF1A:TRAF12:RIPK1_kerat->IKBKA_kerat->NFKB1_kerat->F2RL1_kerat->RHOA_kerat->Melanosome_phagocytosis_kerat	PTGER2_kerat->ADCY4_kerat->cAMP_kerat->PRKACA_kerat->CREB1_kerat->DUSP1_kerat->MAPK1_kerat->JUN_kerat->FOS_kerat:JUN_kerat->TNF_kerat->TNFRSF1A_kerat->TNFRSF1A:TRAF12:RIPK1_kerat->IKBKA_kerat->NFKB1_kerat->F2RL1_kerat->RHOA_kerat->Melanosome_phagocytosis_kerat	PTGER2_kerat->ADCY4_kerat->cAMP_kerat->PRKACA_kerat->CREB1_kerat->DUSP1_kerat->MAPK1_kerat->JUN_kerat->FOS_kerat:JUN_kerat->TNF_kerat->TNFRSF1A_kerat->TNFRSF1A:TRAF12:RIPK1_kerat->IKBKA_kerat->NFKB1_kerat->F2RL1_kerat->RHOA_kerat->Melanosome_phagocytosis_kerat	PTGER2_kerat->ADCY4_kerat->cAMP_kerat->PRKACA_kerat->CREB1_kerat->DUSP1_kerat->MAPK1_kerat->JUN_kerat->FOS_kerat:JUN_kerat->TNF_kerat->TNFRSF1A_kerat->TNFRSF1A:TRAF12:RIPK1_kerat->IKBKA_kerat->NFKB1_kerat->F2RL1_kerat->RHOA_kerat->Melanosome_phagocytosis_kerat	PTGER2_kerat->ADCY4_kerat->cAMP_kerat->PRKACA_kerat->CREB1_kerat->DUSP1_kerat->MAPK1_kerat->JUN_kerat->FOS_kerat:JUN_kerat->TNF_kerat->TNFRSF1A_kerat->TNFRSF1A:TRAF12:RIPK1_kerat->IKBKA_kerat->NFKB1_kerat->F2RL1_kerat->RHOA_kerat->Melanosome_phagocytosis_kerat	PTGER2_kerat->ADCY4_kerat->cAMP_kerat->PRKACA_kerat->CREB1_kerat->DUSP1_kerat->MAPK1_kerat->FOS_kerat->FOS_kerat:JUN_kerat->TNF_kerat->TNFRSF1A_kerat->TNFRSF1A:TRAF12:RIPK1_kerat->IKBKA_kerat->NFKB1_kerat->F2RL1_kerat->RHOA_kerat->Melanosome_phagocytosis_kerat	PTGER2_kerat->ADCY4_kerat->cAMP_kerat->PRKACA_kerat->CREB1_kerat->DUSP1_kerat->MAPK1_kerat->FOS_kerat->FOS_kerat:JUN_kerat->TNF_kerat->TNFRSF1A_kerat->TNFRSF1A:TRAF12:RIPK1_kerat->IKBKA_kerat->NFKB1_kerat->F2RL1_kerat->RHOA_kerat->Melanosome_phagocytosis_kerat	PTGER2_kerat->ADCY4_kerat->cAMP_kerat->PRKACA_kerat->CREB1_kerat->DUSP1_kerat->MAPK1_kerat->FOS_kerat->FOS_kerat:JUN_kerat->TNF_kerat->TNFRSF1A_kerat->TNFRSF1A:TRAF12:RIPK1_kerat->IKBKA_kerat->NFKB1_kerat->F2RL1_kerat->RHOA_kerat->Melanosome_phagocytosis_kerat	PTGER2_kerat->ADCY4_kerat->cAMP_kerat->PRKACA_kerat->CREB1_kerat->DUSP1_kerat->MAPK1_kerat->FOS_kerat->FOS_kerat:JUN_kerat->TNF_kerat->TNFRSF1A_kerat->TNFRSF1A:TRAF12:RIPK1_kerat->IKBKA_kerat->NFKB1_kerat->F2RL1_kerat->RHOA_kerat->Melanosome_phagocytosis_kerat	PTGER2_kerat->ADCY4_kerat->cAMP_kerat->PRKACA_kerat->CREB1_kerat->DUSP1_kerat->MAPK1_kerat->JUN_kerat->FOS_kerat:JUN_kerat->TNF_kerat->TNFRSF1A_kerat->TNFRSF1A:TRAF12:RIPK1_kerat->IKBKA_kerat->NFKB1_kerat->F2RL1_kerat->RHOA_kerat->Melanosome_phagocytosis_kerat	PTGER2_kerat->ADCY4_kerat->cAMP_kerat->PRKACA_kerat->CREB1_kerat->DUSP1_kerat->MAPK1_kerat->JUN_kerat->FOS_kerat:JUN_kerat->TNF_kerat->TNFRSF1A_kerat->TNFRSF1A:TRAF12:RIPK1_kerat->IKBKA_kerat->NFKB1_kerat->F2RL1_kerat->RHOA_kerat->Melanosome_phagocytosis_kerat	PTGER2_kerat->ADCY4_kerat->cAMP_kerat->PRKACA_kerat->CREB1_kerat->DUSP1_kerat->MAPK1_kerat->FOS_kerat->FOS_kerat:JUN_kerat->TNF_kerat->TNFRSF1A_kerat->TNFRSF1A:TRAF12:RIPK1_kerat->IKBKA_kerat->NFKB1_kerat->F2RL1_kerat->RHOA_kerat->Melanosome_phagocytosis_kerat	NO PATH	PTGER2_kerat->ADCY4_kerat->cAMP_kerat->PRKACA_kerat->CREB1_kerat->DUSP1_kerat->MAPK1_kerat->JUN_kerat->FOS_kerat:JUN_kerat->TNF_kerat->TNFRSF1A_kerat->TNFRSF1A:TRAF12:RIPK1_kerat->IKBKA_kerat->NFKB1_kerat->F2RL1_kerat->RHOA_kerat->Melanosome_phagocytosis_kerat	PTGER2_kerat->ADCY4_kerat->cAMP_kerat->PRKACA_kerat->CREB1_kerat->DUSP1_kerat->MAPK1_kerat->JUN_kerat->FOS_kerat:JUN_kerat->TNF_kerat->TNFRSF1A_kerat->TNFRSF1A:TRAF12:RIPK1_kerat->IKBKA_kerat->NFKB1_kerat->F2RL1_kerat->RHOA_kerat->Melanosome_phagocytosis_kerat	NO PATH	PTGER2_kerat->ADCY4_kerat->cAMP_kerat->PRKACA_kerat->CREB1_kerat->DUSP1_kerat->MAPK1_kerat->FOS_kerat->FOS_kerat:JUN_kerat->TNF_kerat->TNFRSF1A_kerat->TNFRSF1A:TRAF12:RIPK1_kerat->IKBKA_kerat->NFKB1_kerat->F2RL1_kerat->RHOA_kerat->Melanosome_phagocytosis_kerat	PTGER2_kerat->ADCY4_kerat->cAMP_kerat->PRKACA_kerat->CREB1_kerat->DUSP1_kerat->MAPK1_kerat->FOS_kerat->FOS_kerat:JUN_kerat->TNF_kerat->TNFRSF1A_kerat->TNFRSF1A:TRAF12:RIPK1_kerat->IKBKA_kerat->NFKB1_kerat->F2RL1_kerat->RHOA_kerat->Melanosome_phagocytosis_kerat
PTGER2_kerat	Apoptosis_melan	PTGER2_kerat->ADCY4_kerat->cAMP_kerat->PRKACA_kerat->CREB1_kerat->PTGS2_kerat->PGE2_kerat->PTGER1_melan->PLC_melan->DAG_melan->PRKCB_melan->GAB1_melan->GAB1:PIK3CA_melan->AKT1_melan->BAD_melan->CYCS_melan->Apoptosis_melan	none	PTGER2_kerat->ADCY4_kerat->cAMP_kerat->PRKACA_kerat->CREB1_kerat->PTGS2_kerat->PGE2_kerat->PTGER3_melan->PLC_melan->DAG_melan->PRKCB_melan->GAB1_melan->GAB1:PIK3CA_melan->AKT1_melan->BAD_melan->CYCS_melan->Apoptosis_melan	PTGER2_kerat->ADCY4_kerat->cAMP_kerat->PRKACA_kerat->CREB1_kerat->PTGS2_kerat->PGE2_kerat->PTGER3_melan->PLC_melan->DAG_melan->PRKCB_melan->GAB1_melan->GAB1:PIK3CA_melan->AKT1_melan->BAD_melan->CYCS_melan->Apoptosis_melan	PTGER2_kerat->ADCY4_kerat->cAMP_kerat->PRKACA_kerat->CREB1_kerat->PTGS2_kerat->PGE2_kerat->PTGER3_melan->PLC_melan->DAG_melan->PRKCB_melan->GAB1_melan->GAB1:PIK3CA_melan->AKT1_melan->BAD_melan->CYCS_melan->Apoptosis_melan	PTGER2_kerat->ADCY4_kerat->cAMP_kerat->PRKACA_kerat->CREB1_kerat->PTGS2_kerat->PGE2_kerat->PTGER1_melan->PLC_melan->DAG_melan->PRKCB_melan->GAB1_melan->GAB1:PIK3CA_melan->AKT1_melan->BAD_melan->CYCS_melan->Apoptosis_melan	PTGER2_kerat->ADCY4_kerat->cAMP_kerat->PRKACA_kerat->CREB1_kerat->PTGS2_kerat->PGE2_kerat->PTGER3_melan->PLC_melan->DAG_melan->PRKCB_melan->GAB1_melan->GAB1:PIK3CA_melan->AKT1_melan->BAD_melan->CYCS_melan->Apoptosis_melan	PTGER2_kerat->ADCY4_kerat->cAMP_kerat->PRKACA_kerat->CREB1_kerat->PTGS2_kerat->PGE2_kerat->PTGER3_melan->PLC_melan->DAG_melan->PRKCB_melan->GAB1_melan->GAB1:PIK3CA_melan->AKT1_melan->BAD_melan->CYCS_melan->Apoptosis_melan	PTGER2_kerat->ADCY4_kerat->cAMP_kerat->PRKACA_kerat->CREB1_kerat->DUSP1_kerat->MAPK1_kerat->JUN_kerat->FOS_kerat:JUN_kerat->EDN1_kerat->EDNRB_melan->ADCY4_melan->cAMP_melan->PRKACA_melan->CREB1_melan->BCL2_melan->BAX_melan->CYCS_melan->Apoptosis_melan	PTGER2_kerat->ADCY4_kerat->cAMP_kerat->PRKACA_kerat->CREB1_kerat->PTGS2_kerat->PGE2_kerat->PTGER3_melan->PLC_melan->DAG_melan->PRKCB_melan->GAB1_melan->GAB1:PIK3CA_melan->AKT1_melan->BAD_melan->CYCS_melan->Apoptosis_melan	PTGER2_kerat->ADCY4_kerat->cAMP_kerat->PRKACA_kerat->CREB1_kerat->PTGS2_kerat->PGE2_kerat->PTGER3_melan->PLC_melan->DAG_melan->PRKCB_melan->GAB1_melan->GAB1:PIK3CA_melan->AKT1_melan->BAD_melan->CYCS_melan->Apoptosis_melan	PTGER2_kerat->ADCY4_kerat->cAMP_kerat->PRKACA_kerat->CREB1_kerat->PTGS2_kerat->PGE2_kerat->PTGER3_melan->PLC_melan->DAG_melan->PRKCB_melan->GAB1_melan->GAB1:PIK3CA_melan->AKT1_melan->BAD_melan->CYCS_melan->Apoptosis_melan	PTGER2_kerat->ADCY4_kerat->cAMP_kerat->PRKACA_kerat->CREB1_kerat->PTGS2_kerat->PGE2_kerat->PTGER3_melan->PLC_melan->DAG_melan->PRKCB_melan->GAB1_melan->GAB1:PIK3CA_melan->AKT1_melan->BAD_melan->CYCS_melan->Apoptosis_melan	PTGER2_kerat->ADCY4_kerat->cAMP_kerat->PRKACA_kerat->CREB1_kerat->DUSP1_kerat->MAPK1_kerat->JUN_kerat->FOS_kerat:JUN_kerat->EDN1_kerat->EDNRB_melan->ADCY4_melan->cAMP_melan->PRKACA_melan->CREB1_melan->BCL2_melan->BAX_melan->CYCS_melan->Apoptosis_melan	PTGER2_kerat->ADCY4_kerat->cAMP_kerat->PRKACA_kerat->CREB1_kerat->PTGS2_kerat->PGE2_kerat->PTGER3_melan->PLC_melan->DAG_melan->PRKCB_melan->GAB1_melan->GAB1:PIK3CA_melan->AKT1_melan->BAD_melan->CYCS_melan->Apoptosis_melan	PTGER2_kerat->ADCY4_kerat->cAMP_kerat->PRKACA_kerat->CREB1_kerat->PTGS2_kerat->PGE2_kerat->PTGER3_melan->PLC_melan->DAG_melan->PRKCB_melan->GAB1_melan->GAB1:PIK3CA_melan->AKT1_melan->BAD_melan->CYCS_melan->Apoptosis_melan	PTGER2_kerat->ADCY4_kerat->cAMP_kerat->PRKACA_kerat->CREB1_kerat->DUSP1_kerat->MAPK1_kerat->JUN_kerat->FOS_kerat:JUN_kerat->EDN1_kerat->EDNRB_melan->ADCY4_melan->cAMP_melan->PRKACA_melan->CREB1_melan->BCL2_melan->BAX_melan->CYCS_melan->Apoptosis_melan	PTGER2_kerat->ADCY4_kerat->cAMP_kerat->PRKACA_kerat->CREB1_kerat->PTGS2_kerat->PGE2_kerat->PTGER3_melan->PLC_melan->DAG_melan->PRKCB_melan->GAB1_melan->GAB1:PIK3CA_melan->AKT1_melan->BAD_melan->CYCS_melan->Apoptosis_melan	PTGER2_kerat->ADCY4_kerat->cAMP_kerat->PRKACA_kerat->CREB1_kerat->DUSP1_kerat->MAPK1_kerat->JUN_kerat->FOS_kerat:JUN_kerat->EDN1_kerat->EDNRB_melan->ADCY4_melan->cAMP_melan->PRKACA_melan->CREB1_melan->BCL2_melan->BAX_melan->CYCS_melan->Apoptosis_melan	PTGER2_kerat->ADCY4_kerat->cAMP_kerat->PRKACA_kerat->CREB1_kerat->PTGS2_kerat->PGE2_kerat->PTGER3_melan->PLC_melan->DAG_melan->PRKCB_melan->GAB1_melan->GAB1:PIK3CA_melan->AKT1_melan->BAD_melan->CYCS_melan->Apoptosis_melan	PTGER2_kerat->ADCY4_kerat->cAMP_kerat->PRKACA_kerat->CREB1_kerat->PTGS2_kerat->PGE2_kerat->PTGER3_melan->PLC_melan->DAG_melan->PRKCB_melan->GAB1_melan->GAB1:PIK3CA_melan->AKT1_melan->BAD_melan->CYCS_melan->Apoptosis_melan	PTGER2_kerat->ADCY4_kerat->cAMP_kerat->PRKACA_kerat->CREB1_kerat->PTGS2_kerat->PGE2_kerat->PTGER3_melan->PLC_melan->DAG_melan->PRKCB_melan->GAB1_melan->GAB1:PIK3CA_melan->AKT1_melan->BAD_melan->CYCS_melan->Apoptosis_melan	PTGER2_kerat->ADCY4_kerat->cAMP_kerat->PRKACA_kerat->CREB1_kerat->PTGS2_kerat->PGE2_kerat->PTGER1_melan->PLC_melan->DAG_melan->PRKCB_melan->GAB1_melan->GAB1:PIK3CA_melan->AKT1_melan->BAD_melan->CYCS_melan->Apoptosis_melan	PTGER2_kerat->ADCY4_kerat->cAMP_kerat->PRKACA_kerat->CREB1_kerat->PTGS2_kerat->PGE2_kerat->PTGER1_melan->PLC_melan->DAG_melan->PRKCB_melan->GAB1_melan->GAB1:PIK3CA_melan->AKT1_melan->BAD_melan->CYCS_melan->Apoptosis_melan	PTGER2_kerat->ADCY4_kerat->cAMP_kerat->PRKACA_kerat->CREB1_kerat->PTGS2_kerat->PGE2_kerat->PTGER1_melan->PLC_melan->DAG_melan->PRKCB_melan->GAB1_melan->GAB1:PIK3CA_melan->AKT1_melan->BAD_melan->CYCS_melan->Apoptosis_melan	PTGER2_kerat->ADCY4_kerat->cAMP_kerat->PRKACA_kerat->CREB1_kerat->PTGS2_kerat->PGE2_kerat->PTGER1_melan->PLC_melan->DAG_melan->PRKCB_melan->GAB1_melan->GAB1:PIK3CA_melan->AKT1_melan->BAD_melan->CYCS_melan->Apoptosis_melan	PTGER2_kerat->ADCY4_kerat->cAMP_kerat->PRKACA_kerat->CREB1_kerat->PTGS2_kerat->PGE2_kerat->PTGER3_melan->PLC_melan->DAG_melan->PRKCB_melan->GAB1_melan->GAB1:PIK3CA_melan->AKT1_melan->BAD_melan->CYCS_melan->Apoptosis_melan	PTGER2_kerat->ADCY4_kerat->cAMP_kerat->PRKACA_kerat->CREB1_kerat->PTGS2_kerat->PGE2_kerat->PTGER3_melan->PLC_melan->DAG_melan->PRKCB_melan->GAB1_melan->GAB1:PIK3CA_melan->AKT1_melan->BAD_melan->CYCS_melan->Apoptosis_melan	PTGER2_kerat->ADCY4_kerat->cAMP_kerat->PRKACA_kerat->CREB1_kerat->DUSP1_kerat->MAPK1_kerat->FOS_kerat->FOS_kerat:JUN_kerat->EDN1_kerat->EDNRB_melan->ADCY4_melan->cAMP_melan->PRKACA_melan->CREB1_melan->BCL2_melan->BAX_melan->CYCS_melan->Apoptosis_melan	PTGER2_kerat->ADCY4_kerat->cAMP_kerat->PRKACA_kerat->CREB1_kerat->PTGS2_kerat->PGE2_kerat->PTGER3_melan->PLC_melan->DAG_melan->PRKCB_melan->GAB1_melan->GAB1:PIK3CA_melan->AKT1_melan->BAD_melan->CYCS_melan->Apoptosis_melan	PTGER2_kerat->ADCY4_kerat->cAMP_kerat->PRKACA_kerat->CREB1_kerat->PTGS2_kerat->PGE2_kerat->PTGER3_melan->PLC_melan->DAG_melan->PRKCB_melan->GAB1_melan->GAB1:PIK3CA_melan->AKT1_melan->BAD_melan->CYCS_melan->Apoptosis_melan	PTGER2_kerat->ADCY4_kerat->cAMP_kerat->PRKACA_kerat->CREB1_kerat->PTGS2_kerat->PGE2_kerat->PTGER3_melan->PLC_melan->DAG_melan->PRKCB_melan->GAB1_melan->GAB1:PIK3CA_melan->AKT1_melan->BAD_melan->CYCS_melan->Apoptosis_melan	NO PATH	PTGER2_kerat->ADCY4_kerat->cAMP_kerat->PRKACA_kerat->CREB1_kerat->PTGS2_kerat->PGE2_kerat->PTGER1_melan->PLC_melan->DAG_melan->PRKCB_melan->GAB1_melan->GAB1:PIK3CA_melan->AKT1_melan->BAD_melan->CYCS_melan->Apoptosis_melan	PTGER2_kerat->ADCY4_kerat->cAMP_kerat->PRKACA_kerat->CREB1_kerat->PTGS2_kerat->PGE2_kerat->PTGER1_melan->PLC_melan->DAG_melan->PRKCB_melan->GAB1_melan->GAB1:PIK3CA_melan->AKT1_melan->BAD_melan->CYCS_melan->Apoptosis_melan
PTGER2_kerat	Cell_proliferation_melan	PTGER2_kerat->ADCY4_kerat->cAMP_kerat->PRKACA_kerat->CREB1_kerat->PTGS2_kerat->PGE2_kerat->PTGER1_melan->PLC_melan->DAG_melan->PRKCB_melan->GAB1_melan->GAB1:PIK3CA_melan->AKT1_melan->CREB1_melan->MITF_melan->CDK4_melan->CDK4:CCND1_melan->Cell_proliferation_melan	none	PTGER2_kerat->ADCY4_kerat->cAMP_kerat->PRKACA_kerat->CREB1_kerat->PTGS2_kerat->PGE2_kerat->PTGER3_melan->PLC_melan->DAG_melan->PRKCB_melan->GAB1_melan->GAB1:PIK3CA_melan->AKT1_melan->CREB1_melan->MITF_melan->CDK4_melan->CDK4:CCND1_melan->Cell_proliferation_melan	PTGER2_kerat->ADCY4_kerat->cAMP_kerat->PRKACA_kerat->CREB1_kerat->PTGS2_kerat->PGE2_kerat->PTGER3_melan->PLC_melan->DAG_melan->PRKCB_melan->GAB1_melan->GAB1:PIK3CA_melan->AKT1_melan->CREB1_melan->MITF_melan->CDK4_melan->CDK4:CCND1_melan->Cell_proliferation_melan	PTGER2_kerat->ADCY4_kerat->cAMP_kerat->PRKACA_kerat->CREB1_kerat->DUSP1_kerat->MAPK1_kerat->JUN_kerat->FOS_kerat:JUN_kerat->TNF_kerat->TNFRSF1A_kerat->TNFRSF1A:TRAF12:RIPK1_kerat->IKBKA_kerat->NFKB1_kerat->CSF2_kerat->CSF2RA_melan->CSF2RA:JAK1_melan->STAT3_melan->CCND1_melan->CDK4:CCND1_melan->Cell_proliferation_melan	PTGER2_kerat->ADCY4_kerat->cAMP_kerat->PRKACA_kerat->CREB1_kerat->PTGS2_kerat->PGE2_kerat->PTGER1_melan->PLC_melan->DAG_melan->PRKCB_melan->GAB1_melan->GAB1:PIK3CA_melan->AKT1_melan->CREB1_melan->MITF_melan->CDK4_melan->CDK4:CCND1_melan->Cell_proliferation_melan	PTGER2_kerat->ADCY4_kerat->cAMP_kerat->PRKACA_kerat->CREB1_kerat->DUSP1_kerat->MAPK1_kerat->JUN_kerat->FOS_kerat:JUN_kerat->NGF_kerat->NTRK1_melan->SOS1:GRB2:SHC1_melan->HRAS_melan->RAF1_melan->MAP2K1_melan->MAPK1_melan->MITF_melan->CDK4_melan->CDK4:CCND1_melan->Cell_proliferation_melan	PTGER2_kerat->ADCY4_kerat->cAMP_kerat->PRKACA_kerat->CREB1_kerat->DUSP1_kerat->MAPK1_kerat->JUN_kerat->FOS_kerat:JUN_kerat->EDN1_kerat->EDNRB_melan->ADCY4_melan->cAMP_melan->PRKACA_melan->CREB1_melan->MITF_melan->CDK4_melan->CDK4:CCND1_melan->Cell_proliferation_melan	PTGER2_kerat->ADCY4_kerat->cAMP_kerat->PRKACA_kerat->CREB1_kerat->DUSP1_kerat->MAPK1_kerat->JUN_kerat->FOS_kerat:JUN_kerat->EDN1_kerat->EDNRB_melan->ADCY4_melan->cAMP_melan->PRKACA_melan->CREB1_melan->MITF_melan->CDK4_melan->CDK4:CCND1_melan->Cell_proliferation_melan	PTGER2_kerat->ADCY4_kerat->cAMP_kerat->PRKACA_kerat->CREB1_kerat->PTGS2_kerat->PGE2_kerat->PTGER3_melan->PLC_melan->DAG_melan->PRKCB_melan->GAB1_melan->GAB1:PIK3CA_melan->AKT1_melan->CREB1_melan->MITF_melan->CDK4_melan->CDK4:CCND1_melan->Cell_proliferation_melan	PTGER2_kerat->ADCY4_kerat->cAMP_kerat->PRKACA_kerat->CREB1_kerat->PTGS2_kerat->PGE2_kerat->PTGER3_melan->PLC_melan->DAG_melan->PRKCB_melan->GAB1_melan->GAB1:PIK3CA_melan->AKT1_melan->CREB1_melan->MITF_melan->CDK4_melan->CDK4:CCND1_melan->Cell_proliferation_melan	PTGER2_kerat->ADCY4_kerat->cAMP_kerat->PRKACA_kerat->CREB1_kerat->DUSP1_kerat->MAPK3_kerat->JUN_kerat->FOS_kerat:JUN_kerat->EDN1_kerat->EDNRB_melan->ADCY4_melan->cAMP_melan->PRKACA_melan->CREB1_melan->MITF_melan->CDK4_melan->CDK4:CCND1_melan->Cell_proliferation_melan	PTGER2_kerat->ADCY4_kerat->cAMP_kerat->PRKACA_kerat->CREB1_kerat->PTGS2_kerat->PGE2_kerat->PTGER3_melan->PLC_melan->DAG_melan->PRKCB_melan->GAB1_melan->GAB1:PIK3CA_melan->AKT1_melan->CREB1_melan->MITF_melan->CDK4_melan->CDK4:CCND1_melan->Cell_proliferation_melan	PTGER2_kerat->ADCY4_kerat->cAMP_kerat->PRKACA_kerat->CREB1_kerat->DUSP1_kerat->MAPK1_kerat->JUN_kerat->FOS_kerat:JUN_kerat->EDN1_kerat->EDNRB_melan->ADCY4_melan->cAMP_melan->PRKACA_melan->CREB1_melan->MITF_melan->CDK4_melan->CDK4:CCND1_melan->Cell_proliferation_melan	PTGER2_kerat->ADCY4_kerat->cAMP_kerat->PRKACA_kerat->CREB1_kerat->PTGS2_kerat->PGE2_kerat->PTGER3_melan->PLC_melan->DAG_melan->PRKCB_melan->GAB1_melan->GAB1:PIK3CA_melan->AKT1_melan->CREB1_melan->MITF_melan->CDK4_melan->CDK4:CCND1_melan->Cell_proliferation_melan	PTGER2_kerat->ADCY4_kerat->cAMP_kerat->PRKACA_kerat->CREB1_kerat->PTGS2_kerat->PGE2_kerat->PTGER3_melan->PLC_melan->DAG_melan->PRKCB_melan->GAB1_melan->GAB1:PIK3CA_melan->AKT1_melan->CREB1_melan->MITF_melan->CDK4_melan->CDK4:CCND1_melan->Cell_proliferation_melan	PTGER2_kerat->ADCY4_kerat->cAMP_kerat->PRKACA_kerat->CREB1_kerat->DUSP1_kerat->MAPK1_kerat->JUN_kerat->FOS_kerat:JUN_kerat->EDN1_kerat->EDNRB_melan->ADCY4_melan->cAMP_melan->PRKACA_melan->CREB1_melan->MITF_melan->CDK4_melan->CDK4:CCND1_melan->Cell_proliferation_melan	PTGER2_kerat->ADCY4_kerat->cAMP_kerat->PRKACA_kerat->CREB1_kerat->PTGS2_kerat->PGE2_kerat->PTGER3_melan->PLC_melan->DAG_melan->PRKCB_melan->GAB1_melan->GAB1:PIK3CA_melan->AKT1_melan->CREB1_melan->MITF_melan->CDK4_melan->CDK4:CCND1_melan->Cell_proliferation_melan	PTGER2_kerat->ADCY4_kerat->cAMP_kerat->PRKACA_kerat->CREB1_kerat->DUSP1_kerat->MAPK1_kerat->JUN_kerat->FOS_kerat:JUN_kerat->EDN1_kerat->EDNRB_melan->ADCY4_melan->cAMP_melan->PRKACA_melan->CREB1_melan->MITF_melan->CDK4_melan->CDK4:CCND1_melan->Cell_proliferation_melan	PTGER2_kerat->ADCY4_kerat->cAMP_kerat->PRKACA_kerat->CREB1_kerat->DUSP1_kerat->MAPK1_kerat->JUN_kerat->FOS_kerat:JUN_kerat->EDN1_kerat->EDNRB_melan->ADCY4_melan->cAMP_melan->PRKACA_melan->CREB1_melan->MITF_melan->CDK4_melan->CDK4:CCND1_melan->Cell_proliferation_melan	PTGER2_kerat->ADCY4_kerat->cAMP_kerat->PRKACA_kerat->CREB1_kerat->DUSP1_kerat->MAPK1_kerat->JUN_kerat->FOS_kerat:JUN_kerat->EDN1_kerat->EDNRB_melan->ADCY4_melan->cAMP_melan->PRKACA_melan->CREB1_melan->MITF_melan->CDK4_melan->CDK4:CCND1_melan->Cell_proliferation_melan	PTGER2_kerat->ADCY4_kerat->cAMP_kerat->PRKACA_kerat->CREB1_kerat->DUSP1_kerat->MAPK1_kerat->JUN_kerat->FOS_kerat:JUN_kerat->EDN1_kerat->EDNRB_melan->ADCY4_melan->cAMP_melan->PRKACA_melan->CREB1_melan->MITF_melan->CDK4_melan->CDK4:CCND1_melan->Cell_proliferation_melan	PTGER2_kerat->ADCY4_kerat->cAMP_kerat->PRKACA_kerat->CREB1_kerat->PTGS2_kerat->PGE2_kerat->PTGER1_melan->PLC_melan->DAG_melan->PRKCB_melan->GAB1_melan->GAB1:PIK3CA_melan->AKT1_melan->CREB1_melan->MITF_melan->CDK4_melan->CDK4:CCND1_melan->Cell_proliferation_melan	PTGER2_kerat->ADCY4_kerat->cAMP_kerat->PRKACA_kerat->CREB1_kerat->DUSP1_kerat->MAPK1_kerat->FOS_kerat->FOS_kerat:JUN_kerat->EDN1_kerat->EDNRB_melan->ADCY4_melan->cAMP_melan->PRKACA_melan->CREB1_melan->MITF_melan->CDK4_melan->CDK4:CCND1_melan->Cell_proliferation_melan	PTGER2_kerat->ADCY4_kerat->cAMP_kerat->PRKACA_kerat->CREB1_kerat->DUSP1_kerat->MAPK1_kerat->FOS_kerat->FOS_kerat:JUN_kerat->EDN1_kerat->EDNRB_melan->ADCY4_melan->cAMP_melan->PRKACA_melan->CREB1_melan->MITF_melan->CDK4_melan->CDK4:CCND1_melan->Cell_proliferation_melan	PTGER2_kerat->ADCY4_kerat->cAMP_kerat->PRKACA_kerat->CREB1_kerat->PTGS2_kerat->PGE2_kerat->PTGER1_melan->PLC_melan->DAG_melan->PRKCB_melan->GAB1_melan->GAB1:PIK3CA_melan->AKT1_melan->CREB1_melan->MITF_melan->CDK4_melan->CDK4:CCND1_melan->Cell_proliferation_melan	PTGER2_kerat->ADCY4_kerat->cAMP_kerat->PRKACA_kerat->CREB1_kerat->DUSP1_kerat->MAPK1_kerat->JUN_kerat->FOS_kerat:JUN_kerat->EDN1_kerat->EDNRB_melan->ADCY4_melan->cAMP_melan->PRKACA_melan->CREB1_melan->MITF_melan->CDK4_melan->CDK4:CCND1_melan->Cell_proliferation_melan	PTGER2_kerat->ADCY4_kerat->cAMP_kerat->PRKACA_kerat->CREB1_kerat->DUSP1_kerat->MAPK1_kerat->JUN_kerat->FOS_kerat:JUN_kerat->EDN1_kerat->EDNRB_melan->ADCY4_melan->cAMP_melan->PRKACA_melan->CREB1_melan->MITF_melan->CDK4_melan->CDK4:CCND1_melan->Cell_proliferation_melan	PTGER2_kerat->ADCY4_kerat->cAMP_kerat->PRKACA_kerat->CREB1_kerat->DUSP1_kerat->MAPK1_kerat->FOS_kerat->FOS_kerat:JUN_kerat->EDN1_kerat->EDNRB_melan->ADCY4_melan->cAMP_melan->PRKACA_melan->CREB1_melan->MITF_melan->CDK4_melan->CDK4:CCND1_melan->Cell_proliferation_melan	PTGER2_kerat->ADCY4_kerat->cAMP_kerat->PRKACA_kerat->CREB1_kerat->DUSP1_kerat->MAPK1_kerat->JUN_kerat->FOS_kerat:JUN_kerat->EDN1_kerat->EDNRB_melan->ADCY4_melan->cAMP_melan->PRKACA_melan->CREB1_melan->MITF_melan->CDK4_melan->CDK4:CCND1_melan->Cell_proliferation_melan	PTGER2_kerat->ADCY4_kerat->cAMP_kerat->PRKACA_kerat->CREB1_kerat->PTGS2_kerat->PGE2_kerat->PTGER3_melan->PLC_melan->DAG_melan->PRKCB_melan->GAB1_melan->GAB1:PIK3CA_melan->AKT1_melan->CREB1_melan->MITF_melan->CDK4_melan->CDK4:CCND1_melan->Cell_proliferation_melan	PTGER2_kerat->ADCY4_kerat->cAMP_kerat->PRKACA_kerat->CREB1_kerat->DUSP1_kerat->MAPK1_kerat->JUN_kerat->FOS_kerat:JUN_kerat->EDN1_kerat->EDNRB_melan->ADCY4_melan->cAMP_melan->PRKACA_melan->CREB1_melan->MITF_melan->CDK4_melan->CDK4:CCND1_melan->Cell_proliferation_melan	NO PATH	PTGER2_kerat->ADCY4_kerat->cAMP_kerat->PRKACA_kerat->CREB1_kerat->DUSP1_kerat->MAPK1_kerat->FOS_kerat->FOS_kerat:JUN_kerat->EDN1_kerat->EDNRB_melan->ADCY4_melan->cAMP_melan->PRKACA_melan->CREB1_melan->MITF_melan->CDK4_melan->CDK4:CCND1_melan->Cell_proliferation_melan	PTGER2_kerat->ADCY4_kerat->cAMP_kerat->PRKACA_kerat->CREB1_kerat->DUSP1_kerat->MAPK1_kerat->FOS_kerat->FOS_kerat:JUN_kerat->EDN1_kerat->EDNRB_melan->ADCY4_melan->cAMP_melan->PRKACA_melan->CREB1_melan->MITF_melan->CDK4_melan->CDK4:CCND1_melan->Cell_proliferation_melan
PTGER2_kerat	Melanosome_biogenesis	PTGER2_kerat->ADCY4_kerat->cAMP_kerat->PRKACA_kerat->CREB1_kerat->PTGS2_kerat->PGE2_kerat->PTGER1_melan->PLC_melan->DAG_melan->PRKCB_melan->GAB1_melan->GAB1:PIK3CA_melan->AKT1_melan->CREB1_melan->MITF_melan->MLANA->Melanosome_biogenesis	MITF_melan	PTGER2_kerat->ADCY4_kerat->cAMP_kerat->PRKACA_kerat->CREB1_kerat->PTGS2_kerat->PGE2_kerat->PTGER3_melan->PLC_melan->DAG_melan->PRKCB_melan->GAB1_melan->GAB1:PIK3CA_melan->AKT1_melan->CREB1_melan->MITF_melan->MLANA->Melanosome_biogenesis	PTGER2_kerat->ADCY4_kerat->cAMP_kerat->PRKACA_kerat->CREB1_kerat->PTGS2_kerat->PGE2_kerat->PTGER3_melan->PLC_melan->DAG_melan->PRKCB_melan->GAB1_melan->GAB1:PIK3CA_melan->AKT1_melan->CREB1_melan->MITF_melan->OCA2->Melanosome_biogenesis	NO PATH	PTGER2_kerat->ADCY4_kerat->cAMP_kerat->PRKACA_kerat->CREB1_kerat->PTGS2_kerat->PGE2_kerat->PTGER1_melan->PLC_melan->DAG_melan->PRKCB_melan->GAB1_melan->GAB1:PIK3CA_melan->AKT1_melan->CREB1_melan->MITF_melan->OCA2->Melanosome_biogenesis	PTGER2_kerat->ADCY4_kerat->cAMP_kerat->PRKACA_kerat->CREB1_kerat->DUSP1_kerat->MAPK1_kerat->JUN_kerat->FOS_kerat:JUN_kerat->NGF_kerat->NTRK1_melan->SOS1:GRB2:SHC1_melan->HRAS_melan->RAF1_melan->MAP2K1_melan->MAPK1_melan->MITF_melan->OCA2->Melanosome_biogenesis	PTGER2_kerat->ADCY4_kerat->cAMP_kerat->PRKACA_kerat->CREB1_kerat->DUSP1_kerat->MAPK1_kerat->JUN_kerat->FOS_kerat:JUN_kerat->EDN1_kerat->EDNRB_melan->ADCY4_melan->cAMP_melan->PRKACA_melan->CREB1_melan->MITF_melan->MLANA->Melanosome_biogenesis	PTGER2_kerat->ADCY4_kerat->cAMP_kerat->PRKACA_kerat->CREB1_kerat->DUSP1_kerat->MAPK1_kerat->JUN_kerat->FOS_kerat:JUN_kerat->EDN1_kerat->EDNRB_melan->ADCY4_melan->cAMP_melan->PRKACA_melan->CREB1_melan->MITF_melan->OCA2->Melanosome_biogenesis	PTGER2_kerat->ADCY4_kerat->cAMP_kerat->PRKACA_kerat->CREB1_kerat->PTGS2_kerat->PGE2_kerat->PTGER3_melan->PLC_melan->DAG_melan->PRKCB_melan->GAB1_melan->GAB1:PIK3CA_melan->AKT1_melan->CREB1_melan->MITF_melan->OCA2->Melanosome_biogenesis	PTGER2_kerat->ADCY4_kerat->cAMP_kerat->PRKACA_kerat->CREB1_kerat->PTGS2_kerat->PGE2_kerat->PTGER3_melan->PLC_melan->DAG_melan->PRKCB_melan->GAB1_melan->GAB1:PIK3CA_melan->AKT1_melan->CREB1_melan->MITF_melan->OCA2->Melanosome_biogenesis	PTGER2_kerat->ADCY4_kerat->cAMP_kerat->PRKACA_kerat->CREB1_kerat->DUSP1_kerat->MAPK3_kerat->JUN_kerat->FOS_kerat:JUN_kerat->EDN1_kerat->EDNRB_melan->ADCY4_melan->cAMP_melan->PRKACA_melan->CREB1_melan->MITF_melan->OCA2->Melanosome_biogenesis	PTGER2_kerat->ADCY4_kerat->cAMP_kerat->PRKACA_kerat->CREB1_kerat->PTGS2_kerat->PGE2_kerat->PTGER3_melan->PLC_melan->DAG_melan->PRKCB_melan->GAB1_melan->GAB1:PIK3CA_melan->AKT1_melan->CREB1_melan->MITF_melan->MLANA->Melanosome_biogenesis	PTGER2_kerat->ADCY4_kerat->cAMP_kerat->PRKACA_kerat->CREB1_kerat->DUSP1_kerat->MAPK1_kerat->JUN_kerat->FOS_kerat:JUN_kerat->EDN1_kerat->EDNRB_melan->ADCY4_melan->cAMP_melan->PRKACA_melan->CREB1_melan->MITF_melan->MLANA->Melanosome_biogenesis	PTGER2_kerat->ADCY4_kerat->cAMP_kerat->PRKACA_kerat->CREB1_kerat->PTGS2_kerat->PGE2_kerat->PTGER3_melan->PLC_melan->DAG_melan->PRKCB_melan->GAB1_melan->GAB1:PIK3CA_melan->AKT1_melan->CREB1_melan->MITF_melan->MLANA->Melanosome_biogenesis	PTGER2_kerat->ADCY4_kerat->cAMP_kerat->PRKACA_kerat->CREB1_kerat->PTGS2_kerat->PGE2_kerat->PTGER3_melan->PLC_melan->DAG_melan->PRKCB_melan->GAB1_melan->GAB1:PIK3CA_melan->AKT1_melan->CREB1_melan->MITF_melan->OCA2->Melanosome_biogenesis	PTGER2_kerat->ADCY4_kerat->cAMP_kerat->PRKACA_kerat->CREB1_kerat->DUSP1_kerat->MAPK1_kerat->JUN_kerat->FOS_kerat:JUN_kerat->EDN1_kerat->EDNRB_melan->ADCY4_melan->cAMP_melan->PRKACA_melan->CREB1_melan->MITF_melan->MLANA->Melanosome_biogenesis	PTGER2_kerat->ADCY4_kerat->cAMP_kerat->PRKACA_kerat->CREB1_kerat->PTGS2_kerat->PGE2_kerat->PTGER3_melan->PLC_melan->DAG_melan->PRKCB_melan->GAB1_melan->GAB1:PIK3CA_melan->AKT1_melan->CREB1_melan->MITF_melan->OCA2->Melanosome_biogenesis	PTGER2_kerat->ADCY4_kerat->cAMP_kerat->PRKACA_kerat->CREB1_kerat->DUSP1_kerat->MAPK1_kerat->JUN_kerat->FOS_kerat:JUN_kerat->EDN1_kerat->EDNRB_melan->ADCY4_melan->cAMP_melan->PRKACA_melan->CREB1_melan->MITF_melan->MLANA->Melanosome_biogenesis	PTGER2_kerat->ADCY4_kerat->cAMP_kerat->PRKACA_kerat->CREB1_kerat->DUSP1_kerat->MAPK1_kerat->JUN_kerat->FOS_kerat:JUN_kerat->EDN1_kerat->EDNRB_melan->ADCY4_melan->cAMP_melan->PRKACA_melan->CREB1_melan->MITF_melan->OCA2->Melanosome_biogenesis	PTGER2_kerat->ADCY4_kerat->cAMP_kerat->PRKACA_kerat->CREB1_kerat->DUSP1_kerat->MAPK1_kerat->JUN_kerat->FOS_kerat:JUN_kerat->EDN1_kerat->EDNRB_melan->ADCY4_melan->cAMP_melan->PRKACA_melan->CREB1_melan->MITF_melan->OCA2->Melanosome_biogenesis	PTGER2_kerat->ADCY4_kerat->cAMP_kerat->PRKACA_kerat->CREB1_kerat->DUSP1_kerat->MAPK1_kerat->JUN_kerat->FOS_kerat:JUN_kerat->EDN1_kerat->EDNRB_melan->ADCY4_melan->cAMP_melan->PRKACA_melan->CREB1_melan->MITF_melan->OCA2->Melanosome_biogenesis	PTGER2_kerat->ADCY4_kerat->cAMP_kerat->PRKACA_kerat->CREB1_kerat->PTGS2_kerat->PGE2_kerat->PTGER1_melan->PLC_melan->DAG_melan->PRKCB_melan->GAB1_melan->GAB1:PIK3CA_melan->AKT1_melan->CREB1_melan->MITF_melan->MLANA->Melanosome_biogenesis	PTGER2_kerat->ADCY4_kerat->cAMP_kerat->PRKACA_kerat->CREB1_kerat->DUSP1_kerat->MAPK1_kerat->FOS_kerat->FOS_kerat:JUN_kerat->EDN1_kerat->EDNRB_melan->ADCY4_melan->cAMP_melan->PRKACA_melan->CREB1_melan->MITF_melan->MLANA->Melanosome_biogenesis	PTGER2_kerat->ADCY4_kerat->cAMP_kerat->PRKACA_kerat->CREB1_kerat->DUSP1_kerat->MAPK1_kerat->FOS_kerat->FOS_kerat:JUN_kerat->EDN1_kerat->EDNRB_melan->ADCY4_melan->cAMP_melan->PRKACA_melan->CREB1_melan->MITF_melan->OCA2->Melanosome_biogenesis	PTGER2_kerat->ADCY4_kerat->cAMP_kerat->PRKACA_kerat->CREB1_kerat->PTGS2_kerat->PGE2_kerat->PTGER1_melan->PLC_melan->DAG_melan->PRKCB_melan->GAB1_melan->GAB1:PIK3CA_melan->AKT1_melan->CREB1_melan->MITF_melan->MLANA->Melanosome_biogenesis	PTGER2_kerat->ADCY4_kerat->cAMP_kerat->PRKACA_kerat->CREB1_kerat->DUSP1_kerat->MAPK1_kerat->JUN_kerat->FOS_kerat:JUN_kerat->EDN1_kerat->EDNRB_melan->ADCY4_melan->cAMP_melan->PRKACA_melan->CREB1_melan->MITF_melan->OCA2->Melanosome_biogenesis	PTGER2_kerat->ADCY4_kerat->cAMP_kerat->PRKACA_kerat->CREB1_kerat->DUSP1_kerat->MAPK1_kerat->JUN_kerat->FOS_kerat:JUN_kerat->EDN1_kerat->EDNRB_melan->ADCY4_melan->cAMP_melan->PRKACA_melan->CREB1_melan->MITF_melan->MLANA->Melanosome_biogenesis	PTGER2_kerat->ADCY4_kerat->cAMP_kerat->PRKACA_kerat->CREB1_kerat->DUSP1_kerat->MAPK1_kerat->FOS_kerat->FOS_kerat:JUN_kerat->EDN1_kerat->EDNRB_melan->ADCY4_melan->cAMP_melan->PRKACA_melan->CREB1_melan->MITF_melan->MLANA->Melanosome_biogenesis	PTGER2_kerat->ADCY4_kerat->cAMP_kerat->PRKACA_kerat->CREB1_kerat->DUSP1_kerat->MAPK1_kerat->JUN_kerat->FOS_kerat:JUN_kerat->EDN1_kerat->EDNRB_melan->ADCY4_melan->cAMP_melan->PRKACA_melan->CREB1_melan->MITF_melan->OCA2->Melanosome_biogenesis	PTGER2_kerat->ADCY4_kerat->cAMP_kerat->PRKACA_kerat->CREB1_kerat->PTGS2_kerat->PGE2_kerat->PTGER3_melan->PLC_melan->DAG_melan->PRKCB_melan->GAB1_melan->GAB1:PIK3CA_melan->AKT1_melan->CREB1_melan->MITF_melan->OCA2->Melanosome_biogenesis	PTGER2_kerat->ADCY4_kerat->cAMP_kerat->PRKACA_kerat->CREB1_kerat->DUSP1_kerat->MAPK1_kerat->JUN_kerat->FOS_kerat:JUN_kerat->EDN1_kerat->EDNRB_melan->ADCY4_melan->cAMP_melan->PRKACA_melan->CREB1_melan->MITF_melan->MLANA->Melanosome_biogenesis	NO PATH	PTGER2_kerat->ADCY4_kerat->cAMP_kerat->PRKACA_kerat->CREB1_kerat->DUSP1_kerat->MAPK1_kerat->FOS_kerat->FOS_kerat:JUN_kerat->EDN1_kerat->EDNRB_melan->ADCY4_melan->cAMP_melan->PRKACA_melan->CREB1_melan->MITF_melan->MLANA->Melanosome_biogenesis	PTGER2_kerat->ADCY4_kerat->cAMP_kerat->PRKACA_kerat->CREB1_kerat->DUSP1_kerat->MAPK1_kerat->FOS_kerat->FOS_kerat:JUN_kerat->EDN1_kerat->EDNRB_melan->ADCY4_melan->cAMP_melan->PRKACA_melan->CREB1_melan->MITF_melan->MLANA->Melanosome_biogenesis
PTGER2_kerat	Cell_survival_melan	PTGER2_kerat->ADCY4_kerat->cAMP_kerat->PRKACA_kerat->CREB1_kerat->DUSP1_kerat->MAPK1_kerat->FOS_kerat->FOS_kerat:JUN_kerat->TNF_kerat->TNFRSF1A_kerat->TNFRSF1A:TRAF12:RIPK1_kerat->IKBKA_kerat->NFKB1_kerat->CSF2_kerat->CSF2RA_melan->CSF2RA:JAK1_melan->STAT3_melan->BCL2L1_melan->Cell_survival_melan	NFKB1_kerat	NO PATH	PTGER2_kerat->ADCY4_kerat->cAMP_kerat->PRKACA_kerat->CREB1_kerat->DUSP1_kerat->MAPK8_kerat->MCL1:BAK1_kerat->BAK1_kerat->CYCS_kerat->APAF1:CYCS_kerat->CASP9_kerat->CASP3_kerat->PRKCD_kerat->NFKB1_kerat->CSF2_kerat->CSF2RA_melan->CSF2RA:JAK1_melan->STAT3_melan->BCL2L1_melan->Cell_survival_melan	PTGER2_kerat->ADCY4_kerat->cAMP_kerat->PRKACA_kerat->CREB1_kerat->DUSP1_kerat->MAPK1_kerat->JUN_kerat->FOS_kerat:JUN_kerat->TNF_kerat->TNFRSF1A_kerat->TNFRSF1A:TRAF12:RIPK1_kerat->IKBKA_kerat->NFKB1_kerat->CSF2_kerat->CSF2RA_melan->CSF2RA:JAK1_melan->STAT3_melan->BCL2L1_melan->Cell_survival_melan	PTGER2_kerat->ADCY4_kerat->cAMP_kerat->PRKACA_kerat->CREB1_kerat->DUSP1_kerat->MAPK8_kerat->MCL1:BAK1_kerat->BAK1_kerat->CYCS_kerat->APAF1:CYCS_kerat->CASP9_kerat->CASP3_kerat->PRKCD_kerat->NFKB1_kerat->CSF2_kerat->CSF2RA_melan->CSF2RA:JAK1_melan->STAT3_melan->BCL2L1_melan->Cell_survival_melan	PTGER2_kerat->ADCY4_kerat->cAMP_kerat->PRKACA_kerat->CREB1_kerat->DUSP1_kerat->MAPK1_kerat->JUN_kerat->FOS_kerat:JUN_kerat->TNF_kerat->TNFRSF1A_kerat->TNFRSF1A:TRAF12:RIPK1_kerat->IKBKA_kerat->NFKB1_kerat->CSF2_kerat->CSF2RA_melan->CSF2RA:JAK1_melan->STAT3_melan->BCL2L1_melan->Cell_survival_melan	PTGER2_kerat->ADCY4_kerat->cAMP_kerat->PRKACA_kerat->CREB1_kerat->DUSP1_kerat->MAPK1_kerat->JUN_kerat->FOS_kerat:JUN_kerat->TNF_kerat->TNFRSF1A_kerat->TNFRSF1A:TRAF12:RIPK1_kerat->IKBKA_kerat->NFKB1_kerat->CSF2_kerat->CSF2RA_melan->CSF2RA:JAK1_melan->STAT3_melan->BCL2L1_melan->Cell_survival_melan	PTGER2_kerat->ADCY4_kerat->cAMP_kerat->PRKACA_kerat->CREB1_kerat->DUSP1_kerat->MAPK1_kerat->JUN_kerat->FOS_kerat:JUN_kerat->TNF_kerat->TNFRSF1A_kerat->TNFRSF1A:TRAF12:RIPK1_kerat->IKBKA_kerat->NFKB1_kerat->CSF2_kerat->CSF2RA_melan->CSF2RA:JAK1_melan->STAT3_melan->BCL2L1_melan->Cell_survival_melan	PTGER2_kerat->ADCY4_kerat->cAMP_kerat->PRKACA_kerat->CREB1_kerat->DUSP1_kerat->MAPK1_kerat->JUN_kerat->FOS_kerat:JUN_kerat->TNF_kerat->TNFRSF1A_kerat->TNFRSF1A:TRAF12:RIPK1_kerat->IKBKA_kerat->NFKB1_kerat->CSF2_kerat->CSF2RA_melan->CSF2RA:JAK1_melan->STAT3_melan->BCL2L1_melan->Cell_survival_melan	PTGER2_kerat->ADCY4_kerat->cAMP_kerat->PRKACA_kerat->CREB1_kerat->DUSP1_kerat->MAPK1_kerat->JUN_kerat->FOS_kerat:JUN_kerat->TNF_kerat->TNFRSF1A_kerat->TNFRSF1A:TRAF12:RIPK1_kerat->IKBKA_kerat->NFKB1_kerat->CSF2_kerat->CSF2RA_melan->CSF2RA:JAK1_melan->STAT3_melan->BCL2L1_melan->Cell_survival_melan	PTGER2_kerat->ADCY4_kerat->cAMP_kerat->PRKACA_kerat->CREB1_kerat->DUSP1_kerat->MAPK3_kerat->JUN_kerat->FOS_kerat:JUN_kerat->TNF_kerat->TNFRSF1A_kerat->TNFRSF1A:TRAF12:RIPK1_kerat->IKBKA_kerat->NFKB1_kerat->CSF2_kerat->CSF2RA_melan->CSF2RA:JAK1_melan->STAT3_melan->BCL2L1_melan->Cell_survival_melan	PTGER2_kerat->ADCY4_kerat->cAMP_kerat->PRKACA_kerat->CREB1_kerat->DUSP1_kerat->MAPK1_kerat->JUN_kerat->FOS_kerat:JUN_kerat->TNF_kerat->TNFRSF1A_kerat->TNFRSF1A:TRAF12:RIPK1_kerat->IKBKA_kerat->NFKB1_kerat->CSF2_kerat->CSF2RA_melan->CSF2RA:JAK1_melan->STAT3_melan->BCL2L1_melan->Cell_survival_melan	PTGER2_kerat->ADCY4_kerat->cAMP_kerat->PRKACA_kerat->CREB1_kerat->DUSP1_kerat->MAPK1_kerat->JUN_kerat->FOS_kerat:JUN_kerat->TNF_kerat->TNFRSF1A_kerat->TNFRSF1A:TRAF12:RIPK1_kerat->IKBKA_kerat->NFKB1_kerat->CSF2_kerat->CSF2RA_melan->CSF2RA:JAK1_melan->STAT3_melan->BCL2L1_melan->Cell_survival_melan	PTGER2_kerat->ADCY4_kerat->cAMP_kerat->PRKACA_kerat->CREB1_kerat->DUSP1_kerat->MAPK1_kerat->JUN_kerat->FOS_kerat:JUN_kerat->TNF_kerat->TNFRSF1A_kerat->TNFRSF1A:TRAF12:RIPK1_kerat->IKBKA_kerat->NFKB1_kerat->CSF2_kerat->CSF2RA_melan->CSF2RA:JAK1_melan->STAT3_melan->BCL2L1_melan->Cell_survival_melan	PTGER2_kerat->ADCY4_kerat->cAMP_kerat->PRKACA_kerat->CREB1_kerat->CFLAR_kerat->MAP2K7_kerat->MAPK8_kerat->JUN_kerat->FOS_kerat:JUN_kerat->TNF_kerat->TNFRSF1A_kerat->TNFRSF1A:TRAF12:RIPK1_kerat->IKBKA_kerat->NFKB1_kerat->CSF2_kerat->CSF2RA_melan->CSF2RA:JAK1_melan->STAT3_melan->BCL2L1_melan->Cell_survival_melan	PTGER2_kerat->ADCY4_kerat->cAMP_kerat->PRKACA_kerat->CREB1_kerat->DUSP1_kerat->MAPK1_kerat->JUN_kerat->FOS_kerat:JUN_kerat->TNF_kerat->TNFRSF1A_kerat->TNFRSF1A:TRAF12:RIPK1_kerat->IKBKA_kerat->NFKB1_kerat->CSF2_kerat->CSF2RA_melan->CSF2RA:JAK1_melan->STAT3_melan->BCL2L1_melan->Cell_survival_melan	PTGER2_kerat->ADCY4_kerat->cAMP_kerat->PRKACA_kerat->CREB1_kerat->DUSP1_kerat->MAPK1_kerat->JUN_kerat->FOS_kerat:JUN_kerat->TNF_kerat->TNFRSF1A_kerat->TNFRSF1A:TRAF12:RIPK1_kerat->IKBKA_kerat->NFKB1_kerat->CSF2_kerat->CSF2RA_melan->CSF2RA:JAK1_melan->STAT3_melan->BCL2L1_melan->Cell_survival_melan	PTGER2_kerat->ADCY4_kerat->cAMP_kerat->PRKACA_kerat->CREB1_kerat->DUSP1_kerat->MAPK1_kerat->JUN_kerat->FOS_kerat:JUN_kerat->TNF_kerat->TNFRSF1A_kerat->TNFRSF1A:TRAF12:RIPK1_kerat->IKBKA_kerat->NFKB1_kerat->CSF2_kerat->CSF2RA_melan->CSF2RA:JAK1_melan->STAT3_melan->BCL2L1_melan->Cell_survival_melan	PTGER2_kerat->ADCY4_kerat->cAMP_kerat->PRKACA_kerat->CREB1_kerat->DUSP1_kerat->MAPK1_kerat->JUN_kerat->FOS_kerat:JUN_kerat->TNF_kerat->TNFRSF1A_kerat->TNFRSF1A:TRAF12:RIPK1_kerat->IKBKA_kerat->NFKB1_kerat->CSF2_kerat->CSF2RA_melan->CSF2RA:JAK1_melan->STAT3_melan->BCL2L1_melan->Cell_survival_melan	PTGER2_kerat->ADCY4_kerat->cAMP_kerat->PRKACA_kerat->CREB1_kerat->DUSP1_kerat->MAPK1_kerat->JUN_kerat->FOS_kerat:JUN_kerat->TNF_kerat->TNFRSF1A_kerat->TNFRSF1A:TRAF12:RIPK1_kerat->IKBKA_kerat->NFKB1_kerat->CSF2_kerat->CSF2RA_melan->CSF2RA:JAK1_melan->STAT3_melan->BCL2L1_melan->Cell_survival_melan	PTGER2_kerat->ADCY4_kerat->cAMP_kerat->PRKACA_kerat->CREB1_kerat->DUSP1_kerat->MAPK1_kerat->JUN_kerat->FOS_kerat:JUN_kerat->TNF_kerat->TNFRSF1A_kerat->TNFRSF1A:TRAF12:RIPK1_kerat->IKBKA_kerat->NFKB1_kerat->CSF2_kerat->CSF2RA_melan->CSF2RA:JAK1_melan->STAT3_melan->BCL2L1_melan->Cell_survival_melan	PTGER2_kerat->ADCY4_kerat->cAMP_kerat->PRKACA_kerat->CREB1_kerat->DUSP1_kerat->MAPK1_kerat->FOS_kerat->FOS_kerat:JUN_kerat->TNF_kerat->TNFRSF1A_kerat->TNFRSF1A:TRAF12:RIPK1_kerat->IKBKA_kerat->NFKB1_kerat->CSF2_kerat->CSF2RA_melan->CSF2RA:JAK1_melan->STAT3_melan->BCL2L1_melan->Cell_survival_melan	PTGER2_kerat->ADCY4_kerat->cAMP_kerat->PRKACA_kerat->CREB1_kerat->DUSP1_kerat->MAPK1_kerat->FOS_kerat->FOS_kerat:JUN_kerat->TNF_kerat->TNFRSF1A_kerat->TNFRSF1A:TRAF12:RIPK1_kerat->IKBKA_kerat->NFKB1_kerat->CSF2_kerat->CSF2RA_melan->CSF2RA:JAK1_melan->STAT3_melan->BCL2L1_melan->Cell_survival_melan	PTGER2_kerat->ADCY4_kerat->cAMP_kerat->PRKACA_kerat->CREB1_kerat->DUSP1_kerat->MAPK1_kerat->FOS_kerat->FOS_kerat:JUN_kerat->TNF_kerat->TNFRSF1A_kerat->TNFRSF1A:TRAF12:RIPK1_kerat->IKBKA_kerat->NFKB1_kerat->CSF2_kerat->CSF2RA_melan->CSF2RA:JAK1_melan->STAT3_melan->BCL2L1_melan->Cell_survival_melan	PTGER2_kerat->ADCY4_kerat->cAMP_kerat->PRKACA_kerat->CREB1_kerat->DUSP1_kerat->MAPK1_kerat->FOS_kerat->FOS_kerat:JUN_kerat->TNF_kerat->TNFRSF1A_kerat->TNFRSF1A:TRAF12:RIPK1_kerat->IKBKA_kerat->NFKB1_kerat->CSF2_kerat->CSF2RA_melan->CSF2RA:JAK1_melan->STAT3_melan->BCL2L1_melan->Cell_survival_melan	PTGER2_kerat->ADCY4_kerat->cAMP_kerat->PRKACA_kerat->CREB1_kerat->DUSP1_kerat->MAPK1_kerat->JUN_kerat->FOS_kerat:JUN_kerat->TNF_kerat->TNFRSF1A_kerat->TNFRSF1A:TRAF12:RIPK1_kerat->IKBKA_kerat->NFKB1_kerat->CSF2_kerat->CSF2RA_melan->CSF2RA:JAK1_melan->STAT3_melan->BCL2L1_melan->Cell_survival_melan	PTGER2_kerat->ADCY4_kerat->cAMP_kerat->PRKACA_kerat->CREB1_kerat->DUSP1_kerat->MAPK1_kerat->JUN_kerat->FOS_kerat:JUN_kerat->TNF_kerat->TNFRSF1A_kerat->TNFRSF1A:TRAF12:RIPK1_kerat->IKBKA_kerat->NFKB1_kerat->CSF2_kerat->CSF2RA_melan->CSF2RA:JAK1_melan->STAT3_melan->BCL2L1_melan->Cell_survival_melan	PTGER2_kerat->ADCY4_kerat->cAMP_kerat->PRKACA_kerat->CREB1_kerat->DUSP1_kerat->MAPK1_kerat->FOS_kerat->FOS_kerat:JUN_kerat->TNF_kerat->TNFRSF1A_kerat->TNFRSF1A:TRAF12:RIPK1_kerat->IKBKA_kerat->NFKB1_kerat->CSF2_kerat->CSF2RA_melan->CSF2RA:JAK1_melan->STAT3_melan->BCL2L1_melan->Cell_survival_melan	PTGER2_kerat->ADCY4_kerat->cAMP_kerat->PRKACA_kerat->CREB1_kerat->DUSP1_kerat->MAPK1_kerat->JUN_kerat->FOS_kerat:JUN_kerat->TNF_kerat->TNFRSF1A_kerat->TNFRSF1A:TRAF12:RIPK1_kerat->IKBKA_kerat->NFKB1_kerat->CSF2_kerat->CSF2RA_melan->CSF2RA:JAK1_melan->STAT3_melan->BCL2L1_melan->Cell_survival_melan	PTGER2_kerat->ADCY4_kerat->cAMP_kerat->PRKACA_kerat->CREB1_kerat->DUSP1_kerat->MAPK1_kerat->JUN_kerat->FOS_kerat:JUN_kerat->TNF_kerat->TNFRSF1A_kerat->TNFRSF1A:TRAF12:RIPK1_kerat->IKBKA_kerat->NFKB1_kerat->CSF2_kerat->CSF2RA_melan->CSF2RA:JAK1_melan->STAT3_melan->BCL2L1_melan->Cell_survival_melan	PTGER2_kerat->ADCY4_kerat->cAMP_kerat->PRKACA_kerat->CREB1_kerat->DUSP1_kerat->MAPK1_kerat->JUN_kerat->FOS_kerat:JUN_kerat->TNF_kerat->TNFRSF1A_kerat->TNFRSF1A:TRAF12:RIPK1_kerat->IKBKA_kerat->NFKB1_kerat->CSF2_kerat->CSF2RA_melan->CSF2RA:JAK1_melan->STAT3_melan->BCL2L1_melan->Cell_survival_melan	NO PATH	PTGER2_kerat->ADCY4_kerat->cAMP_kerat->PRKACA_kerat->CREB1_kerat->DUSP1_kerat->MAPK1_kerat->FOS_kerat->FOS_kerat:JUN_kerat->TNF_kerat->TNFRSF1A_kerat->TNFRSF1A:TRAF12:RIPK1_kerat->IKBKA_kerat->NFKB1_kerat->CSF2_kerat->CSF2RA_melan->CSF2RA:JAK1_melan->STAT3_melan->BCL2L1_melan->Cell_survival_melan	PTGER2_kerat->ADCY4_kerat->cAMP_kerat->PRKACA_kerat->CREB1_kerat->DUSP1_kerat->MAPK1_kerat->FOS_kerat->FOS_kerat:JUN_kerat->TNF_kerat->TNFRSF1A_kerat->TNFRSF1A:TRAF12:RIPK1_kerat->IKBKA_kerat->NFKB1_kerat->CSF2_kerat->CSF2RA_melan->CSF2RA:JAK1_melan->STAT3_melan->BCL2L1_melan->Cell_survival_melan
PTGER2_kerat	Cell_cycle_arrest_melan	PTGER2_kerat->ADCY4_kerat->cAMP_kerat->PRKACA_kerat->CREB1_kerat->DUSP1_kerat->MAPK1_kerat->FOS_kerat->FOS_kerat:JUN_kerat->EDN1_kerat->EDNRB_melan->ADCY4_melan->cAMP_melan->RAP1A_melan->RAC1_melan->MAP2K6_melan->MAPK14_melan->ELK1_melan->CDKN1A_melan->Cell_cycle_arrest_melan	RAC1_melan	PTGER2_kerat->ADCY4_kerat->cAMP_kerat->PRKACA_kerat->CREB1_kerat->DUSP1_kerat->MAPK1_kerat->JUN_kerat->FOS_kerat:JUN_kerat->EDN1_kerat->EDNRB_melan->ADCY4_melan->cAMP_melan->RAP1A_melan->RAC1_melan->MAP2K3_melan->MAPK14_melan->ELK1_melan->CDKN1A_melan->Cell_cycle_arrest_melan	PTGER2_kerat->ADCY4_kerat->cAMP_kerat->PRKACA_kerat->CREB1_kerat->DUSP1_kerat->MAPK8_kerat->MCL1:BAK1_kerat->BAK1_kerat->CYCS_kerat->APAF1:CYCS_kerat->CASP9_kerat->CASP3_kerat->PRKCD_kerat->NFKB1_kerat->KITLG_kerat->KIT_melan->PIK3CA_melan->RAC1_melan->MAP2K6_melan->MAPK14_melan->ELK1_melan->CDKN1A_melan->Cell_cycle_arrest_melan	PTGER2_kerat->ADCY4_kerat->cAMP_kerat->PRKACA_kerat->CREB1_kerat->DUSP1_kerat->MAPK1_kerat->JUN_kerat->FOS_kerat:JUN_kerat->EDN1_kerat->EDNRB_melan->ADCY4_melan->cAMP_melan->RAP1A_melan->RAC1_melan->MAP2K3_melan->MAPK14_melan->ELK1_melan->CDKN1A_melan->Cell_cycle_arrest_melan	PTGER2_kerat->ADCY4_kerat->cAMP_kerat->PRKACA_kerat->CREB1_kerat->DUSP1_kerat->MAPK1_kerat->FOS_kerat->FOS_kerat:JUN_kerat->EDN1_kerat->EDNRB_melan->ADCY4_melan->cAMP_melan->RAP1A_melan->RAC1_melan->MAP2K3_melan->MAPK14_melan->ELK1_melan->CDKN1A_melan->Cell_cycle_arrest_melan	PTGER2_kerat->ADCY4_kerat->cAMP_kerat->PRKACA_kerat->CREB1_kerat->DUSP1_kerat->MAPK1_kerat->JUN_kerat->FOS_kerat:JUN_kerat->EDN1_kerat->EDNRB_melan->ADCY4_melan->cAMP_melan->RAP1A_melan->RAC1_melan->MAP2K3_melan->MAPK14_melan->ELK1_melan->CDKN1A_melan->Cell_cycle_arrest_melan	PTGER2_kerat->ADCY4_kerat->cAMP_kerat->PRKACA_kerat->CREB1_kerat->DUSP1_kerat->MAPK1_kerat->JUN_kerat->FOS_kerat:JUN_kerat->EDN1_kerat->EDNRB_melan->ADCY4_melan->cAMP_melan->RAP1A_melan->RAC1_melan->MAP2K3_melan->MAPK14_melan->ELK1_melan->CDKN1A_melan->Cell_cycle_arrest_melan	PTGER2_kerat->ADCY4_kerat->cAMP_kerat->PRKACA_kerat->CREB1_kerat->DUSP1_kerat->MAPK1_kerat->JUN_kerat->FOS_kerat:JUN_kerat->EDN1_kerat->EDNRB_melan->ADCY4_melan->cAMP_melan->RAP1A_melan->RAC1_melan->MAP2K3_melan->MAPK14_melan->ELK1_melan->CDKN1A_melan->Cell_cycle_arrest_melan	PTGER2_kerat->ADCY4_kerat->cAMP_kerat->PRKACA_kerat->CREB1_kerat->DUSP1_kerat->MAPK1_kerat->JUN_kerat->FOS_kerat:JUN_kerat->EDN1_kerat->EDNRB_melan->ADCY4_melan->cAMP_melan->RAP1A_melan->RAC1_melan->MAP2K3_melan->MAPK14_melan->ELK1_melan->CDKN1A_melan->Cell_cycle_arrest_melan	PTGER2_kerat->ADCY4_kerat->cAMP_kerat->PRKACA_kerat->CREB1_kerat->DUSP1_kerat->MAPK1_kerat->JUN_kerat->FOS_kerat:JUN_kerat->EDN1_kerat->EDNRB_melan->ADCY4_melan->cAMP_melan->RAP1A_melan->RAC1_melan->MAP2K3_melan->MAPK14_melan->ELK1_melan->CDKN1A_melan->Cell_cycle_arrest_melan	PTGER2_kerat->ADCY4_kerat->cAMP_kerat->PRKACA_kerat->CREB1_kerat->DUSP1_kerat->MAPK3_kerat->JUN_kerat->FOS_kerat:JUN_kerat->EDN1_kerat->EDNRB_melan->ADCY4_melan->cAMP_melan->RAP1A_melan->RAC1_melan->MAP2K3_melan->MAPK14_melan->ELK1_melan->CDKN1A_melan->Cell_cycle_arrest_melan	PTGER2_kerat->ADCY4_kerat->cAMP_kerat->PRKACA_kerat->CREB1_kerat->DUSP1_kerat->MAPK1_kerat->JUN_kerat->FOS_kerat:JUN_kerat->EDN1_kerat->EDNRB_melan->ADCY4_melan->cAMP_melan->RAP1A_melan->RAC1_melan->MAP2K3_melan->MAPK14_melan->ELK1_melan->CDKN1A_melan->Cell_cycle_arrest_melan	PTGER2_kerat->ADCY4_kerat->cAMP_kerat->PRKACA_kerat->CREB1_kerat->DUSP1_kerat->MAPK1_kerat->JUN_kerat->FOS_kerat:JUN_kerat->EDN1_kerat->EDNRB_melan->ADCY4_melan->cAMP_melan->RAP1A_melan->RAC1_melan->MAP2K3_melan->MAPK14_melan->ELK1_melan->CDKN1A_melan->Cell_cycle_arrest_melan	PTGER2_kerat->ADCY4_kerat->cAMP_kerat->PRKACA_kerat->CREB1_kerat->DUSP1_kerat->MAPK1_kerat->JUN_kerat->FOS_kerat:JUN_kerat->TNF_kerat->TNFRSF1A_kerat->TNFRSF1A:TRAF12:RIPK1_kerat->IKBKA_kerat->NFKB1_kerat->KITLG_kerat->KIT_melan->PIK3CA_melan->RAC1_melan->MAP2K3_melan->MAPK14_melan->ELK1_melan->CDKN1A_melan->Cell_cycle_arrest_melan	PTGER2_kerat->ADCY4_kerat->cAMP_kerat->PRKACA_kerat->CREB1_kerat->CFLAR_kerat->MAP2K7_kerat->MAPK8_kerat->JUN_kerat->FOS_kerat:JUN_kerat->EDN1_kerat->EDNRB_melan->ADCY4_melan->cAMP_melan->RAP1A_melan->RAC1_melan->MAP2K6_melan->MAPK14_melan->ELK1_melan->CDKN1A_melan->Cell_cycle_arrest_melan	PTGER2_kerat->ADCY4_kerat->cAMP_kerat->PRKACA_kerat->CREB1_kerat->DUSP1_kerat->MAPK1_kerat->JUN_kerat->FOS_kerat:JUN_kerat->EDN1_kerat->EDNRB_melan->ADCY4_melan->cAMP_melan->RAP1A_melan->RAC1_melan->MAP2K3_melan->MAPK14_melan->ELK1_melan->CDKN1A_melan->Cell_cycle_arrest_melan	PTGER2_kerat->ADCY4_kerat->cAMP_kerat->PRKACA_kerat->CREB1_kerat->DUSP1_kerat->MAPK1_kerat->JUN_kerat->FOS_kerat:JUN_kerat->TNF_kerat->TNFRSF1A_kerat->TNFRSF1A:TRAF12:RIPK1_kerat->IKBKA_kerat->NFKB1_kerat->KITLG_kerat->KIT_melan->PIK3CA_melan->RAC1_melan->MAP2K6_melan->MAPK14_melan->ELK1_melan->CDKN1A_melan->Cell_cycle_arrest_melan	PTGER2_kerat->ADCY4_kerat->cAMP_kerat->PRKACA_kerat->CREB1_kerat->DUSP1_kerat->MAPK1_kerat->JUN_kerat->FOS_kerat:JUN_kerat->EDN1_kerat->EDNRB_melan->ADCY4_melan->cAMP_melan->RAP1A_melan->RAC1_melan->MAP2K3_melan->MAPK14_melan->ELK1_melan->CDKN1A_melan->Cell_cycle_arrest_melan	PTGER2_kerat->ADCY4_kerat->cAMP_kerat->PRKACA_kerat->CREB1_kerat->DUSP1_kerat->MAPK1_kerat->JUN_kerat->FOS_kerat:JUN_kerat->EDN1_kerat->EDNRB_melan->ADCY4_melan->cAMP_melan->RAP1A_melan->RAC1_melan->MAP2K3_melan->MAPK14_melan->ELK1_melan->CDKN1A_melan->Cell_cycle_arrest_melan	PTGER2_kerat->ADCY4_kerat->cAMP_kerat->PRKACA_kerat->CREB1_kerat->DUSP1_kerat->MAPK1_kerat->JUN_kerat->FOS_kerat:JUN_kerat->EDN1_kerat->EDNRB_melan->ADCY4_melan->cAMP_melan->RAP1A_melan->RAC1_melan->MAP2K3_melan->MAPK14_melan->ELK1_melan->CDKN1A_melan->Cell_cycle_arrest_melan	PTGER2_kerat->ADCY4_kerat->cAMP_kerat->PRKACA_kerat->CREB1_kerat->DUSP1_kerat->MAPK1_kerat->JUN_kerat->FOS_kerat:JUN_kerat->EDN1_kerat->EDNRB_melan->ADCY4_melan->cAMP_melan->RAP1A_melan->RAC1_melan->MAP2K3_melan->MAPK14_melan->ELK1_melan->CDKN1A_melan->Cell_cycle_arrest_melan	PTGER2_kerat->ADCY4_kerat->cAMP_kerat->PRKACA_kerat->CREB1_kerat->DUSP1_kerat->MAPK1_kerat->FOS_kerat->FOS_kerat:JUN_kerat->EDN1_kerat->EDNRB_melan->ADCY4_melan->cAMP_melan->RAP1A_melan->RAC1_melan->MAP2K6_melan->MAPK14_melan->ELK1_melan->CDKN1A_melan->Cell_cycle_arrest_melan	NO PATH	PTGER2_kerat->ADCY4_kerat->cAMP_kerat->PRKACA_kerat->CREB1_kerat->DUSP1_kerat->MAPK1_kerat->FOS_kerat->FOS_kerat:JUN_kerat->EDN1_kerat->EDNRB_melan->ADCY4_melan->cAMP_melan->RAP1A_melan->RAC1_melan->MAP2K6_melan->MAPK14_melan->ELK1_melan->CDKN1A_melan->Cell_cycle_arrest_melan	PTGER2_kerat->ADCY4_kerat->cAMP_kerat->PRKACA_kerat->CREB1_kerat->DUSP1_kerat->MAPK1_kerat->FOS_kerat->FOS_kerat:JUN_kerat->EDN1_kerat->EDNRB_melan->ADCY4_melan->cAMP_melan->RAP1A_melan->RAC1_melan->MAP2K6_melan->MAPK14_melan->ELK1_melan->CDKN1A_melan->Cell_cycle_arrest_melan	PTGER2_kerat->ADCY4_kerat->cAMP_kerat->PRKACA_kerat->CREB1_kerat->DUSP1_kerat->MAPK1_kerat->JUN_kerat->FOS_kerat:JUN_kerat->EDN1_kerat->EDNRB_melan->ADCY4_melan->cAMP_melan->RAP1A_melan->RAC1_melan->MAP2K3_melan->MAPK14_melan->ELK1_melan->CDKN1A_melan->Cell_cycle_arrest_melan	PTGER2_kerat->ADCY4_kerat->cAMP_kerat->PRKACA_kerat->CREB1_kerat->DUSP1_kerat->MAPK1_kerat->JUN_kerat->FOS_kerat:JUN_kerat->EDN1_kerat->EDNRB_melan->ADCY4_melan->cAMP_melan->RAP1A_melan->RAC1_melan->MAP2K3_melan->MAPK14_melan->ELK1_melan->CDKN1A_melan->Cell_cycle_arrest_melan	PTGER2_kerat->ADCY4_kerat->cAMP_kerat->PRKACA_kerat->CREB1_kerat->DUSP1_kerat->MAPK1_kerat->FOS_kerat->FOS_kerat:JUN_kerat->EDN1_kerat->EDNRB_melan->ADCY4_melan->cAMP_melan->RAP1A_melan->RAC1_melan->MAP2K3_melan->MAPK14_melan->ELK1_melan->CDKN1A_melan->Cell_cycle_arrest_melan	PTGER2_kerat->ADCY4_kerat->cAMP_kerat->PRKACA_kerat->CREB1_kerat->DUSP1_kerat->MAPK1_kerat->JUN_kerat->FOS_kerat:JUN_kerat->EDN1_kerat->EDNRB_melan->ADCY4_melan->cAMP_melan->RAP1A_melan->RAC1_melan->MAP2K3_melan->MAPK14_melan->ELK1_melan->CDKN1A_melan->Cell_cycle_arrest_melan	PTGER2_kerat->ADCY4_kerat->cAMP_kerat->PRKACA_kerat->CREB1_kerat->DUSP1_kerat->MAPK1_kerat->JUN_kerat->FOS_kerat:JUN_kerat->EDN1_kerat->EDNRB_melan->ADCY4_melan->cAMP_melan->RAP1A_melan->RAC1_melan->MAP2K3_melan->MAPK14_melan->ELK1_melan->CDKN1A_melan->Cell_cycle_arrest_melan	PTGER2_kerat->ADCY4_kerat->cAMP_kerat->PRKACA_kerat->CREB1_kerat->DUSP1_kerat->MAPK1_kerat->JUN_kerat->FOS_kerat:JUN_kerat->EDN1_kerat->EDNRB_melan->ADCY4_melan->cAMP_melan->RAP1A_melan->RAC1_melan->MAP2K3_melan->MAPK14_melan->ELK1_melan->CDKN1A_melan->Cell_cycle_arrest_melan	NO PATH	PTGER2_kerat->ADCY4_kerat->cAMP_kerat->PRKACA_kerat->CREB1_kerat->DUSP1_kerat->MAPK1_kerat->FOS_kerat->FOS_kerat:JUN_kerat->EDN1_kerat->EDNRB_melan->ADCY4_melan->cAMP_melan->RAP1A_melan->RAC1_melan->MAP2K6_melan->MAPK14_melan->ELK1_melan->CDKN1A_melan->Cell_cycle_arrest_melan	PTGER2_kerat->ADCY4_kerat->cAMP_kerat->PRKACA_kerat->CREB1_kerat->DUSP1_kerat->MAPK1_kerat->FOS_kerat->FOS_kerat:JUN_kerat->EDN1_kerat->EDNRB_melan->ADCY4_melan->cAMP_melan->RAP1A_melan->RAC1_melan->MAP2K6_melan->MAPK14_melan->ELK1_melan->CDKN1A_melan->Cell_cycle_arrest_melan
PTGER3_melan	Eumelanin_melan	PTGER3_melan->PLC_melan->DAG_melan->PRKCB_melan->TYR_melan->Eumelanin_melan	PLC_melan	PTGER3_melan->PLC_melan->DAG_melan->PRKCB_melan->TYR_melan->Eumelanin_melan	PTGER3_melan->PLC_melan->DAG_melan->PRKCB_melan->TYR_melan->Eumelanin_melan	PTGER3_melan->PLC_melan->DAG_melan->PRKCB_melan->TYR_melan->DOPAquinone_melan->Glutathionyl_DOPA_melan->Pheomelanin_melan	PTGER3_melan->PLC_melan->DAG_melan->PRKCB_melan->TYR_melan->Eumelanin_melan	PTGER3_melan->PLC_melan->DAG_melan->PRKCB_melan->TYR_melan->Eumelanin_melan	PTGER3_melan->PLC_melan->DAG_melan->PRKCB_melan->TYR_melan->Eumelanin_melan	PTGER3_melan->PLC_melan->DAG_melan->PRKCB_melan->TYR_melan->Eumelanin_melan	PTGER3_melan->PLC_melan->DAG_melan->PRKCB_melan->TYR_melan->Eumelanin_melan	PTGER3_melan->PLC_melan->DAG_melan->PRKCB_melan->TYR_melan->Eumelanin_melan	PTGER3_melan->PLC_melan->DAG_melan->PRKCB_melan->TYR_melan->Eumelanin_melan	PTGER3_melan->PLC_melan->DAG_melan->PRKCB_melan->TYR_melan->Eumelanin_melan	PTGER3_melan->PLC_melan->DAG_melan->PRKCB_melan->TYR_melan->Eumelanin_melan	PTGER3_melan->PLC_melan->DAG_melan->PRKCB_melan->TYR_melan->Eumelanin_melan	PTGER3_melan->PLC_melan->DAG_melan->PRKCB_melan->TYR_melan->Eumelanin_melan	PTGER3_melan->PLC_melan->IP3_melan->RYR1_melan->Calcium_cyt_melan->Calcium_cyt:Calmodulin_melan->PhosphodiesteHRASe_melan->PRKACA_melan->CREB1_melan->MITF_melan->TYR_melan->Eumelanin_melan	PTGER3_melan->PLC_melan->DAG_melan->PRKCB_melan->TYR_melan->Eumelanin_melan	NO PATH	PTGER3_melan->PLC_melan->DAG_melan->PRKCB_melan->TYR_melan->Eumelanin_melan	PTGER3_melan->PLC_melan->DAG_melan->PRKCB_melan->TYR_melan->Eumelanin_melan	PTGER3_melan->PLC_melan->DAG_melan->PRKCB_melan->TYR_melan->Eumelanin_melan	PTGER3_melan->PLC_melan->DAG_melan->PRKCB_melan->TYR_melan->Eumelanin_melan	PTGER3_melan->PLC_melan->DAG_melan->PRKCB_melan->TYR_melan->Eumelanin_melan	PTGER3_melan->PLC_melan->DAG_melan->PRKCB_melan->GAB1_melan->GAB1:PIK3CA_melan->AKT1_melan->CREB1_melan->MITF_melan->TYRP1_melan->Indole_5_6_quinone_carboxylic_acid_melan->Eumelanin_melan	PTGER3_melan->PLC_melan->DAG_melan->PRKCB_melan->TYR_melan->Eumelanin_melan	PTGER3_melan->PLC_melan->DAG_melan->PRKCB_melan->TYR_melan->Eumelanin_melan	PTGER3_melan->PLC_melan->DAG_melan->PRKCB_melan->TYR_melan->Eumelanin_melan	PTGER3_melan->PLC_melan->DAG_melan->PRKCB_melan->TYR_melan->Eumelanin_melan	PTGER3_melan->PLC_melan->DAG_melan->PRKCB_melan->TYR_melan->Eumelanin_melan	PTGER3_melan->PLC_melan->DAG_melan->PRKCB_melan->TYR_melan->Eumelanin_melan	PTGER3_melan->PLC_melan->DAG_melan->PRKCB_melan->TYR_melan->Eumelanin_melan	PTGER3_melan->PLC_melan->DAG_melan->PRKCB_melan->TYR_melan->Eumelanin_melan	NO PATH	PTGER3_melan->PLC_melan->DAG_melan->PRKCB_melan->TYR_melan->Eumelanin_melan
PTGER3_melan	Pheomelanin_melan	PTGER3_melan->PLC_melan->DAG_melan->PRKCB_melan->TYR_melan->DOPAquinone_melan->Glutathionyl_DOPA_melan->Pheomelanin_melan	PLC_melan;TYR_melan	PTGER3_melan->PLC_melan->DAG_melan->PRKCB_melan->TYR_melan->DOPAquinone_melan->Glutathionyl_DOPA_melan->Pheomelanin_melan	PTGER3_melan->PLC_melan->DAG_melan->PRKCB_melan->TYR_melan->DOPAquinone_melan->Glutathionyl_DOPA_melan->Pheomelanin_melan	PTGER3_melan->PLC_melan->DAG_melan->PRKCB_melan->TYR_melan->Eumelanin_melan	PTGER3_melan->PLC_melan->DAG_melan->PRKCB_melan->TYR_melan->DOPAquinone_melan->Glutathionyl_DOPA_melan->Pheomelanin_melan	PTGER3_melan->PLC_melan->DAG_melan->PRKCB_melan->TYR_melan->DOPAquinone_melan->Glutathionyl_DOPA_melan->Pheomelanin_melan	PTGER3_melan->PLC_melan->DAG_melan->PRKCB_melan->TYR_melan->DOPAquinone_melan->Glutathionyl_DOPA_melan->Pheomelanin_melan	PTGER3_melan->PLC_melan->DAG_melan->PRKCB_melan->TYR_melan->DOPAquinone_melan->Glutathionyl_DOPA_melan->Pheomelanin_melan	PTGER3_melan->PLC_melan->DAG_melan->PRKCB_melan->TYR_melan->DOPAquinone_melan->Glutathionyl_DOPA_melan->Pheomelanin_melan	PTGER3_melan->PLC_melan->DAG_melan->PRKCB_melan->TYR_melan->DOPAquinone_melan->Glutathionyl_DOPA_melan->Pheomelanin_melan	PTGER3_melan->PLC_melan->DAG_melan->PRKCB_melan->TYR_melan->DOPAquinone_melan->Glutathionyl_DOPA_melan->Pheomelanin_melan	PTGER3_melan->PLC_melan->DAG_melan->PRKCB_melan->TYR_melan->DOPAquinone_melan->Glutathionyl_DOPA_melan->Pheomelanin_melan	PTGER3_melan->PLC_melan->DAG_melan->PRKCB_melan->TYR_melan->DOPAquinone_melan->Cysteinyl_DOPA_melan->Pheomelanin_melan	PTGER3_melan->PLC_melan->DAG_melan->PRKCB_melan->TYR_melan->DOPAquinone_melan->Glutathionyl_DOPA_melan->Pheomelanin_melan	PTGER3_melan->PLC_melan->DAG_melan->PRKCB_melan->TYR_melan->DOPAquinone_melan->Glutathionyl_DOPA_melan->Pheomelanin_melan	PTGER3_melan->PLC_melan->IP3_melan->RYR1_melan->Calcium_cyt_melan->Calcium_cyt:Calmodulin_melan->PhosphodiesteHRASe_melan->PRKACA_melan->CREB1_melan->MITF_melan->TYR_melan->DOPAquinone_melan->Glutathionyl_DOPA_melan->Pheomelanin_melan	PTGER3_melan->PLC_melan->DAG_melan->PRKCB_melan->TYR_melan->DOPAquinone_melan->Glutathionyl_DOPA_melan->Pheomelanin_melan	NO PATH	PTGER3_melan->PLC_melan->DAG_melan->PRKCB_melan->TYR_melan->DOPAquinone_melan->Glutathionyl_DOPA_melan->Pheomelanin_melan	PTGER3_melan->PLC_melan->DAG_melan->PRKCB_melan->TYR_melan->DOPAquinone_melan->Glutathionyl_DOPA_melan->Pheomelanin_melan	PTGER3_melan->PLC_melan->DAG_melan->PRKCB_melan->TYR_melan->DOPAquinone_melan->Glutathionyl_DOPA_melan->Pheomelanin_melan	PTGER3_melan->PLC_melan->DAG_melan->PRKCB_melan->TYR_melan->DOPAquinone_melan->Glutathionyl_DOPA_melan->Pheomelanin_melan	PTGER3_melan->PLC_melan->DAG_melan->PRKCB_melan->TYR_melan->DOPAquinone_melan->Glutathionyl_DOPA_melan->Pheomelanin_melan	NO PATH	PTGER3_melan->PLC_melan->DAG_melan->PRKCB_melan->TYR_melan->DOPAquinone_melan->Glutathionyl_DOPA_melan->Pheomelanin_melan	PTGER3_melan->PLC_melan->DAG_melan->PRKCB_melan->TYR_melan->DOPAquinone_melan->Glutathionyl_DOPA_melan->Pheomelanin_melan	PTGER3_melan->PLC_melan->DAG_melan->PRKCB_melan->TYR_melan->DOPAquinone_melan->Glutathionyl_DOPA_melan->Pheomelanin_melan	PTGER3_melan->PLC_melan->DAG_melan->PRKCB_melan->TYR_melan->DOPAquinone_melan->Glutathionyl_DOPA_melan->Pheomelanin_melan	PTGER3_melan->PLC_melan->DAG_melan->PRKCB_melan->TYR_melan->DOPAquinone_melan->Glutathionyl_DOPA_melan->Pheomelanin_melan	PTGER3_melan->PLC_melan->DAG_melan->PRKCB_melan->TYR_melan->DOPAquinone_melan->Glutathionyl_DOPA_melan->Pheomelanin_melan	PTGER3_melan->PLC_melan->DAG_melan->PRKCB_melan->TYR_melan->DOPAquinone_melan->Glutathionyl_DOPA_melan->Pheomelanin_melan	PTGER3_melan->PLC_melan->DAG_melan->PRKCB_melan->TYR_melan->DOPAquinone_melan->Glutathionyl_DOPA_melan->Pheomelanin_melan	NO PATH	PTGER3_melan->PLC_melan->DAG_melan->PRKCB_melan->TYR_melan->DOPAquinone_melan->Glutathionyl_DOPA_melan->Pheomelanin_melan
PTGER3_melan	Dendrite_formation_melan	PTGER3_melan->PLC_melan->DAG_melan->PRKCB_melan->GAB1_melan->GAB1:PIK3CA_melan->AKT1_melan->CREB1_melan->MITF_melan->MC1R_melan->ADCY4_melan->cAMP_melan->RAP1A_melan->RAC1_melan->RAC1:PARD6A:CDC42_melan->PRKCZ_melan->Dendrite_formation_melan	MITF_melan; PLC_melan;RAC1_melan	PTGER3_melan->PLC_melan->DAG_melan->PRKCB_melan->GAB1_melan->GAB1:PIK3CA_melan->AKT1_melan->CREB1_melan->MITF_melan->MC1R_melan->ADCY4_melan->cAMP_melan->RAP1A_melan->RAC1_melan->RAC1:PARD6A:CDC42_melan->PRKCZ_melan->Dendrite_formation_melan	PTGER3_melan->PLC_melan->DAG_melan->PRKCB_melan->GAB1_melan->GAB1:PIK3CA_melan->AKT1_melan->CREB1_melan->MITF_melan->MC1R_melan->ADCY4_melan->cAMP_melan->RAP1A_melan->RAC1_melan->RAC1:PARD6A:CDC42_melan->PRKCZ_melan->Dendrite_formation_melan	NO PATH	PTGER3_melan->PLC_melan->DAG_melan->PRKCB_melan->GAB1_melan->GAB1:PIK3CA_melan->AKT1_melan->CREB1_melan->MITF_melan->MC1R_melan->ADCY4_melan->cAMP_melan->RAP1A_melan->RAC1_melan->RAC1:PARD6A:CDC42_melan->PRKCZ_melan->Dendrite_formation_melan	PTGER3_melan->PLC_melan->DAG_melan->PRKCB_melan->GAB1_melan->GAB1:PIK3CA_melan->AKT1_melan->CTNNB1_melan->CTNNB1:LEF1_melan->MITF_melan->EDNRB_melan->ADCY4_melan->cAMP_melan->RAP1A_melan->RAC1_melan->RAC1:PARD6A:CDC42_melan->PRKCZ_melan->Dendrite_formation_melan	PTGER3_melan->PLC_melan->DAG_melan->PRKCB_melan->GAB1_melan->GAB1:PIK3CA_melan->AKT1_melan->CREB1_melan->MITF_melan->MC1R_melan->ADCY4_melan->cAMP_melan->RAP1A_melan->RAC1_melan->RAC1:PARD6A:CDC42_melan->PRKCZ_melan->Dendrite_formation_melan	PTGER3_melan->PLC_melan->IP3_melan->RYR1_melan->Calcium_cyt_melan->Calcium_cyt:Calmodulin_melan->PhosphodiesteHRASe_melan->PRKACA_melan->CREB1_melan->MITF_melan->MC1R_melan->ADCY4_melan->cAMP_melan->RAP1A_melan->RAC1_melan->RAC1:PARD6A:CDC42_melan->PRKCZ_melan->Dendrite_formation_melan	PTGER3_melan->PLC_melan->DAG_melan->PRKCB_melan->GAB1_melan->GAB1:PIK3CA_melan->AKT1_melan->CREB1_melan->MITF_melan->MC1R_melan->ADCY4_melan->cAMP_melan->RAP1A_melan->RAC1_melan->RAC1:PARD6A:CDC42_melan->PRKCZ_melan->Dendrite_formation_melan	PTGER3_melan->PLC_melan->DAG_melan->PRKCB_melan->GAB1_melan->GAB1:PIK3CA_melan->AKT1_melan->CREB1_melan->MITF_melan->MC1R_melan->ADCY4_melan->cAMP_melan->RAP1A_melan->RAC1_melan->RAC1:PARD6A:CDC42_melan->PRKCZ_melan->Dendrite_formation_melan	PTGER3_melan->PLC_melan->DAG_melan->PRKCB_melan->GAB1_melan->GAB1:PIK3CA_melan->AKT1_melan->CREB1_melan->MITF_melan->MC1R_melan->ADCY4_melan->cAMP_melan->RAP1A_melan->RAC1_melan->RAC1:PARD6A:CDC42_melan->PRKCZ_melan->Dendrite_formation_melan	PTGER3_melan->PLC_melan->DAG_melan->PRKCB_melan->GAB1_melan->GAB1:PIK3CA_melan->AKT1_melan->CREB1_melan->MITF_melan->MC1R_melan->ADCY4_melan->cAMP_melan->RAP1A_melan->RAC1_melan->RAC1:PARD6A:CDC42_melan->PRKCZ_melan->Dendrite_formation_melan	PTGER3_melan->PLC_melan->IP3_melan->RYR1_melan->Calcium_cyt_melan->Calcium_cyt:Calmodulin_melan->PhosphodiesteHRASe_melan->PRKACA_melan->CREB1_melan->MITF_melan->MC1R_melan->ADCY4_melan->cAMP_melan->RAP1A_melan->RAC1_melan->RAC1:PARD6A:CDC42_melan->PRKCZ_melan->Dendrite_formation_melan	PTGER3_melan->PLC_melan->DAG_melan->PRKCB_melan->GAB1_melan->GAB1:PIK3CA_melan->AKT1_melan->CREB1_melan->MITF_melan->MC1R_melan->ADCY4_melan->cAMP_melan->RAP1A_melan->RAC1_melan->RAC1:PARD6A:CDC42_melan->PRKCZ_melan->Dendrite_formation_melan	PTGER3_melan->PLC_melan->DAG_melan->PRKCB_melan->GAB1_melan->GAB1:PIK3CA_melan->AKT1_melan->CREB1_melan->MITF_melan->MC1R_melan->ADCY4_melan->cAMP_melan->RAP1A_melan->RAC1_melan->RAC1:PARD6A:CDC42_melan->PRKCZ_melan->Dendrite_formation_melan	PTGER3_melan->PLC_melan->IP3_melan->RYR1_melan->Calcium_cyt_melan->Calcium_cyt:Calmodulin_melan->PhosphodiesteHRASe_melan->PRKACA_melan->CREB1_melan->MITF_melan->MC1R_melan->ADCY4_melan->cAMP_melan->RAP1A_melan->RAC1_melan->RAC1:PARD6A:CDC42_melan->PRKCZ_melan->Dendrite_formation_melan	PTGER3_melan->PLC_melan->DAG_melan->PRKCB_melan->GAB1_melan->GAB1:PIK3CA_melan->AKT1_melan->CREB1_melan->MITF_melan->MET_melan->SOS1:GRB2:SHC1_melan->HRAS_melan->RAF1_melan->MAP2K1_melan->MAPK1_melan->TP53_melan->HIF1A_melan->KITLG_melan->KIT_melan->PIK3CA_melan->RAC1_melan->RAC1:PARD6A:CDC42_melan->PRKCZ_melan->Dendrite_formation_melan	NO PATH	PTGER3_melan->PLC_melan->DAG_melan->PRKCB_melan->GAB1_melan->GAB1:PIK3CA_melan->AKT1_melan->CREB1_melan->MITF_melan->MC1R_melan->ADCY4_melan->cAMP_melan->RAP1A_melan->RAC1_melan->RAC1:PARD6A:CDC42_melan->PRKCZ_melan->Dendrite_formation_melan	PTGER3_melan->PLC_melan->DAG_melan->PRKCB_melan->GAB1_melan->GAB1:PIK3CA_melan->AKT1_melan->CREB1_melan->MITF_melan->MC1R_melan->ADCY4_melan->cAMP_melan->RAP1A_melan->RAC1_melan->RAC1:PARD6A:CDC42_melan->PRKCZ_melan->Dendrite_formation_melan	PTGER3_melan->PLC_melan->DAG_melan->PRKCB_melan->GAB1_melan->GAB1:PIK3CA_melan->AKT1_melan->CREB1_melan->MITF_melan->MC1R_melan->ADCY4_melan->cAMP_melan->RAP1A_melan->RAC1_melan->RAC1:PARD6A:CDC42_melan->PRKCZ_melan->Dendrite_formation_melan	PTGER3_melan->PLC_melan->DAG_melan->PRKCB_melan->GAB1_melan->GAB1:PIK3CA_melan->AKT1_melan->CREB1_melan->MITF_melan->MC1R_melan->ADCY4_melan->cAMP_melan->RAP1A_melan->RAC1_melan->RAC1:PARD6A:CDC42_melan->PRKCZ_melan->Dendrite_formation_melan	NO PATH	PTGER3_melan->PLC_melan->DAG_melan->PRKCB_melan->GAB1_melan->GAB1:PIK3CA_melan->AKT1_melan->CREB1_melan->MITF_melan->EDNRB_melan->ADCY4_melan->cAMP_melan->RAP1A_melan->RAC1_melan->RAC1:PARD6A:CDC42_melan->PRKCZ_melan->Dendrite_formation_melan	PTGER3_melan->PLC_melan->DAG_melan->PRKCB_melan->GAB1_melan->GAB1:PIK3CA_melan->AKT1_melan->CREB1_melan->MITF_melan->MC1R_melan->ADCY4_melan->cAMP_melan->RAP1A_melan->RAC1_melan->RAC1:PARD6A:CDC42_melan->PRKCZ_melan->Dendrite_formation_melan	PTGER3_melan->PLC_melan->DAG_melan->PRKCB_melan->GAB1_melan->GAB1:PIK3CA_melan->AKT1_melan->CREB1_melan->MITF_melan->EDNRB_melan->ADCY4_melan->cAMP_melan->RAP1A_melan->RAC1_melan->RAC1:PARD6A:CDC42_melan->PRKCZ_melan->Dendrite_formation_melan	PTGER3_melan->PLC_melan->DAG_melan->PRKCB_melan->GAB1_melan->GAB1:PIK3CA_melan->AKT1_melan->CREB1_melan->MITF_melan->MC1R_melan->ADCY4_melan->cAMP_melan->RAP1A_melan->RAC1_melan->RAC1:PARD6A:CDC42_melan->PRKCZ_melan->Dendrite_formation_melan	PTGER3_melan->PLC_melan->DAG_melan->PRKCB_melan->GAB1_melan->GAB1:PIK3CA_melan->AKT1_melan->CREB1_melan->MITF_melan->MC1R_melan->ADCY4_melan->cAMP_melan->RAP1A_melan->RAC1_melan->RAC1:PARD6A:CDC42_melan->PRKCZ_melan->Dendrite_formation_melan	PTGER3_melan->PLC_melan->DAG_melan->PRKCB_melan->GAB1_melan->GAB1:PIK3CA_melan->AKT1_melan->CREB1_melan->MITF_melan->MC1R_melan->ADCY4_melan->cAMP_melan->RAP1A_melan->RAC1_melan->RAC1:PARD6A:CDC42_melan->PRKCZ_melan->Dendrite_formation_melan	PTGER3_melan->PLC_melan->DAG_melan->PRKCB_melan->GAB1_melan->GAB1:PIK3CA_melan->AKT1_melan->CREB1_melan->MITF_melan->MC1R_melan->ADCY4_melan->cAMP_melan->RAP1A_melan->RAC1_melan->RAC1:PARD6A:CDC42_melan->PRKCZ_melan->Dendrite_formation_melan	PTGER3_melan->PLC_melan->DAG_melan->PRKCB_melan->GAB1_melan->GAB1:PIK3CA_melan->AKT1_melan->CREB1_melan->MITF_melan->MC1R_melan->ADCY4_melan->cAMP_melan->RAP1A_melan->RAC1_melan->RAC1:PARD6A:CDC42_melan->PRKCZ_melan->Dendrite_formation_melan	PTGER3_melan->PLC_melan->DAG_melan->PRKCB_melan->GAB1_melan->GAB1:PIK3CA_melan->AKT1_melan->CREB1_melan->MITF_melan->MC1R_melan->ADCY4_melan->cAMP_melan->RAP1A_melan->RAC1_melan->RAC1:PARD6A:CDC42_melan->PRKCZ_melan->Dendrite_formation_melan	NO PATH	PTGER3_melan->PLC_melan->DAG_melan->PRKCB_melan->GAB1_melan->GAB1:PIK3CA_melan->AKT1_melan->CREB1_melan->MITF_melan->MC1R_melan->ADCY4_melan->cAMP_melan->RAP1A_melan->RAC1_melan->RAC1:PARD6A:CDC42_melan->PRKCZ_melan->Dendrite_formation_melan
PTGER3_melan	Apoptosis_melan	PTGER3_melan->PLC_melan->DAG_melan->PRKCB_melan->GAB1_melan->GAB1:PIK3CA_melan->AKT1_melan->BAD_melan->CYCS_melan->Apoptosis_melan	PLC_melan	PTGER3_melan->PLC_melan->DAG_melan->PRKCB_melan->GAB1_melan->GAB1:PIK3CA_melan->AKT1_melan->BAD_melan->CYCS_melan->Apoptosis_melan	PTGER3_melan->PLC_melan->DAG_melan->PRKCB_melan->GAB1_melan->GAB1:PIK3CA_melan->AKT1_melan->BAD_melan->CYCS_melan->Apoptosis_melan	PTGER3_melan->PLC_melan->DAG_melan->PRKCB_melan->GAB1_melan->GAB1:PIK3CA_melan->AKT1_melan->BAD_melan->CYCS_melan->Apoptosis_melan	PTGER3_melan->PLC_melan->DAG_melan->PRKCB_melan->GAB1_melan->GAB1:PIK3CA_melan->AKT1_melan->BAD_melan->CYCS_melan->Apoptosis_melan	PTGER3_melan->PLC_melan->DAG_melan->PRKCB_melan->GAB1_melan->GAB1:PIK3CA_melan->AKT1_melan->BAD_melan->CYCS_melan->Apoptosis_melan	PTGER3_melan->PLC_melan->DAG_melan->PRKCB_melan->GAB1_melan->GAB1:PIK3CA_melan->AKT1_melan->BAD_melan->CYCS_melan->Apoptosis_melan	PTGER3_melan->PLC_melan->IP3_melan->RYR1_melan->Calcium_cyt_melan->Calcium_cyt:Calmodulin_melan->PhosphodiesteHRASe_melan->PRKACA_melan->CREB1_melan->BCL2_melan->BAX_melan->CYCS_melan->Apoptosis_melan	PTGER3_melan->PLC_melan->DAG_melan->PRKCB_melan->GAB1_melan->GAB1:PIK3CA_melan->AKT1_melan->BAD_melan->CYCS_melan->Apoptosis_melan	PTGER3_melan->PLC_melan->DAG_melan->PRKCB_melan->GAB1_melan->GAB1:PIK3CA_melan->AKT1_melan->BAD_melan->CYCS_melan->Apoptosis_melan	PTGER3_melan->PLC_melan->DAG_melan->PRKCB_melan->GAB1_melan->GAB1:PIK3CA_melan->AKT1_melan->BAD_melan->CYCS_melan->Apoptosis_melan	PTGER3_melan->PLC_melan->DAG_melan->PRKCB_melan->GAB1_melan->GAB1:PIK3CA_melan->AKT1_melan->BAD_melan->CYCS_melan->Apoptosis_melan	PTGER3_melan->PLC_melan->IP3_melan->RYR1_melan->Calcium_cyt_melan->Calcium_cyt:Calmodulin_melan->PhosphodiesteHRASe_melan->PRKACA_melan->CREB1_melan->BCL2_melan->BAX_melan->CYCS_melan->Apoptosis_melan	PTGER3_melan->PLC_melan->DAG_melan->PRKCB_melan->GAB1_melan->GAB1:PIK3CA_melan->AKT1_melan->BAD_melan->CYCS_melan->Apoptosis_melan	PTGER3_melan->PLC_melan->DAG_melan->PRKCB_melan->GAB1_melan->GAB1:PIK3CA_melan->AKT1_melan->BAD_melan->CYCS_melan->Apoptosis_melan	PTGER3_melan->PLC_melan->IP3_melan->RYR1_melan->Calcium_cyt_melan->Calcium_cyt:Calmodulin_melan->PhosphodiesteHRASe_melan->PRKACA_melan->CREB1_melan->BCL2_melan->BAX_melan->CYCS_melan->Apoptosis_melan	PTGER3_melan->PLC_melan->DAG_melan->PRKCB_melan->GAB1_melan->GAB1:PIK3CA_melan->AKT1_melan->BAD_melan->CYCS_melan->Apoptosis_melan	NO PATH	PTGER3_melan->PLC_melan->DAG_melan->PRKCB_melan->GAB1_melan->GAB1:PIK3CA_melan->AKT1_melan->BAD_melan->CYCS_melan->Apoptosis_melan	PTGER3_melan->PLC_melan->DAG_melan->PRKCB_melan->GAB1_melan->GAB1:PIK3CA_melan->AKT1_melan->BAD_melan->CYCS_melan->Apoptosis_melan	PTGER3_melan->PLC_melan->DAG_melan->PRKCB_melan->GAB1_melan->GAB1:PIK3CA_melan->AKT1_melan->BAD_melan->CYCS_melan->Apoptosis_melan	PTGER3_melan->PLC_melan->DAG_melan->PRKCB_melan->GAB1_melan->GAB1:PIK3CA_melan->AKT1_melan->BAD_melan->CYCS_melan->Apoptosis_melan	PTGER3_melan->PLC_melan->DAG_melan->PRKCB_melan->GAB1_melan->GAB1:PIK3CA_melan->AKT1_melan->BAD_melan->CYCS_melan->Apoptosis_melan	PTGER3_melan->PLC_melan->DAG_melan->PRKCB_melan->GAB1_melan->GAB1:PIK3CA_melan->AKT1_melan->BAD_melan->CYCS_melan->Apoptosis_melan	PTGER3_melan->PLC_melan->DAG_melan->PRKCB_melan->GAB1_melan->GAB1:PIK3CA_melan->AKT1_melan->BAD_melan->CYCS_melan->Apoptosis_melan	PTGER3_melan->PLC_melan->DAG_melan->PRKCB_melan->GAB1_melan->GAB1:PIK3CA_melan->AKT1_melan->BAD_melan->CYCS_melan->Apoptosis_melan	PTGER3_melan->PLC_melan->DAG_melan->PRKCB_melan->GAB1_melan->GAB1:PIK3CA_melan->AKT1_melan->BAD_melan->CYCS_melan->Apoptosis_melan	PTGER3_melan->PLC_melan->DAG_melan->PRKCB_melan->GAB1_melan->GAB1:PIK3CA_melan->AKT1_melan->BAD_melan->CYCS_melan->Apoptosis_melan	PTGER3_melan->PLC_melan->DAG_melan->PRKCB_melan->GAB1_melan->GAB1:PIK3CA_melan->AKT1_melan->BAD_melan->CYCS_melan->Apoptosis_melan	PTGER3_melan->PLC_melan->DAG_melan->PRKCB_melan->GAB1_melan->GAB1:PIK3CA_melan->AKT1_melan->BAD_melan->CYCS_melan->Apoptosis_melan	PTGER3_melan->PLC_melan->DAG_melan->PRKCB_melan->GAB1_melan->GAB1:PIK3CA_melan->AKT1_melan->BAD_melan->CYCS_melan->Apoptosis_melan	PTGER3_melan->PLC_melan->DAG_melan->PRKCB_melan->GAB1_melan->GAB1:PIK3CA_melan->AKT1_melan->BAD_melan->CYCS_melan->Apoptosis_melan	NO PATH	PTGER3_melan->PLC_melan->DAG_melan->PRKCB_melan->GAB1_melan->GAB1:PIK3CA_melan->AKT1_melan->BAD_melan->CYCS_melan->Apoptosis_melan
PTGER3_melan	Cell_proliferation_melan	PTGER3_melan->PLC_melan->DAG_melan->PRKCB_melan->GAB1_melan->GAB1:PIK3CA_melan->AKT1_melan->CREB1_melan->MITF_melan->CDK4_melan->CDK4:CCND1_melan->Cell_proliferation_melan	MITF_melan; PLC_melan	PTGER3_melan->PLC_melan->DAG_melan->PRKCB_melan->GAB1_melan->GAB1:PIK3CA_melan->AKT1_melan->CREB1_melan->MITF_melan->CDK4_melan->CDK4:CCND1_melan->Cell_proliferation_melan	PTGER3_melan->PLC_melan->DAG_melan->PRKCB_melan->GAB1_melan->GAB1:PIK3CA_melan->AKT1_melan->CREB1_melan->MITF_melan->CDK4_melan->CDK4:CCND1_melan->Cell_proliferation_melan	NO PATH	PTGER3_melan->PLC_melan->DAG_melan->PRKCB_melan->GAB1_melan->GAB1:PIK3CA_melan->AKT1_melan->CREB1_melan->MITF_melan->CDK4_melan->CDK4:CCND1_melan->Cell_proliferation_melan	PTGER3_melan->PLC_melan->DAG_melan->PRKCB_melan->GAB1_melan->GAB1:PIK3CA_melan->AKT1_melan->CTNNB1_melan->CTNNB1:LEF1_melan->MITF_melan->CDK4_melan->CDK4:CCND1_melan->Cell_proliferation_melan	PTGER3_melan->PLC_melan->DAG_melan->PRKCB_melan->GAB1_melan->GAB1:PIK3CA_melan->AKT1_melan->CREB1_melan->MITF_melan->CDK4_melan->CDK4:CCND1_melan->Cell_proliferation_melan	PTGER3_melan->PLC_melan->IP3_melan->RYR1_melan->Calcium_cyt_melan->Calcium_cyt:Calmodulin_melan->PhosphodiesteHRASe_melan->PRKACA_melan->CREB1_melan->MITF_melan->CDK4_melan->CDK4:CCND1_melan->Cell_proliferation_melan	PTGER3_melan->PLC_melan->DAG_melan->PRKCB_melan->GAB1_melan->GAB1:PIK3CA_melan->AKT1_melan->CREB1_melan->MITF_melan->CDK4_melan->CDK4:CCND1_melan->Cell_proliferation_melan	PTGER3_melan->PLC_melan->DAG_melan->PRKCB_melan->GAB1_melan->GAB1:PIK3CA_melan->AKT1_melan->CREB1_melan->MITF_melan->CDK4_melan->CDK4:CCND1_melan->Cell_proliferation_melan	PTGER3_melan->PLC_melan->DAG_melan->PRKCB_melan->GAB1_melan->GAB1:PIK3CA_melan->AKT1_melan->CREB1_melan->MITF_melan->CDK4_melan->CDK4:CCND1_melan->Cell_proliferation_melan	PTGER3_melan->PLC_melan->DAG_melan->PRKCB_melan->GAB1_melan->GAB1:PIK3CA_melan->AKT1_melan->CREB1_melan->MITF_melan->CDK4_melan->CDK4:CCND1_melan->Cell_proliferation_melan	PTGER3_melan->PLC_melan->IP3_melan->RYR1_melan->Calcium_cyt_melan->Calcium_cyt:Calmodulin_melan->PhosphodiesteHRASe_melan->PRKACA_melan->CREB1_melan->MITF_melan->CDK4_melan->CDK4:CCND1_melan->Cell_proliferation_melan	PTGER3_melan->PLC_melan->DAG_melan->PRKCB_melan->GAB1_melan->GAB1:PIK3CA_melan->AKT1_melan->CREB1_melan->MITF_melan->CDK4_melan->CDK4:CCND1_melan->Cell_proliferation_melan	PTGER3_melan->PLC_melan->DAG_melan->PRKCB_melan->GAB1_melan->GAB1:PIK3CA_melan->AKT1_melan->CREB1_melan->MITF_melan->CDK4_melan->CDK4:CCND1_melan->Cell_proliferation_melan	PTGER3_melan->PLC_melan->IP3_melan->RYR1_melan->Calcium_cyt_melan->Calcium_cyt:Calmodulin_melan->PhosphodiesteHRASe_melan->PRKACA_melan->CREB1_melan->MITF_melan->CDK4_melan->CDK4:CCND1_melan->Cell_proliferation_melan	PTGER3_melan->PLC_melan->DAG_melan->PRKCB_melan->GAB1_melan->GAB1:PIK3CA_melan->AKT1_melan->CREB1_melan->MITF_melan->CDK4_melan->CDK4:CCND1_melan->Cell_proliferation_melan	NO PATH	PTGER3_melan->PLC_melan->DAG_melan->PRKCB_melan->GAB1_melan->GAB1:PIK3CA_melan->AKT1_melan->CREB1_melan->MITF_melan->CDK4_melan->CDK4:CCND1_melan->Cell_proliferation_melan	PTGER3_melan->PLC_melan->DAG_melan->PRKCB_melan->GAB1_melan->GAB1:PIK3CA_melan->AKT1_melan->CREB1_melan->MITF_melan->CDK4_melan->CDK4:CCND1_melan->Cell_proliferation_melan	PTGER3_melan->PLC_melan->DAG_melan->PRKCB_melan->GAB1_melan->GAB1:PIK3CA_melan->AKT1_melan->CREB1_melan->MITF_melan->CDK4_melan->CDK4:CCND1_melan->Cell_proliferation_melan	PTGER3_melan->PLC_melan->DAG_melan->PRKCB_melan->GAB1_melan->GAB1:PIK3CA_melan->AKT1_melan->CREB1_melan->MITF_melan->CDK4_melan->CDK4:CCND1_melan->Cell_proliferation_melan	PTGER3_melan->PLC_melan->DAG_melan->PRKCB_melan->GAB1_melan->GAB1:PIK3CA_melan->AKT1_melan->CREB1_melan->MITF_melan->CDK4_melan->CDK4:CCND1_melan->Cell_proliferation_melan	PTGER3_melan->PLC_melan->DAG_melan->PRKCB_melan->GAB1_melan->GAB1:PIK3CA_melan->AKT1_melan->CREB1_melan->MITF_melan->CDK4_melan->CDK4:CCND1_melan->Cell_proliferation_melan	PTGER3_melan->PLC_melan->DAG_melan->PRKCB_melan->GAB1_melan->GAB1:PIK3CA_melan->AKT1_melan->CREB1_melan->MITF_melan->CDK4_melan->CDK4:CCND1_melan->Cell_proliferation_melan	PTGER3_melan->PLC_melan->DAG_melan->PRKCB_melan->GAB1_melan->GAB1:PIK3CA_melan->AKT1_melan->CREB1_melan->MITF_melan->CDK4_melan->CDK4:CCND1_melan->Cell_proliferation_melan	PTGER3_melan->PLC_melan->DAG_melan->PRKCB_melan->GAB1_melan->GAB1:PIK3CA_melan->AKT1_melan->CREB1_melan->MITF_melan->CDK4_melan->CDK4:CCND1_melan->Cell_proliferation_melan	PTGER3_melan->PLC_melan->DAG_melan->PRKCB_melan->GAB1_melan->GAB1:PIK3CA_melan->AKT1_melan->CREB1_melan->MITF_melan->CDK4_melan->CDK4:CCND1_melan->Cell_proliferation_melan	PTGER3_melan->PLC_melan->DAG_melan->PRKCB_melan->GAB1_melan->GAB1:PIK3CA_melan->AKT1_melan->CREB1_melan->MITF_melan->CDK4_melan->CDK4:CCND1_melan->Cell_proliferation_melan	PTGER3_melan->PLC_melan->DAG_melan->PRKCB_melan->GAB1_melan->GAB1:PIK3CA_melan->AKT1_melan->CREB1_melan->MITF_melan->CDK4_melan->CDK4:CCND1_melan->Cell_proliferation_melan	PTGER3_melan->PLC_melan->DAG_melan->PRKCB_melan->GAB1_melan->GAB1:PIK3CA_melan->AKT1_melan->CREB1_melan->MITF_melan->CDK4_melan->CDK4:CCND1_melan->Cell_proliferation_melan	PTGER3_melan->PLC_melan->DAG_melan->PRKCB_melan->GAB1_melan->GAB1:PIK3CA_melan->AKT1_melan->CREB1_melan->MITF_melan->CDK4_melan->CDK4:CCND1_melan->Cell_proliferation_melan	NO PATH	PTGER3_melan->PLC_melan->DAG_melan->PRKCB_melan->GAB1_melan->GAB1:PIK3CA_melan->AKT1_melan->CREB1_melan->MITF_melan->CDK4_melan->CDK4:CCND1_melan->Cell_proliferation_melan
PTGER3_melan	Melanosome_biogenesis	PTGER3_melan->PLC_melan->DAG_melan->PRKCB_melan->GAB1_melan->GAB1:PIK3CA_melan->AKT1_melan->CREB1_melan->MITF_melan->MLANA->Melanosome_biogenesis	MITF_melan; PLC_melan	PTGER3_melan->PLC_melan->DAG_melan->PRKCB_melan->GAB1_melan->GAB1:PIK3CA_melan->AKT1_melan->CREB1_melan->MITF_melan->MLANA->Melanosome_biogenesis	PTGER3_melan->PLC_melan->DAG_melan->PRKCB_melan->GAB1_melan->GAB1:PIK3CA_melan->AKT1_melan->CREB1_melan->MITF_melan->MLANA->Melanosome_biogenesis	NO PATH	PTGER3_melan->PLC_melan->DAG_melan->PRKCB_melan->GAB1_melan->GAB1:PIK3CA_melan->AKT1_melan->CREB1_melan->MITF_melan->MLANA->Melanosome_biogenesis	PTGER3_melan->PLC_melan->DAG_melan->PRKCB_melan->GAB1_melan->GAB1:PIK3CA_melan->AKT1_melan->CTNNB1_melan->CTNNB1:LEF1_melan->MITF_melan->MLANA->Melanosome_biogenesis	PTGER3_melan->PLC_melan->DAG_melan->PRKCB_melan->GAB1_melan->GAB1:PIK3CA_melan->AKT1_melan->CREB1_melan->MITF_melan->MLANA->Melanosome_biogenesis	PTGER3_melan->PLC_melan->IP3_melan->RYR1_melan->Calcium_cyt_melan->Calcium_cyt:Calmodulin_melan->PhosphodiesteHRASe_melan->PRKACA_melan->CREB1_melan->MITF_melan->OCA2->Melanosome_biogenesis	PTGER3_melan->PLC_melan->DAG_melan->PRKCB_melan->GAB1_melan->GAB1:PIK3CA_melan->AKT1_melan->CREB1_melan->MITF_melan->MLANA->Melanosome_biogenesis	PTGER3_melan->PLC_melan->DAG_melan->PRKCB_melan->GAB1_melan->GAB1:PIK3CA_melan->AKT1_melan->CREB1_melan->MITF_melan->MLANA->Melanosome_biogenesis	PTGER3_melan->PLC_melan->DAG_melan->PRKCB_melan->GAB1_melan->GAB1:PIK3CA_melan->AKT1_melan->CREB1_melan->MITF_melan->MLANA->Melanosome_biogenesis	PTGER3_melan->PLC_melan->DAG_melan->PRKCB_melan->GAB1_melan->GAB1:PIK3CA_melan->AKT1_melan->CREB1_melan->MITF_melan->MLANA->Melanosome_biogenesis	PTGER3_melan->PLC_melan->IP3_melan->RYR1_melan->Calcium_cyt_melan->Calcium_cyt:Calmodulin_melan->PhosphodiesteHRASe_melan->PRKACA_melan->CREB1_melan->MITF_melan->OCA2->Melanosome_biogenesis	PTGER3_melan->PLC_melan->DAG_melan->PRKCB_melan->GAB1_melan->GAB1:PIK3CA_melan->AKT1_melan->CREB1_melan->MITF_melan->MLANA->Melanosome_biogenesis	PTGER3_melan->PLC_melan->DAG_melan->PRKCB_melan->GAB1_melan->GAB1:PIK3CA_melan->AKT1_melan->CREB1_melan->MITF_melan->MLANA->Melanosome_biogenesis	PTGER3_melan->PLC_melan->IP3_melan->RYR1_melan->Calcium_cyt_melan->Calcium_cyt:Calmodulin_melan->PhosphodiesteHRASe_melan->PRKACA_melan->CREB1_melan->MITF_melan->MLANA->Melanosome_biogenesis	PTGER3_melan->PLC_melan->DAG_melan->PRKCB_melan->GAB1_melan->GAB1:PIK3CA_melan->AKT1_melan->CREB1_melan->MITF_melan->MLANA->Melanosome_biogenesis	NO PATH	PTGER3_melan->PLC_melan->DAG_melan->PRKCB_melan->GAB1_melan->GAB1:PIK3CA_melan->AKT1_melan->CREB1_melan->MITF_melan->MLANA->Melanosome_biogenesis	PTGER3_melan->PLC_melan->DAG_melan->PRKCB_melan->GAB1_melan->GAB1:PIK3CA_melan->AKT1_melan->CREB1_melan->MITF_melan->MLANA->Melanosome_biogenesis	PTGER3_melan->PLC_melan->DAG_melan->PRKCB_melan->GAB1_melan->GAB1:PIK3CA_melan->AKT1_melan->CREB1_melan->MITF_melan->MLANA->Melanosome_biogenesis	PTGER3_melan->PLC_melan->DAG_melan->PRKCB_melan->GAB1_melan->GAB1:PIK3CA_melan->AKT1_melan->CREB1_melan->MITF_melan->MLANA->Melanosome_biogenesis	PTGER3_melan->PLC_melan->DAG_melan->PRKCB_melan->GAB1_melan->GAB1:PIK3CA_melan->AKT1_melan->CREB1_melan->MITF_melan->MLANA->Melanosome_biogenesis	PTGER3_melan->PLC_melan->DAG_melan->PRKCB_melan->GAB1_melan->GAB1:PIK3CA_melan->AKT1_melan->CREB1_melan->MITF_melan->MLANA->Melanosome_biogenesis	PTGER3_melan->PLC_melan->DAG_melan->PRKCB_melan->GAB1_melan->GAB1:PIK3CA_melan->AKT1_melan->CREB1_melan->MITF_melan->MLANA->Melanosome_biogenesis	PTGER3_melan->PLC_melan->DAG_melan->PRKCB_melan->GAB1_melan->GAB1:PIK3CA_melan->AKT1_melan->CREB1_melan->MITF_melan->MLANA->Melanosome_biogenesis	PTGER3_melan->PLC_melan->DAG_melan->PRKCB_melan->GAB1_melan->GAB1:PIK3CA_melan->AKT1_melan->CREB1_melan->MITF_melan->MLANA->Melanosome_biogenesis	PTGER3_melan->PLC_melan->DAG_melan->PRKCB_melan->GAB1_melan->GAB1:PIK3CA_melan->AKT1_melan->CREB1_melan->MITF_melan->MLANA->Melanosome_biogenesis	PTGER3_melan->PLC_melan->DAG_melan->PRKCB_melan->GAB1_melan->GAB1:PIK3CA_melan->AKT1_melan->CREB1_melan->MITF_melan->MLANA->Melanosome_biogenesis	PTGER3_melan->PLC_melan->DAG_melan->PRKCB_melan->GAB1_melan->GAB1:PIK3CA_melan->AKT1_melan->CREB1_melan->MITF_melan->MLANA->Melanosome_biogenesis	PTGER3_melan->PLC_melan->DAG_melan->PRKCB_melan->GAB1_melan->GAB1:PIK3CA_melan->AKT1_melan->CREB1_melan->MITF_melan->MLANA->Melanosome_biogenesis	PTGER3_melan->PLC_melan->DAG_melan->PRKCB_melan->GAB1_melan->GAB1:PIK3CA_melan->AKT1_melan->CREB1_melan->MITF_melan->MLANA->Melanosome_biogenesis	NO PATH	PTGER3_melan->PLC_melan->DAG_melan->PRKCB_melan->GAB1_melan->GAB1:PIK3CA_melan->AKT1_melan->CREB1_melan->MITF_melan->MLANA->Melanosome_biogenesis
PTGER3_melan	Cell_cycle_arrest_melan	PTGER3_melan->PLC_melan->DAG_melan->PRKCB_melan->GAB1_melan->GAB1:PIK3CA_melan->AKT1_melan->CREB1_melan->MITF_melan->MC1R_melan->ADCY4_melan->cAMP_melan->RAP1A_melan->RAC1_melan->MAP2K3_melan->MAPK14_melan->ELK1_melan->CDKN1A_melan->Cell_cycle_arrest_melan	MITF_melan; PLC_melan;RAC1_melan	PTGER3_melan->PLC_melan->DAG_melan->PRKCB_melan->GAB1_melan->GAB1:PIK3CA_melan->AKT1_melan->CREB1_melan->MITF_melan->MC1R_melan->ADCY4_melan->cAMP_melan->RAP1A_melan->RAC1_melan->MAP2K6_melan->MAPK14_melan->ELK1_melan->CDKN1A_melan->Cell_cycle_arrest_melan	PTGER3_melan->PLC_melan->DAG_melan->PRKCB_melan->GAB1_melan->GAB1:PIK3CA_melan->AKT1_melan->CREB1_melan->MITF_melan->MC1R_melan->ADCY4_melan->cAMP_melan->RAP1A_melan->RAC1_melan->MAP2K6_melan->MAPK14_melan->ELK1_melan->CDKN1A_melan->Cell_cycle_arrest_melan	NO PATH	PTGER3_melan->PLC_melan->DAG_melan->PRKCB_melan->GAB1_melan->GAB1:PIK3CA_melan->AKT1_melan->CREB1_melan->MITF_melan->MC1R_melan->ADCY4_melan->cAMP_melan->RAP1A_melan->RAC1_melan->MAP2K3_melan->MAPK14_melan->ELK1_melan->CDKN1A_melan->Cell_cycle_arrest_melan	PTGER3_melan->PLC_melan->DAG_melan->PRKCB_melan->GAB1_melan->GAB1:PIK3CA_melan->AKT1_melan->CTNNB1_melan->CTNNB1:LEF1_melan->MITF_melan->EDNRB_melan->ADCY4_melan->cAMP_melan->RAP1A_melan->RAC1_melan->MAP2K6_melan->MAPK14_melan->ELK1_melan->CDKN1A_melan->Cell_cycle_arrest_melan	PTGER3_melan->PLC_melan->DAG_melan->PRKCB_melan->GAB1_melan->GAB1:PIK3CA_melan->AKT1_melan->CREB1_melan->MITF_melan->MC1R_melan->ADCY4_melan->cAMP_melan->RAP1A_melan->RAC1_melan->MAP2K6_melan->MAPK14_melan->ELK1_melan->CDKN1A_melan->Cell_cycle_arrest_melan	PTGER3_melan->PLC_melan->IP3_melan->RYR1_melan->Calcium_cyt_melan->Calcium_cyt:Calmodulin_melan->PhosphodiesteHRASe_melan->PRKACA_melan->CREB1_melan->MITF_melan->MC1R_melan->ADCY4_melan->cAMP_melan->RAP1A_melan->RAC1_melan->MAP2K3_melan->MAPK14_melan->ELK1_melan->CDKN1A_melan->Cell_cycle_arrest_melan	PTGER3_melan->PLC_melan->DAG_melan->PRKCB_melan->GAB1_melan->GAB1:PIK3CA_melan->AKT1_melan->CREB1_melan->MITF_melan->MC1R_melan->ADCY4_melan->cAMP_melan->RAP1A_melan->RAC1_melan->MAP2K6_melan->MAPK14_melan->ELK1_melan->CDKN1A_melan->Cell_cycle_arrest_melan	PTGER3_melan->PLC_melan->DAG_melan->PRKCB_melan->GAB1_melan->GAB1:PIK3CA_melan->AKT1_melan->CREB1_melan->MITF_melan->MC1R_melan->ADCY4_melan->cAMP_melan->RAP1A_melan->RAC1_melan->MAP2K6_melan->MAPK14_melan->ELK1_melan->CDKN1A_melan->Cell_cycle_arrest_melan	PTGER3_melan->PLC_melan->DAG_melan->PRKCB_melan->GAB1_melan->GAB1:PIK3CA_melan->AKT1_melan->CREB1_melan->MITF_melan->MC1R_melan->ADCY4_melan->cAMP_melan->RAP1A_melan->RAC1_melan->MAP2K6_melan->MAPK14_melan->ELK1_melan->CDKN1A_melan->Cell_cycle_arrest_melan	PTGER3_melan->PLC_melan->DAG_melan->PRKCB_melan->GAB1_melan->GAB1:PIK3CA_melan->AKT1_melan->CREB1_melan->MITF_melan->MC1R_melan->ADCY4_melan->cAMP_melan->RAP1A_melan->RAC1_melan->MAP2K3_melan->MAPK14_melan->ELK1_melan->CDKN1A_melan->Cell_cycle_arrest_melan	PTGER3_melan->PLC_melan->IP3_melan->RYR1_melan->Calcium_cyt_melan->Calcium_cyt:Calmodulin_melan->PhosphodiesteHRASe_melan->PRKACA_melan->CREB1_melan->MITF_melan->MC1R_melan->ADCY4_melan->cAMP_melan->RAP1A_melan->RAC1_melan->MAP2K6_melan->MAPK14_melan->ELK1_melan->CDKN1A_melan->Cell_cycle_arrest_melan	PTGER3_melan->PLC_melan->DAG_melan->PRKCB_melan->GAB1_melan->GAB1:PIK3CA_melan->AKT1_melan->CREB1_melan->MITF_melan->MC1R_melan->ADCY4_melan->cAMP_melan->RAP1A_melan->RAC1_melan->MAP2K6_melan->MAPK14_melan->ELK1_melan->CDKN1A_melan->Cell_cycle_arrest_melan	PTGER3_melan->PLC_melan->DAG_melan->PRKCB_melan->GAB1_melan->GAB1:PIK3CA_melan->AKT1_melan->CREB1_melan->MITF_melan->MC1R_melan->ADCY4_melan->cAMP_melan->RAP1A_melan->RAC1_melan->MAP2K6_melan->MAPK14_melan->ELK1_melan->CDKN1A_melan->Cell_cycle_arrest_melan	PTGER3_melan->PLC_melan->IP3_melan->RYR1_melan->Calcium_cyt_melan->Calcium_cyt:Calmodulin_melan->PhosphodiesteHRASe_melan->PRKACA_melan->CREB1_melan->MITF_melan->MC1R_melan->ADCY4_melan->cAMP_melan->RAP1A_melan->RAC1_melan->MAP2K3_melan->MAPK14_melan->ELK1_melan->CDKN1A_melan->Cell_cycle_arrest_melan	PTGER3_melan->PLC_melan->DAG_melan->PRKCB_melan->GAB1_melan->GAB1:PIK3CA_melan->AKT1_melan->CREB1_melan->MITF_melan->MET_melan->SOS1:GRB2:SHC1_melan->HRAS_melan->RAF1_melan->MAP2K1_melan->MAPK1_melan->TP53_melan->HIF1A_melan->KITLG_melan->KIT_melan->PIK3CA_melan->RAC1_melan->MAP2K6_melan->MAPK14_melan->ELK1_melan->CDKN1A_melan->Cell_cycle_arrest_melan	NO PATH	PTGER3_melan->PLC_melan->DAG_melan->PRKCB_melan->GAB1_melan->GAB1:PIK3CA_melan->AKT1_melan->CREB1_melan->MITF_melan->MC1R_melan->ADCY4_melan->cAMP_melan->RAP1A_melan->RAC1_melan->MAP2K6_melan->MAPK14_melan->ELK1_melan->CDKN1A_melan->Cell_cycle_arrest_melan	PTGER3_melan->PLC_melan->DAG_melan->PRKCB_melan->GAB1_melan->GAB1:PIK3CA_melan->AKT1_melan->CREB1_melan->MITF_melan->MC1R_melan->ADCY4_melan->cAMP_melan->RAP1A_melan->RAC1_melan->MAP2K6_melan->MAPK14_melan->ELK1_melan->CDKN1A_melan->Cell_cycle_arrest_melan	PTGER3_melan->PLC_melan->DAG_melan->PRKCB_melan->GAB1_melan->GAB1:PIK3CA_melan->AKT1_melan->CREB1_melan->MITF_melan->MC1R_melan->ADCY4_melan->cAMP_melan->RAP1A_melan->RAC1_melan->MAP2K6_melan->MAPK14_melan->ELK1_melan->CDKN1A_melan->Cell_cycle_arrest_melan	PTGER3_melan->PLC_melan->DAG_melan->PRKCB_melan->GAB1_melan->GAB1:PIK3CA_melan->AKT1_melan->CREB1_melan->MITF_melan->MC1R_melan->ADCY4_melan->cAMP_melan->RAP1A_melan->RAC1_melan->MAP2K3_melan->MAPK14_melan->ELK1_melan->CDKN1A_melan->Cell_cycle_arrest_melan	NO PATH	PTGER3_melan->PLC_melan->DAG_melan->PRKCB_melan->GAB1_melan->GAB1:PIK3CA_melan->AKT1_melan->CREB1_melan->MITF_melan->EDNRB_melan->ADCY4_melan->cAMP_melan->RAP1A_melan->RAC1_melan->MAP2K6_melan->MAPK14_melan->ELK1_melan->CDKN1A_melan->Cell_cycle_arrest_melan	PTGER3_melan->PLC_melan->DAG_melan->PRKCB_melan->GAB1_melan->GAB1:PIK3CA_melan->AKT1_melan->CREB1_melan->MITF_melan->MC1R_melan->ADCY4_melan->cAMP_melan->RAP1A_melan->RAC1_melan->MAP2K3_melan->MAPK14_melan->ELK1_melan->CDKN1A_melan->Cell_cycle_arrest_melan	PTGER3_melan->PLC_melan->DAG_melan->PRKCB_melan->GAB1_melan->GAB1:PIK3CA_melan->AKT1_melan->CREB1_melan->MITF_melan->EDNRB_melan->ADCY4_melan->cAMP_melan->RAP1A_melan->RAC1_melan->MAP2K6_melan->MAPK14_melan->ELK1_melan->CDKN1A_melan->Cell_cycle_arrest_melan	PTGER3_melan->PLC_melan->DAG_melan->PRKCB_melan->GAB1_melan->GAB1:PIK3CA_melan->AKT1_melan->CREB1_melan->MITF_melan->MC1R_melan->ADCY4_melan->cAMP_melan->RAP1A_melan->RAC1_melan->MAP2K6_melan->MAPK14_melan->ELK1_melan->CDKN1A_melan->Cell_cycle_arrest_melan	PTGER3_melan->PLC_melan->DAG_melan->PRKCB_melan->GAB1_melan->GAB1:PIK3CA_melan->AKT1_melan->CREB1_melan->MITF_melan->MC1R_melan->ADCY4_melan->cAMP_melan->RAP1A_melan->RAC1_melan->MAP2K6_melan->MAPK14_melan->ELK1_melan->CDKN1A_melan->Cell_cycle_arrest_melan	PTGER3_melan->PLC_melan->DAG_melan->PRKCB_melan->GAB1_melan->GAB1:PIK3CA_melan->AKT1_melan->CREB1_melan->MITF_melan->MC1R_melan->ADCY4_melan->cAMP_melan->RAP1A_melan->RAC1_melan->MAP2K6_melan->MAPK14_melan->ELK1_melan->CDKN1A_melan->Cell_cycle_arrest_melan	PTGER3_melan->PLC_melan->DAG_melan->PRKCB_melan->GAB1_melan->GAB1:PIK3CA_melan->AKT1_melan->CREB1_melan->MITF_melan->MC1R_melan->ADCY4_melan->cAMP_melan->RAP1A_melan->RAC1_melan->MAP2K3_melan->MAPK14_melan->ELK1_melan->CDKN1A_melan->Cell_cycle_arrest_melan	PTGER3_melan->PLC_melan->DAG_melan->PRKCB_melan->GAB1_melan->GAB1:PIK3CA_melan->AKT1_melan->CREB1_melan->MITF_melan->MC1R_melan->ADCY4_melan->cAMP_melan->RAP1A_melan->RAC1_melan->MAP2K6_melan->MAPK14_melan->ELK1_melan->CDKN1A_melan->Cell_cycle_arrest_melan	PTGER3_melan->PLC_melan->DAG_melan->PRKCB_melan->GAB1_melan->GAB1:PIK3CA_melan->AKT1_melan->CREB1_melan->MITF_melan->MC1R_melan->ADCY4_melan->cAMP_melan->RAP1A_melan->RAC1_melan->MAP2K6_melan->MAPK14_melan->ELK1_melan->CDKN1A_melan->Cell_cycle_arrest_melan	NO PATH	PTGER3_melan->PLC_melan->DAG_melan->PRKCB_melan->GAB1_melan->GAB1:PIK3CA_melan->AKT1_melan->CREB1_melan->MITF_melan->MC1R_melan->ADCY4_melan->cAMP_melan->RAP1A_melan->RAC1_melan->MAP2K6_melan->MAPK14_melan->ELK1_melan->CDKN1A_melan->Cell_cycle_arrest_melan
PTGER4_kerat	Eumelanin_melan	PTGER4_kerat->ADCY4_kerat->cAMP_kerat->PRKACA_kerat->CREB1_kerat->PTGS2_kerat->PGE2_kerat->PTGER1_melan->PLC_melan->DAG_melan->PRKCB_melan->TYR_melan->Eumelanin_melan	none	PTGER4_kerat->ADCY4_kerat->cAMP_kerat->PRKACA_kerat->CREB1_kerat->PTGS2_kerat->PGE2_kerat->PTGER1_melan->PLC_melan->DAG_melan->PRKCB_melan->TYR_melan->Eumelanin_melan	PTGER4_kerat->ADCY4_kerat->cAMP_kerat->PRKACA_kerat->CREB1_kerat->PTGS2_kerat->PGE2_kerat->PTGER1_melan->PLC_melan->DAG_melan->PRKCB_melan->TYR_melan->Eumelanin_melan	PTGER4_kerat->ADCY4_kerat->cAMP_kerat->PRKACA_kerat->CREB1_kerat->PTGS2_kerat->PGE2_kerat->PTGER1_melan->PLC_melan->DAG_melan->PRKCB_melan->TYR_melan->Eumelanin_melan	PTGER4_kerat->ADCY4_kerat->cAMP_kerat->PRKACA_kerat->CREB1_kerat->PTGS2_kerat->PGE2_kerat->PTGER1_melan->PLC_melan->DAG_melan->PRKCB_melan->TYR_melan->Eumelanin_melan	PTGER4_kerat->ADCY4_kerat->cAMP_kerat->PRKACA_kerat->CREB1_kerat->PTGS2_kerat->PGE2_kerat->PTGER1_melan->PLC_melan->DAG_melan->PRKCB_melan->TYR_melan->Eumelanin_melan	PTGER4_kerat->ADCY4_kerat->cAMP_kerat->PRKACA_kerat->CREB1_kerat->PTGS2_kerat->PGE2_kerat->PTGER1_melan->PLC_melan->DAG_melan->PRKCB_melan->TYR_melan->Eumelanin_melan	PTGER4_kerat->ADCY4_kerat->cAMP_kerat->PRKACA_kerat->CREB1_kerat->PTGS2_kerat->PGE2_kerat->PTGER1_melan->PLC_melan->DAG_melan->PRKCB_melan->TYR_melan->Eumelanin_melan	PTGER4_kerat->ADCY4_kerat->cAMP_kerat->PRKACA_kerat->CREB1_kerat->PTGS2_kerat->PGE2_kerat->PTGER1_melan->PLC_melan->DAG_melan->PRKCB_melan->TYR_melan->Eumelanin_melan	PTGER4_kerat->ADCY4_kerat->cAMP_kerat->PRKACA_kerat->CREB1_kerat->PTGS2_kerat->PGE2_kerat->PTGER1_melan->PLC_melan->DAG_melan->PRKCB_melan->TYR_melan->Eumelanin_melan	PTGER4_kerat->ADCY4_kerat->cAMP_kerat->PRKACA_kerat->CREB1_kerat->PTGS2_kerat->PGE2_kerat->PTGER1_melan->PLC_melan->DAG_melan->PRKCB_melan->TYR_melan->Eumelanin_melan	PTGER4_kerat->ADCY4_kerat->cAMP_kerat->PRKACA_kerat->CREB1_kerat->PTGS2_kerat->PGE2_kerat->PTGER1_melan->PLC_melan->DAG_melan->PRKCB_melan->TYR_melan->Eumelanin_melan	PTGER4_kerat->ADCY4_kerat->cAMP_kerat->PRKACA_kerat->CREB1_kerat->PTGS2_kerat->PGE2_kerat->PTGER1_melan->PLC_melan->DAG_melan->PRKCB_melan->TYR_melan->Eumelanin_melan	PTGER4_kerat->ADCY4_kerat->cAMP_kerat->PRKACA_kerat->CREB1_kerat->PTGS2_kerat->PGE2_kerat->PTGER1_melan->PLC_melan->DAG_melan->PRKCB_melan->TYR_melan->Eumelanin_melan	PTGER4_kerat->ADCY4_kerat->cAMP_kerat->PRKACA_kerat->CREB1_kerat->PTGS2_kerat->PGE2_kerat->PTGER1_melan->PLC_melan->DAG_melan->PRKCB_melan->TYR_melan->Eumelanin_melan	PTGER4_kerat->ADCY4_kerat->cAMP_kerat->PRKACA_kerat->CREB1_kerat->DUSP1_kerat->MAPK1_kerat->FOS_kerat->FOS_kerat:JUN_kerat->EDN1_kerat->EDNRB_melan->ADCY4_melan->cAMP_melan->PRKACA_melan->CREB1_melan->MITF_melan->TYR_melan->Eumelanin_melan	PTGER4_kerat->ADCY4_kerat->cAMP_kerat->PRKACA_kerat->CREB1_kerat->PTGS2_kerat->PGE2_kerat->PTGER1_melan->PLC_melan->DAG_melan->PRKCB_melan->TYR_melan->Eumelanin_melan	PTGER4_kerat->ADCY4_kerat->cAMP_kerat->PRKACA_kerat->CREB1_kerat->DUSP1_kerat->MAPK1_kerat->FOS_kerat->FOS_kerat:JUN_kerat->EDN1_kerat->EDNRB_melan->ADCY4_melan->cAMP_melan->PRKACA_melan->CREB1_melan->MITF_melan->TYR_melan->Eumelanin_melan	PTGER4_kerat->ADCY4_kerat->cAMP_kerat->PRKACA_kerat->CREB1_kerat->PTGS2_kerat->PGE2_kerat->PTGER1_melan->PLC_melan->DAG_melan->PRKCB_melan->TYR_melan->Eumelanin_melan	PTGER4_kerat->ADCY4_kerat->cAMP_kerat->PRKACA_kerat->CREB1_kerat->PTGS2_kerat->PGE2_kerat->PTGER1_melan->PLC_melan->DAG_melan->PRKCB_melan->TYR_melan->Eumelanin_melan	PTGER4_kerat->ADCY4_kerat->cAMP_kerat->PRKACA_kerat->CREB1_kerat->PTGS2_kerat->PGE2_kerat->PTGER1_melan->PLC_melan->DAG_melan->PRKCB_melan->TYR_melan->Eumelanin_melan	PTGER4_kerat->ADCY4_kerat->cAMP_kerat->PRKACA_kerat->CREB1_kerat->PTGS2_kerat->PGE2_kerat->PTGER1_melan->PLC_melan->DAG_melan->PRKCB_melan->TYR_melan->Eumelanin_melan	PTGER4_kerat->ADCY4_kerat->cAMP_kerat->PRKACA_kerat->CREB1_kerat->PTGS2_kerat->PGE2_kerat->PTGER1_melan->PLC_melan->DAG_melan->PRKCB_melan->TYR_melan->Eumelanin_melan	PTGER4_kerat->ADCY4_kerat->cAMP_kerat->PRKACA_kerat->CREB1_kerat->DUSP1_kerat->MAPK1_kerat->FOS_kerat->FOS_kerat:JUN_kerat->EDN1_kerat->EDNRB_melan->ADCY4_melan->cAMP_melan->PRKACA_melan->CREB1_melan->MITF_melan->TYRP1_melan->Indole_5_6_quinone_carboxylic_acid_melan->Eumelanin_melan	PTGER4_kerat->ADCY4_kerat->cAMP_kerat->PRKACA_kerat->CREB1_kerat->PTGS2_kerat->PGE2_kerat->PTGER1_melan->PLC_melan->DAG_melan->PRKCB_melan->TYR_melan->Eumelanin_melan	PTGER4_kerat->ADCY4_kerat->cAMP_kerat->PRKACA_kerat->CREB1_kerat->PTGS2_kerat->PGE2_kerat->PTGER1_melan->PLC_melan->DAG_melan->PRKCB_melan->TYR_melan->Eumelanin_melan	PTGER4_kerat->ADCY4_kerat->cAMP_kerat->PRKACA_kerat->CREB1_kerat->PTGS2_kerat->PGE2_kerat->PTGER1_melan->PLC_melan->DAG_melan->PRKCB_melan->TYR_melan->Eumelanin_melan	PTGER4_kerat->ADCY4_kerat->cAMP_kerat->PRKACA_kerat->CREB1_kerat->DUSP1_kerat->MAPK1_kerat->PLA2_kerat->Arachidonic_Acid_kerat->PGE2_kerat->PTGER3_melan->PLC_melan->DAG_melan->PRKCB_melan->TYR_melan->Eumelanin_melan	PTGER4_kerat->ADCY4_kerat->cAMP_kerat->PRKACA_kerat->CREB1_kerat->PTGS2_kerat->PGE2_kerat->PTGER1_melan->PLC_melan->DAG_melan->PRKCB_melan->TYR_melan->Eumelanin_melan	PTGER4_kerat->ADCY4_kerat->cAMP_kerat->PRKACA_kerat->CREB1_kerat->PTGS2_kerat->PGE2_kerat->PTGER1_melan->PLC_melan->DAG_melan->PRKCB_melan->TYR_melan->Eumelanin_melan	PTGER4_kerat->ADCY4_kerat->cAMP_kerat->PRKACA_kerat->CREB1_kerat->PTGS2_kerat->PGE2_kerat->PTGER3_melan->PLC_melan->DAG_melan->PRKCB_melan->TYR_melan->Eumelanin_melan	PTGER4_kerat->ADCY4_kerat->cAMP_kerat->PRKACA_kerat->CREB1_kerat->PTGS2_kerat->PGE2_kerat->PTGER1_melan->PLC_melan->DAG_melan->PRKCB_melan->TYR_melan->Eumelanin_melan	PTGER4_kerat->ADCY4_kerat->cAMP_kerat->PRKACA_kerat->CREB1_kerat->PTGS2_kerat->PGE2_kerat->PTGER1_melan->PLC_melan->DAG_melan->PRKCB_melan->TYR_melan->Eumelanin_melan	NO PATH
PTGER4_kerat	Pheomelanin_melan	PTGER4_kerat->ADCY4_kerat->cAMP_kerat->PRKACA_kerat->CREB1_kerat->PTGS2_kerat->PGE2_kerat->PTGER1_melan->PLC_melan->DAG_melan->PRKCB_melan->TYR_melan->DOPAquinone_melan->Cysteinyl_DOPA_melan->Pheomelanin_melan	TYR_melan	PTGER4_kerat->ADCY4_kerat->cAMP_kerat->PRKACA_kerat->CREB1_kerat->PTGS2_kerat->PGE2_kerat->PTGER1_melan->PLC_melan->DAG_melan->PRKCB_melan->TYR_melan->DOPAquinone_melan->Glutathionyl_DOPA_melan->Pheomelanin_melan	PTGER4_kerat->ADCY4_kerat->cAMP_kerat->PRKACA_kerat->CREB1_kerat->PTGS2_kerat->PGE2_kerat->PTGER1_melan->PLC_melan->DAG_melan->PRKCB_melan->TYR_melan->DOPAquinone_melan->Cysteinyl_DOPA_melan->Pheomelanin_melan	PTGER4_kerat->ADCY4_kerat->cAMP_kerat->PRKACA_kerat->CREB1_kerat->PTGS2_kerat->PGE2_kerat->PTGER1_melan->PLC_melan->DAG_melan->PRKCB_melan->TYR_melan->DOPAquinone_melan->Glutathionyl_DOPA_melan->Pheomelanin_melan	PTGER4_kerat->ADCY4_kerat->cAMP_kerat->PRKACA_kerat->CREB1_kerat->PTGS2_kerat->PGE2_kerat->PTGER1_melan->PLC_melan->DAG_melan->PRKCB_melan->TYR_melan->DOPAquinone_melan->Cysteinyl_DOPA_melan->Pheomelanin_melan	PTGER4_kerat->ADCY4_kerat->cAMP_kerat->PRKACA_kerat->CREB1_kerat->PTGS2_kerat->PGE2_kerat->PTGER1_melan->PLC_melan->DAG_melan->PRKCB_melan->TYR_melan->DOPAquinone_melan->Cysteinyl_DOPA_melan->Pheomelanin_melan	PTGER4_kerat->ADCY4_kerat->cAMP_kerat->PRKACA_kerat->CREB1_kerat->PTGS2_kerat->PGE2_kerat->PTGER1_melan->PLC_melan->DAG_melan->PRKCB_melan->TYR_melan->DOPAquinone_melan->Glutathionyl_DOPA_melan->Pheomelanin_melan	PTGER4_kerat->ADCY4_kerat->cAMP_kerat->PRKACA_kerat->CREB1_kerat->PTGS2_kerat->PGE2_kerat->PTGER1_melan->PLC_melan->DAG_melan->PRKCB_melan->TYR_melan->DOPAquinone_melan->Cysteinyl_DOPA_melan->Pheomelanin_melan	PTGER4_kerat->ADCY4_kerat->cAMP_kerat->PRKACA_kerat->CREB1_kerat->PTGS2_kerat->PGE2_kerat->PTGER1_melan->PLC_melan->DAG_melan->PRKCB_melan->TYR_melan->DOPAquinone_melan->Cysteinyl_DOPA_melan->Pheomelanin_melan	PTGER4_kerat->ADCY4_kerat->cAMP_kerat->PRKACA_kerat->CREB1_kerat->PTGS2_kerat->PGE2_kerat->PTGER1_melan->PLC_melan->DAG_melan->PRKCB_melan->TYR_melan->DOPAquinone_melan->Cysteinyl_DOPA_melan->Pheomelanin_melan	PTGER4_kerat->ADCY4_kerat->cAMP_kerat->PRKACA_kerat->CREB1_kerat->PTGS2_kerat->PGE2_kerat->PTGER1_melan->PLC_melan->DAG_melan->PRKCB_melan->TYR_melan->DOPAquinone_melan->Glutathionyl_DOPA_melan->Pheomelanin_melan	PTGER4_kerat->ADCY4_kerat->cAMP_kerat->PRKACA_kerat->CREB1_kerat->PTGS2_kerat->PGE2_kerat->PTGER1_melan->PLC_melan->DAG_melan->PRKCB_melan->TYR_melan->DOPAquinone_melan->Cysteinyl_DOPA_melan->Pheomelanin_melan	PTGER4_kerat->ADCY4_kerat->cAMP_kerat->PRKACA_kerat->CREB1_kerat->PTGS2_kerat->PGE2_kerat->PTGER1_melan->PLC_melan->DAG_melan->PRKCB_melan->TYR_melan->DOPAquinone_melan->Glutathionyl_DOPA_melan->Pheomelanin_melan	PTGER4_kerat->ADCY4_kerat->cAMP_kerat->PRKACA_kerat->CREB1_kerat->PTGS2_kerat->PGE2_kerat->PTGER1_melan->PLC_melan->DAG_melan->PRKCB_melan->TYR_melan->DOPAquinone_melan->Glutathionyl_DOPA_melan->Pheomelanin_melan	PTGER4_kerat->ADCY4_kerat->cAMP_kerat->PRKACA_kerat->CREB1_kerat->PTGS2_kerat->PGE2_kerat->PTGER1_melan->PLC_melan->DAG_melan->PRKCB_melan->TYR_melan->DOPAquinone_melan->Glutathionyl_DOPA_melan->Pheomelanin_melan	PTGER4_kerat->ADCY4_kerat->cAMP_kerat->PRKACA_kerat->CREB1_kerat->DUSP1_kerat->MAPK1_kerat->FOS_kerat->FOS_kerat:JUN_kerat->EDN1_kerat->EDNRB_melan->ADCY4_melan->cAMP_melan->PRKACA_melan->CREB1_melan->MITF_melan->TYR_melan->DOPAquinone_melan->Glutathionyl_DOPA_melan->Pheomelanin_melan	PTGER4_kerat->ADCY4_kerat->cAMP_kerat->PRKACA_kerat->CREB1_kerat->PTGS2_kerat->PGE2_kerat->PTGER1_melan->PLC_melan->DAG_melan->PRKCB_melan->TYR_melan->DOPAquinone_melan->Cysteinyl_DOPA_melan->Pheomelanin_melan	PTGER4_kerat->ADCY4_kerat->cAMP_kerat->PRKACA_kerat->CREB1_kerat->DUSP1_kerat->MAPK1_kerat->FOS_kerat->FOS_kerat:JUN_kerat->EDN1_kerat->EDNRB_melan->ADCY4_melan->cAMP_melan->PRKACA_melan->CREB1_melan->MITF_melan->TYR_melan->DOPAquinone_melan->Cysteinyl_DOPA_melan->Pheomelanin_melan	PTGER4_kerat->ADCY4_kerat->cAMP_kerat->PRKACA_kerat->CREB1_kerat->PTGS2_kerat->PGE2_kerat->PTGER1_melan->PLC_melan->DAG_melan->PRKCB_melan->TYR_melan->DOPAquinone_melan->Glutathionyl_DOPA_melan->Pheomelanin_melan	PTGER4_kerat->ADCY4_kerat->cAMP_kerat->PRKACA_kerat->CREB1_kerat->PTGS2_kerat->PGE2_kerat->PTGER1_melan->PLC_melan->DAG_melan->PRKCB_melan->TYR_melan->DOPAquinone_melan->Glutathionyl_DOPA_melan->Pheomelanin_melan	PTGER4_kerat->ADCY4_kerat->cAMP_kerat->PRKACA_kerat->CREB1_kerat->PTGS2_kerat->PGE2_kerat->PTGER1_melan->PLC_melan->DAG_melan->PRKCB_melan->TYR_melan->DOPAquinone_melan->Glutathionyl_DOPA_melan->Pheomelanin_melan	PTGER4_kerat->ADCY4_kerat->cAMP_kerat->PRKACA_kerat->CREB1_kerat->PTGS2_kerat->PGE2_kerat->PTGER1_melan->PLC_melan->DAG_melan->PRKCB_melan->TYR_melan->DOPAquinone_melan->Cysteinyl_DOPA_melan->Pheomelanin_melan	PTGER4_kerat->ADCY4_kerat->cAMP_kerat->PRKACA_kerat->CREB1_kerat->PTGS2_kerat->PGE2_kerat->PTGER1_melan->PLC_melan->DAG_melan->PRKCB_melan->TYR_melan->DOPAquinone_melan->Cysteinyl_DOPA_melan->Pheomelanin_melan	NO PATH	PTGER4_kerat->ADCY4_kerat->cAMP_kerat->PRKACA_kerat->CREB1_kerat->PTGS2_kerat->PGE2_kerat->PTGER1_melan->PLC_melan->DAG_melan->PRKCB_melan->TYR_melan->DOPAquinone_melan->Cysteinyl_DOPA_melan->Pheomelanin_melan	PTGER4_kerat->ADCY4_kerat->cAMP_kerat->PRKACA_kerat->CREB1_kerat->PTGS2_kerat->PGE2_kerat->PTGER1_melan->PLC_melan->DAG_melan->PRKCB_melan->TYR_melan->DOPAquinone_melan->Glutathionyl_DOPA_melan->Pheomelanin_melan	PTGER4_kerat->ADCY4_kerat->cAMP_kerat->PRKACA_kerat->CREB1_kerat->PTGS2_kerat->PGE2_kerat->PTGER1_melan->PLC_melan->DAG_melan->PRKCB_melan->TYR_melan->DOPAquinone_melan->Glutathionyl_DOPA_melan->Pheomelanin_melan	PTGER4_kerat->ADCY4_kerat->cAMP_kerat->PRKACA_kerat->CREB1_kerat->DUSP1_kerat->MAPK1_kerat->PLA2_kerat->Arachidonic_Acid_kerat->PGE2_kerat->PTGER3_melan->PLC_melan->DAG_melan->PRKCB_melan->TYR_melan->DOPAquinone_melan->Cysteinyl_DOPA_melan->Pheomelanin_melan	PTGER4_kerat->ADCY4_kerat->cAMP_kerat->PRKACA_kerat->CREB1_kerat->PTGS2_kerat->PGE2_kerat->PTGER1_melan->PLC_melan->DAG_melan->PRKCB_melan->TYR_melan->DOPAquinone_melan->Glutathionyl_DOPA_melan->Pheomelanin_melan	PTGER4_kerat->ADCY4_kerat->cAMP_kerat->PRKACA_kerat->CREB1_kerat->PTGS2_kerat->PGE2_kerat->PTGER1_melan->PLC_melan->DAG_melan->PRKCB_melan->TYR_melan->DOPAquinone_melan->Cysteinyl_DOPA_melan->Pheomelanin_melan	PTGER4_kerat->ADCY4_kerat->cAMP_kerat->PRKACA_kerat->CREB1_kerat->PTGS2_kerat->PGE2_kerat->PTGER3_melan->PLC_melan->DAG_melan->PRKCB_melan->TYR_melan->DOPAquinone_melan->Cysteinyl_DOPA_melan->Pheomelanin_melan	PTGER4_kerat->ADCY4_kerat->cAMP_kerat->PRKACA_kerat->CREB1_kerat->PTGS2_kerat->PGE2_kerat->PTGER1_melan->PLC_melan->DAG_melan->PRKCB_melan->TYR_melan->DOPAquinone_melan->Cysteinyl_DOPA_melan->Pheomelanin_melan	PTGER4_kerat->ADCY4_kerat->cAMP_kerat->PRKACA_kerat->CREB1_kerat->PTGS2_kerat->PGE2_kerat->PTGER1_melan->PLC_melan->DAG_melan->PRKCB_melan->TYR_melan->DOPAquinone_melan->Cysteinyl_DOPA_melan->Pheomelanin_melan	NO PATH
PTGER4_kerat	Dendrite_formation_melan	PTGER4_kerat->ADCY4_kerat->cAMP_kerat->PRKACA_kerat->CREB1_kerat->DUSP1_kerat->MAPK1_kerat->FOS_kerat->FOS_kerat:JUN_kerat->EDN1_kerat->EDNRB_melan->ADCY4_melan->cAMP_melan->RAP1A_melan->RAC1_melan->RAC1:PARD6A:CDC42_melan->PRKCZ_melan->Dendrite_formation_melan	RAC1_melan	PTGER4_kerat->ADCY4_kerat->cAMP_kerat->PRKACA_kerat->CREB1_kerat->DUSP1_kerat->MAPK1_kerat->FOS_kerat->FOS_kerat:JUN_kerat->EDN1_kerat->EDNRB_melan->ADCY4_melan->cAMP_melan->RAP1A_melan->RAC1_melan->RAC1:PARD6A:CDC42_melan->PRKCZ_melan->Dendrite_formation_melan	PTGER4_kerat->ADCY4_kerat->cAMP_kerat->PRKACA_kerat->CREB1_kerat->DUSP1_kerat->MAPK8_kerat->MCL1:BAK1_kerat->BAK1_kerat->CYCS_kerat->TFAP2A_kerat->SPTLC1_kerat->Ceramide_kerat->PRKCZ_kerat->NFKB1_kerat->KITLG_kerat->KIT_melan->PIK3CA_melan->RAC1_melan->RAC1:PARD6A:CDC42_melan->PRKCZ_melan->Dendrite_formation_melan	PTGER4_kerat->ADCY4_kerat->cAMP_kerat->PRKACA_kerat->CREB1_kerat->DUSP1_kerat->MAPK1_kerat->FOS_kerat->FOS_kerat:JUN_kerat->EDN1_kerat->EDNRB_melan->ADCY4_melan->cAMP_melan->RAP1A_melan->RAC1_melan->RAC1:PARD6A:CDC42_melan->PRKCZ_melan->Dendrite_formation_melan	PTGER4_kerat->ADCY4_kerat->cAMP_kerat->PRKACA_kerat->CREB1_kerat->DUSP1_kerat->MAPK1_kerat->FOS_kerat->FOS_kerat:JUN_kerat->EDN1_kerat->EDNRB_melan->ADCY4_melan->cAMP_melan->RAP1A_melan->RAC1_melan->RAC1:PARD6A:CDC42_melan->PRKCZ_melan->Dendrite_formation_melan	PTGER4_kerat->ADCY4_kerat->cAMP_kerat->PRKACA_kerat->CREB1_kerat->DUSP1_kerat->MAPK1_kerat->JUN_kerat->FOS_kerat:JUN_kerat->EDN1_kerat->EDNRB_melan->ADCY4_melan->cAMP_melan->RAP1A_melan->RAC1_melan->RAC1:PARD6A:CDC42_melan->PRKCZ_melan->Dendrite_formation_melan	PTGER4_kerat->ADCY4_kerat->cAMP_kerat->PRKACA_kerat->CREB1_kerat->DUSP1_kerat->MAPK1_kerat->FOS_kerat->FOS_kerat:JUN_kerat->EDN1_kerat->EDNRB_melan->ADCY4_melan->cAMP_melan->RAP1A_melan->RAC1_melan->RAC1:PARD6A:CDC42_melan->PRKCZ_melan->Dendrite_formation_melan	PTGER4_kerat->ADCY4_kerat->cAMP_kerat->PRKACA_kerat->CREB1_kerat->DUSP1_kerat->MAPK1_kerat->JUN_kerat->FOS_kerat:JUN_kerat->EDN1_kerat->EDNRB_melan->ADCY4_melan->cAMP_melan->RAP1A_melan->RAC1_melan->RAC1:PARD6A:CDC42_melan->PRKCZ_melan->Dendrite_formation_melan	PTGER4_kerat->ADCY4_kerat->cAMP_kerat->PRKACA_kerat->CREB1_kerat->DUSP1_kerat->MAPK1_kerat->FOS_kerat->FOS_kerat:JUN_kerat->EDN1_kerat->EDNRB_melan->ADCY4_melan->cAMP_melan->RAP1A_melan->RAC1_melan->RAC1:PARD6A:CDC42_melan->PRKCZ_melan->Dendrite_formation_melan	PTGER4_kerat->ADCY4_kerat->cAMP_kerat->PRKACA_kerat->CREB1_kerat->DUSP1_kerat->MAPK1_kerat->FOS_kerat->FOS_kerat:JUN_kerat->EDN1_kerat->EDNRB_melan->ADCY4_melan->cAMP_melan->RAP1A_melan->RAC1_melan->RAC1:PARD6A:CDC42_melan->PRKCZ_melan->Dendrite_formation_melan	PTGER4_kerat->ADCY4_kerat->cAMP_kerat->PRKACA_kerat->CREB1_kerat->DUSP1_kerat->MAPK3_kerat->FOS_kerat->FOS_kerat:JUN_kerat->EDN1_kerat->EDNRB_melan->ADCY4_melan->cAMP_melan->RAP1A_melan->RAC1_melan->RAC1:PARD6A:CDC42_melan->PRKCZ_melan->Dendrite_formation_melan	PTGER4_kerat->ADCY4_kerat->cAMP_kerat->PRKACA_kerat->CREB1_kerat->DUSP1_kerat->MAPK1_kerat->JUN_kerat->FOS_kerat:JUN_kerat->EDN1_kerat->EDNRB_melan->ADCY4_melan->cAMP_melan->RAP1A_melan->RAC1_melan->RAC1:PARD6A:CDC42_melan->PRKCZ_melan->Dendrite_formation_melan	PTGER4_kerat->ADCY4_kerat->cAMP_kerat->PRKACA_kerat->CREB1_kerat->DUSP1_kerat->MAPK1_kerat->FOS_kerat->FOS_kerat:JUN_kerat->EDN1_kerat->EDNRB_melan->ADCY4_melan->cAMP_melan->RAP1A_melan->RAC1_melan->RAC1:PARD6A:CDC42_melan->PRKCZ_melan->Dendrite_formation_melan	PTGER4_kerat->ADCY4_kerat->cAMP_kerat->PRKACA_kerat->CREB1_kerat->DUSP1_kerat->MAPK1_kerat->FOS_kerat->FOS_kerat:JUN_kerat->TNF_kerat->TNFRSF1A_kerat->TNFRSF1A:TRAF12:RIPK1_kerat->IKBKA_kerat->NFKB1_kerat->KITLG_kerat->KIT_melan->PIK3CA_melan->RAC1_melan->RAC1:PARD6A:CDC42_melan->PRKCZ_melan->Dendrite_formation_melan	PTGER4_kerat->ADCY4_kerat->cAMP_kerat->PRKACA_kerat->CREB1_kerat->CFLAR_kerat->MAP2K7_kerat->MAPK8_kerat->JUN_kerat->FOS_kerat:JUN_kerat->EDN1_kerat->EDNRB_melan->ADCY4_melan->cAMP_melan->RAP1A_melan->RAC1_melan->RAC1:PARD6A:CDC42_melan->PRKCZ_melan->Dendrite_formation_melan	PTGER4_kerat->ADCY4_kerat->cAMP_kerat->PRKACA_kerat->CREB1_kerat->DUSP1_kerat->MAPK1_kerat->FOS_kerat->FOS_kerat:JUN_kerat->EDN1_kerat->EDNRB_melan->ADCY4_melan->cAMP_melan->RAP1A_melan->RAC1_melan->RAC1:PARD6A:CDC42_melan->PRKCZ_melan->Dendrite_formation_melan	PTGER4_kerat->ADCY4_kerat->cAMP_kerat->PRKACA_kerat->CREB1_kerat->DUSP1_kerat->MAPK1_kerat->JUN_kerat->FOS_kerat:JUN_kerat->TNF_kerat->TNFRSF1A_kerat->TNFRSF1A:TRAF12:RIPK1_kerat->IKBKA_kerat->NFKB1_kerat->KITLG_kerat->KIT_melan->PIK3CA_melan->RAC1_melan->RAC1:PARD6A:CDC42_melan->PRKCZ_melan->Dendrite_formation_melan	PTGER4_kerat->ADCY4_kerat->cAMP_kerat->PRKACA_kerat->CREB1_kerat->DUSP1_kerat->MAPK1_kerat->FOS_kerat->FOS_kerat:JUN_kerat->EDN1_kerat->EDNRB_melan->ADCY4_melan->cAMP_melan->RAP1A_melan->RAC1_melan->RAC1:PARD6A:CDC42_melan->PRKCZ_melan->Dendrite_formation_melan	PTGER4_kerat->ADCY4_kerat->cAMP_kerat->PRKACA_kerat->CREB1_kerat->DUSP1_kerat->MAPK1_kerat->FOS_kerat->FOS_kerat:JUN_kerat->EDN1_kerat->EDNRB_melan->ADCY4_melan->cAMP_melan->RAP1A_melan->RAC1_melan->RAC1:PARD6A:CDC42_melan->PRKCZ_melan->Dendrite_formation_melan	PTGER4_kerat->ADCY4_kerat->cAMP_kerat->PRKACA_kerat->CREB1_kerat->DUSP1_kerat->MAPK1_kerat->FOS_kerat->FOS_kerat:JUN_kerat->EDN1_kerat->EDNRB_melan->ADCY4_melan->cAMP_melan->RAP1A_melan->RAC1_melan->RAC1:PARD6A:CDC42_melan->PRKCZ_melan->Dendrite_formation_melan	PTGER4_kerat->ADCY4_kerat->cAMP_kerat->PRKACA_kerat->CREB1_kerat->DUSP1_kerat->MAPK1_kerat->FOS_kerat->FOS_kerat:JUN_kerat->EDN1_kerat->EDNRB_melan->ADCY4_melan->cAMP_melan->RAP1A_melan->RAC1_melan->RAC1:PARD6A:CDC42_melan->PRKCZ_melan->Dendrite_formation_melan	PTGER4_kerat->ADCY4_kerat->cAMP_kerat->PRKACA_kerat->CREB1_kerat->DUSP1_kerat->MAPK1_kerat->FOS_kerat->FOS_kerat:JUN_kerat->EDN1_kerat->EDNRB_melan->ADCY4_melan->cAMP_melan->RAP1A_melan->RAC1_melan->RAC1:PARD6A:CDC42_melan->PRKCZ_melan->Dendrite_formation_melan	NO PATH	PTGER4_kerat->ADCY4_kerat->cAMP_kerat->PRKACA_kerat->CREB1_kerat->DUSP1_kerat->MAPK1_kerat->FOS_kerat->FOS_kerat:JUN_kerat->EDN1_kerat->EDNRB_melan->ADCY4_melan->cAMP_melan->RAP1A_melan->RAC1_melan->RAC1:PARD6A:CDC42_melan->PRKCZ_melan->Dendrite_formation_melan	PTGER4_kerat->ADCY4_kerat->cAMP_kerat->PRKACA_kerat->CREB1_kerat->DUSP1_kerat->MAPK1_kerat->FOS_kerat->FOS_kerat:JUN_kerat->EDN1_kerat->EDNRB_melan->ADCY4_melan->cAMP_melan->RAP1A_melan->RAC1_melan->RAC1:PARD6A:CDC42_melan->PRKCZ_melan->Dendrite_formation_melan	PTGER4_kerat->ADCY4_kerat->cAMP_kerat->PRKACA_kerat->CREB1_kerat->DUSP1_kerat->MAPK1_kerat->FOS_kerat->FOS_kerat:JUN_kerat->EDN1_kerat->EDNRB_melan->ADCY4_melan->cAMP_melan->RAP1A_melan->RAC1_melan->RAC1:PARD6A:CDC42_melan->PRKCZ_melan->Dendrite_formation_melan	PTGER4_kerat->ADCY4_kerat->cAMP_kerat->PRKACA_kerat->CREB1_kerat->DUSP1_kerat->MAPK1_kerat->FOS_kerat->FOS_kerat:JUN_kerat->EDN1_kerat->EDNRB_melan->ADCY4_melan->cAMP_melan->RAP1A_melan->RAC1_melan->RAC1:PARD6A:CDC42_melan->PRKCZ_melan->Dendrite_formation_melan	PTGER4_kerat->ADCY4_kerat->cAMP_kerat->PRKACA_kerat->CREB1_kerat->DUSP1_kerat->MAPK1_kerat->FOS_kerat->FOS_kerat:JUN_kerat->EDN1_kerat->EDNRB_melan->ADCY4_melan->cAMP_melan->RAP1A_melan->RAC1_melan->RAC1:PARD6A:CDC42_melan->PRKCZ_melan->Dendrite_formation_melan	PTGER4_kerat->ADCY4_kerat->cAMP_kerat->PRKACA_kerat->CREB1_kerat->DUSP1_kerat->MAPK1_kerat->FOS_kerat->FOS_kerat:JUN_kerat->EDN1_kerat->EDNRB_melan->ADCY4_melan->cAMP_melan->RAP1A_melan->RAC1_melan->RAC1:PARD6A:CDC42_melan->PRKCZ_melan->Dendrite_formation_melan	PTGER4_kerat->ADCY4_kerat->cAMP_kerat->PRKACA_kerat->CREB1_kerat->DUSP1_kerat->MAPK1_kerat->JUN_kerat->FOS_kerat:JUN_kerat->EDN1_kerat->EDNRB_melan->ADCY4_melan->cAMP_melan->RAP1A_melan->RAC1_melan->RAC1:PARD6A:CDC42_melan->PRKCZ_melan->Dendrite_formation_melan	PTGER4_kerat->ADCY4_kerat->cAMP_kerat->PRKACA_kerat->CREB1_kerat->DUSP1_kerat->MAPK1_kerat->FOS_kerat->FOS_kerat:JUN_kerat->EDN1_kerat->EDNRB_melan->ADCY4_melan->cAMP_melan->RAP1A_melan->RAC1_melan->RAC1:PARD6A:CDC42_melan->PRKCZ_melan->Dendrite_formation_melan	PTGER4_kerat->ADCY4_kerat->cAMP_kerat->PRKACA_kerat->CREB1_kerat->DUSP1_kerat->MAPK1_kerat->FOS_kerat->FOS_kerat:JUN_kerat->EDN1_kerat->EDNRB_melan->ADCY4_melan->cAMP_melan->RAP1A_melan->RAC1_melan->RAC1:PARD6A:CDC42_melan->PRKCZ_melan->Dendrite_formation_melan	PTGER4_kerat->ADCY4_kerat->cAMP_kerat->PRKACA_kerat->CREB1_kerat->DUSP1_kerat->MAPK1_kerat->FOS_kerat->FOS_kerat:JUN_kerat->EDN1_kerat->EDNRB_melan->ADCY4_melan->cAMP_melan->RAP1A_melan->RAC1_melan->RAC1:PARD6A:CDC42_melan->PRKCZ_melan->Dendrite_formation_melan	NO PATH
PTGER4_kerat	Melanosome_phagocytosis_kerat	PTGER4_kerat->ADCY4_kerat->cAMP_kerat->PRKACA_kerat->CREB1_kerat->DUSP1_kerat->MAPK1_kerat->FOS_kerat->FOS_kerat:JUN_kerat->TNF_kerat->TNFRSF1A_kerat->TNFRSF1A:TRAF12:RIPK1_kerat->IKBKA_kerat->NFKB1_kerat->F2RL1_kerat->RHOA_kerat->Melanosome_phagocytosis_kerat	NFKB1_kerat	NO PATH	PTGER4_kerat->ADCY4_kerat->cAMP_kerat->PRKACA_kerat->CREB1_kerat->DUSP1_kerat->MAPK8_kerat->MCL1:BAK1_kerat->BAK1_kerat->CYCS_kerat->TFAP2A_kerat->SPTLC1_kerat->Ceramide_kerat->PRKCZ_kerat->NFKB1_kerat->F2RL1_kerat->RHOA_kerat->Melanosome_phagocytosis_kerat	PTGER4_kerat->ADCY4_kerat->cAMP_kerat->PRKACA_kerat->CREB1_kerat->DUSP1_kerat->MAPK1_kerat->FOS_kerat->FOS_kerat:JUN_kerat->TNF_kerat->TNFRSF1A_kerat->TNFRSF1A:TRAF12:RIPK1_kerat->IKBKA_kerat->NFKB1_kerat->F2RL1_kerat->RHOA_kerat->Melanosome_phagocytosis_kerat	PTGER4_kerat->ADCY4_kerat->cAMP_kerat->PRKACA_kerat->CREB1_kerat->DUSP1_kerat->MAPK8_kerat->MCL1:BAK1_kerat->BAK1_kerat->CYCS_kerat->APAF1:CYCS_kerat->CASP9_kerat->CASP3_kerat->PRKCD_kerat->NFKB1_kerat->F2RL1_kerat->RHOA_kerat->Melanosome_phagocytosis_kerat	PTGER4_kerat->ADCY4_kerat->cAMP_kerat->PRKACA_kerat->CREB1_kerat->DUSP1_kerat->MAPK1_kerat->JUN_kerat->FOS_kerat:JUN_kerat->TNF_kerat->TNFRSF1A_kerat->TNFRSF1A:TRAF12:RIPK1_kerat->IKBKA_kerat->NFKB1_kerat->F2RL1_kerat->RHOA_kerat->Melanosome_phagocytosis_kerat	PTGER4_kerat->ADCY4_kerat->cAMP_kerat->PRKACA_kerat->CREB1_kerat->DUSP1_kerat->MAPK1_kerat->FOS_kerat->FOS_kerat:JUN_kerat->TNF_kerat->TNFRSF1A_kerat->TNFRSF1A:TRAF12:RIPK1_kerat->IKBKA_kerat->NFKB1_kerat->F2RL1_kerat->RHOA_kerat->Melanosome_phagocytosis_kerat	PTGER4_kerat->ADCY4_kerat->cAMP_kerat->PRKACA_kerat->CREB1_kerat->DUSP1_kerat->MAPK1_kerat->JUN_kerat->FOS_kerat:JUN_kerat->TNF_kerat->TNFRSF1A_kerat->TNFRSF1A:TRAF12:RIPK1_kerat->IKBKA_kerat->NFKB1_kerat->F2RL1_kerat->RHOA_kerat->Melanosome_phagocytosis_kerat	PTGER4_kerat->ADCY4_kerat->cAMP_kerat->PRKACA_kerat->CREB1_kerat->DUSP1_kerat->MAPK1_kerat->FOS_kerat->FOS_kerat:JUN_kerat->TNF_kerat->TNFRSF1A_kerat->TNFRSF1A:TRAF12:RIPK1_kerat->IKBKA_kerat->NFKB1_kerat->F2RL1_kerat->RHOA_kerat->Melanosome_phagocytosis_kerat	PTGER4_kerat->ADCY4_kerat->cAMP_kerat->PRKACA_kerat->CREB1_kerat->DUSP1_kerat->MAPK1_kerat->FOS_kerat->FOS_kerat:JUN_kerat->TNF_kerat->TNFRSF1A_kerat->TNFRSF1A:TRAF12:RIPK1_kerat->IKBKA_kerat->NFKB1_kerat->F2RL1_kerat->RHOA_kerat->Melanosome_phagocytosis_kerat	PTGER4_kerat->ADCY4_kerat->cAMP_kerat->PRKACA_kerat->CREB1_kerat->DUSP1_kerat->MAPK3_kerat->FOS_kerat->FOS_kerat:JUN_kerat->TNF_kerat->TNFRSF1A_kerat->TNFRSF1A:TRAF12:RIPK1_kerat->IKBKA_kerat->NFKB1_kerat->F2RL1_kerat->RHOA_kerat->Melanosome_phagocytosis_kerat	PTGER4_kerat->ADCY4_kerat->cAMP_kerat->PRKACA_kerat->CREB1_kerat->DUSP1_kerat->MAPK1_kerat->JUN_kerat->FOS_kerat:JUN_kerat->TNF_kerat->TNFRSF1A_kerat->TNFRSF1A:TRAF12:RIPK1_kerat->IKBKA_kerat->NFKB1_kerat->F2RL1_kerat->RHOA_kerat->Melanosome_phagocytosis_kerat	PTGER4_kerat->ADCY4_kerat->cAMP_kerat->PRKACA_kerat->CREB1_kerat->DUSP1_kerat->MAPK1_kerat->FOS_kerat->FOS_kerat:JUN_kerat->TNF_kerat->TNFRSF1A_kerat->TNFRSF1A:TRAF12:RIPK1_kerat->IKBKA_kerat->NFKB1_kerat->F2RL1_kerat->RHOA_kerat->Melanosome_phagocytosis_kerat	PTGER4_kerat->ADCY4_kerat->cAMP_kerat->PRKACA_kerat->CREB1_kerat->DUSP1_kerat->MAPK1_kerat->FOS_kerat->FOS_kerat:JUN_kerat->TNF_kerat->TNFRSF1A_kerat->TNFRSF1A:TRAF12:RIPK1_kerat->IKBKA_kerat->NFKB1_kerat->F2RL1_kerat->RHOA_kerat->Melanosome_phagocytosis_kerat	PTGER4_kerat->ADCY4_kerat->cAMP_kerat->PRKACA_kerat->CREB1_kerat->CFLAR_kerat->MAP2K7_kerat->MAPK8_kerat->JUN_kerat->FOS_kerat:JUN_kerat->TNF_kerat->TNFRSF1A_kerat->TNFRSF1A:TRAF12:RIPK1_kerat->IKBKA_kerat->NFKB1_kerat->F2RL1_kerat->RHOA_kerat->Melanosome_phagocytosis_kerat	PTGER4_kerat->ADCY4_kerat->cAMP_kerat->PRKACA_kerat->CREB1_kerat->DUSP1_kerat->MAPK1_kerat->FOS_kerat->FOS_kerat:JUN_kerat->TNF_kerat->TNFRSF1A_kerat->TNFRSF1A:TRAF12:RIPK1_kerat->IKBKA_kerat->NFKB1_kerat->F2RL1_kerat->RHOA_kerat->Melanosome_phagocytosis_kerat	PTGER4_kerat->ADCY4_kerat->cAMP_kerat->PRKACA_kerat->CREB1_kerat->DUSP1_kerat->MAPK1_kerat->JUN_kerat->FOS_kerat:JUN_kerat->TNF_kerat->TNFRSF1A_kerat->TNFRSF1A:TRAF12:RIPK1_kerat->IKBKA_kerat->NFKB1_kerat->F2RL1_kerat->RHOA_kerat->Melanosome_phagocytosis_kerat	PTGER4_kerat->ADCY4_kerat->cAMP_kerat->PRKACA_kerat->CREB1_kerat->DUSP1_kerat->MAPK1_kerat->FOS_kerat->FOS_kerat:JUN_kerat->TNF_kerat->TNFRSF1A_kerat->TNFRSF1A:TRAF12:RIPK1_kerat->IKBKA_kerat->NFKB1_kerat->F2RL1_kerat->RHOA_kerat->Melanosome_phagocytosis_kerat	PTGER4_kerat->ADCY4_kerat->cAMP_kerat->PRKACA_kerat->CREB1_kerat->DUSP1_kerat->MAPK1_kerat->FOS_kerat->FOS_kerat:JUN_kerat->TNF_kerat->TNFRSF1A_kerat->TNFRSF1A:TRAF12:RIPK1_kerat->IKBKA_kerat->NFKB1_kerat->F2RL1_kerat->RHOA_kerat->Melanosome_phagocytosis_kerat	PTGER4_kerat->ADCY4_kerat->cAMP_kerat->PRKACA_kerat->CREB1_kerat->DUSP1_kerat->MAPK1_kerat->FOS_kerat->FOS_kerat:JUN_kerat->TNF_kerat->TNFRSF1A_kerat->TNFRSF1A:TRAF12:RIPK1_kerat->IKBKA_kerat->NFKB1_kerat->F2RL1_kerat->RHOA_kerat->Melanosome_phagocytosis_kerat	PTGER4_kerat->ADCY4_kerat->cAMP_kerat->PRKACA_kerat->CREB1_kerat->DUSP1_kerat->MAPK1_kerat->FOS_kerat->FOS_kerat:JUN_kerat->TNF_kerat->TNFRSF1A_kerat->TNFRSF1A:TRAF12:RIPK1_kerat->IKBKA_kerat->NFKB1_kerat->F2RL1_kerat->RHOA_kerat->Melanosome_phagocytosis_kerat	PTGER4_kerat->ADCY4_kerat->cAMP_kerat->PRKACA_kerat->CREB1_kerat->DUSP1_kerat->MAPK1_kerat->FOS_kerat->FOS_kerat:JUN_kerat->TNF_kerat->TNFRSF1A_kerat->TNFRSF1A:TRAF12:RIPK1_kerat->IKBKA_kerat->NFKB1_kerat->F2RL1_kerat->RHOA_kerat->Melanosome_phagocytosis_kerat	PTGER4_kerat->ADCY4_kerat->cAMP_kerat->PRKACA_kerat->CREB1_kerat->DUSP1_kerat->MAPK1_kerat->FOS_kerat->FOS_kerat:JUN_kerat->TNF_kerat->TNFRSF1A_kerat->TNFRSF1A:TRAF12:RIPK1_kerat->IKBKA_kerat->NFKB1_kerat->F2RL1_kerat->RHOA_kerat->Melanosome_phagocytosis_kerat	PTGER4_kerat->ADCY4_kerat->cAMP_kerat->PRKACA_kerat->CREB1_kerat->DUSP1_kerat->MAPK1_kerat->FOS_kerat->FOS_kerat:JUN_kerat->TNF_kerat->TNFRSF1A_kerat->TNFRSF1A:TRAF12:RIPK1_kerat->IKBKA_kerat->NFKB1_kerat->F2RL1_kerat->RHOA_kerat->Melanosome_phagocytosis_kerat	PTGER4_kerat->ADCY4_kerat->cAMP_kerat->PRKACA_kerat->CREB1_kerat->DUSP1_kerat->MAPK1_kerat->FOS_kerat->FOS_kerat:JUN_kerat->TNF_kerat->TNFRSF1A_kerat->TNFRSF1A:TRAF12:RIPK1_kerat->IKBKA_kerat->NFKB1_kerat->F2RL1_kerat->RHOA_kerat->Melanosome_phagocytosis_kerat	PTGER4_kerat->ADCY4_kerat->cAMP_kerat->PRKACA_kerat->CREB1_kerat->DUSP1_kerat->MAPK1_kerat->FOS_kerat->FOS_kerat:JUN_kerat->TNF_kerat->TNFRSF1A_kerat->TNFRSF1A:TRAF12:RIPK1_kerat->IKBKA_kerat->NFKB1_kerat->F2RL1_kerat->RHOA_kerat->Melanosome_phagocytosis_kerat	PTGER4_kerat->ADCY4_kerat->cAMP_kerat->PRKACA_kerat->CREB1_kerat->DUSP1_kerat->MAPK1_kerat->FOS_kerat->FOS_kerat:JUN_kerat->TNF_kerat->TNFRSF1A_kerat->TNFRSF1A:TRAF12:RIPK1_kerat->IKBKA_kerat->NFKB1_kerat->F2RL1_kerat->RHOA_kerat->Melanosome_phagocytosis_kerat	PTGER4_kerat->ADCY4_kerat->cAMP_kerat->PRKACA_kerat->CREB1_kerat->DUSP1_kerat->MAPK1_kerat->FOS_kerat->FOS_kerat:JUN_kerat->TNF_kerat->TNFRSF1A_kerat->TNFRSF1A:TRAF12:RIPK1_kerat->IKBKA_kerat->NFKB1_kerat->F2RL1_kerat->RHOA_kerat->Melanosome_phagocytosis_kerat	PTGER4_kerat->ADCY4_kerat->cAMP_kerat->PRKACA_kerat->CREB1_kerat->DUSP1_kerat->MAPK1_kerat->FOS_kerat->FOS_kerat:JUN_kerat->TNF_kerat->TNFRSF1A_kerat->TNFRSF1A:TRAF12:RIPK1_kerat->IKBKA_kerat->NFKB1_kerat->F2RL1_kerat->RHOA_kerat->Melanosome_phagocytosis_kerat	PTGER4_kerat->ADCY4_kerat->cAMP_kerat->PRKACA_kerat->CREB1_kerat->DUSP1_kerat->MAPK1_kerat->JUN_kerat->FOS_kerat:JUN_kerat->TNF_kerat->TNFRSF1A_kerat->TNFRSF1A:TRAF12:RIPK1_kerat->IKBKA_kerat->NFKB1_kerat->F2RL1_kerat->RHOA_kerat->Melanosome_phagocytosis_kerat	PTGER4_kerat->ADCY4_kerat->cAMP_kerat->PRKACA_kerat->CREB1_kerat->DUSP1_kerat->MAPK1_kerat->FOS_kerat->FOS_kerat:JUN_kerat->TNF_kerat->TNFRSF1A_kerat->TNFRSF1A:TRAF12:RIPK1_kerat->IKBKA_kerat->NFKB1_kerat->F2RL1_kerat->RHOA_kerat->Melanosome_phagocytosis_kerat	PTGER4_kerat->ADCY4_kerat->cAMP_kerat->PRKACA_kerat->CREB1_kerat->DUSP1_kerat->MAPK1_kerat->FOS_kerat->FOS_kerat:JUN_kerat->TNF_kerat->TNFRSF1A_kerat->TNFRSF1A:TRAF12:RIPK1_kerat->IKBKA_kerat->NFKB1_kerat->F2RL1_kerat->RHOA_kerat->Melanosome_phagocytosis_kerat	PTGER4_kerat->ADCY4_kerat->cAMP_kerat->PRKACA_kerat->CREB1_kerat->DUSP1_kerat->MAPK1_kerat->FOS_kerat->FOS_kerat:JUN_kerat->TNF_kerat->TNFRSF1A_kerat->TNFRSF1A:TRAF12:RIPK1_kerat->IKBKA_kerat->NFKB1_kerat->F2RL1_kerat->RHOA_kerat->Melanosome_phagocytosis_kerat	NO PATH
PTGER4_kerat	Apoptosis_melan	PTGER4_kerat->ADCY4_kerat->cAMP_kerat->PRKACA_kerat->CREB1_kerat->PTGS2_kerat->PGE2_kerat->PTGER1_melan->PLC_melan->DAG_melan->PRKCB_melan->GAB1_melan->GAB1:PIK3CA_melan->AKT1_melan->BAD_melan->CYCS_melan->Apoptosis_melan	none	PTGER4_kerat->ADCY4_kerat->cAMP_kerat->PRKACA_kerat->CREB1_kerat->PTGS2_kerat->PGE2_kerat->PTGER1_melan->PLC_melan->DAG_melan->PRKCB_melan->GAB1_melan->GAB1:PIK3CA_melan->AKT1_melan->BAD_melan->CYCS_melan->Apoptosis_melan	PTGER4_kerat->ADCY4_kerat->cAMP_kerat->PRKACA_kerat->CREB1_kerat->PTGS2_kerat->PGE2_kerat->PTGER1_melan->PLC_melan->DAG_melan->PRKCB_melan->GAB1_melan->GAB1:PIK3CA_melan->AKT1_melan->BAD_melan->CYCS_melan->Apoptosis_melan	PTGER4_kerat->ADCY4_kerat->cAMP_kerat->PRKACA_kerat->CREB1_kerat->PTGS2_kerat->PGE2_kerat->PTGER1_melan->PLC_melan->DAG_melan->PRKCB_melan->GAB1_melan->GAB1:PIK3CA_melan->AKT1_melan->BAD_melan->CYCS_melan->Apoptosis_melan	PTGER4_kerat->ADCY4_kerat->cAMP_kerat->PRKACA_kerat->CREB1_kerat->PTGS2_kerat->PGE2_kerat->PTGER1_melan->PLC_melan->DAG_melan->PRKCB_melan->GAB1_melan->GAB1:PIK3CA_melan->AKT1_melan->BAD_melan->CYCS_melan->Apoptosis_melan	PTGER4_kerat->ADCY4_kerat->cAMP_kerat->PRKACA_kerat->CREB1_kerat->PTGS2_kerat->PGE2_kerat->PTGER1_melan->PLC_melan->DAG_melan->PRKCB_melan->GAB1_melan->GAB1:PIK3CA_melan->AKT1_melan->BAD_melan->CYCS_melan->Apoptosis_melan	PTGER4_kerat->ADCY4_kerat->cAMP_kerat->PRKACA_kerat->CREB1_kerat->PTGS2_kerat->PGE2_kerat->PTGER1_melan->PLC_melan->DAG_melan->PRKCB_melan->GAB1_melan->GAB1:PIK3CA_melan->AKT1_melan->BAD_melan->CYCS_melan->Apoptosis_melan	PTGER4_kerat->ADCY4_kerat->cAMP_kerat->PRKACA_kerat->CREB1_kerat->DUSP1_kerat->MAPK1_kerat->JUN_kerat->FOS_kerat:JUN_kerat->EDN1_kerat->EDNRB_melan->ADCY4_melan->cAMP_melan->PRKACA_melan->CREB1_melan->BCL2_melan->BAX_melan->CYCS_melan->Apoptosis_melan	PTGER4_kerat->ADCY4_kerat->cAMP_kerat->PRKACA_kerat->CREB1_kerat->PTGS2_kerat->PGE2_kerat->PTGER1_melan->PLC_melan->DAG_melan->PRKCB_melan->GAB1_melan->GAB1:PIK3CA_melan->AKT1_melan->BAD_melan->CYCS_melan->Apoptosis_melan	PTGER4_kerat->ADCY4_kerat->cAMP_kerat->PRKACA_kerat->CREB1_kerat->PTGS2_kerat->PGE2_kerat->PTGER1_melan->PLC_melan->DAG_melan->PRKCB_melan->GAB1_melan->GAB1:PIK3CA_melan->AKT1_melan->BAD_melan->CYCS_melan->Apoptosis_melan	PTGER4_kerat->ADCY4_kerat->cAMP_kerat->PRKACA_kerat->CREB1_kerat->PTGS2_kerat->PGE2_kerat->PTGER1_melan->PLC_melan->DAG_melan->PRKCB_melan->GAB1_melan->GAB1:PIK3CA_melan->AKT1_melan->BAD_melan->CYCS_melan->Apoptosis_melan	PTGER4_kerat->ADCY4_kerat->cAMP_kerat->PRKACA_kerat->CREB1_kerat->PTGS2_kerat->PGE2_kerat->PTGER1_melan->PLC_melan->DAG_melan->PRKCB_melan->GAB1_melan->GAB1:PIK3CA_melan->AKT1_melan->BAD_melan->CYCS_melan->Apoptosis_melan	PTGER4_kerat->ADCY4_kerat->cAMP_kerat->PRKACA_kerat->CREB1_kerat->DUSP1_kerat->MAPK1_kerat->FOS_kerat->FOS_kerat:JUN_kerat->EDN1_kerat->EDNRB_melan->ADCY4_melan->cAMP_melan->PRKACA_melan->CREB1_melan->BCL2_melan->BAX_melan->CYCS_melan->Apoptosis_melan	PTGER4_kerat->ADCY4_kerat->cAMP_kerat->PRKACA_kerat->CREB1_kerat->PTGS2_kerat->PGE2_kerat->PTGER1_melan->PLC_melan->DAG_melan->PRKCB_melan->GAB1_melan->GAB1:PIK3CA_melan->AKT1_melan->BAD_melan->CYCS_melan->Apoptosis_melan	PTGER4_kerat->ADCY4_kerat->cAMP_kerat->PRKACA_kerat->CREB1_kerat->PTGS2_kerat->PGE2_kerat->PTGER1_melan->PLC_melan->DAG_melan->PRKCB_melan->GAB1_melan->GAB1:PIK3CA_melan->AKT1_melan->BAD_melan->CYCS_melan->Apoptosis_melan	PTGER4_kerat->ADCY4_kerat->cAMP_kerat->PRKACA_kerat->CREB1_kerat->DUSP1_kerat->MAPK1_kerat->FOS_kerat->FOS_kerat:JUN_kerat->EDN1_kerat->EDNRB_melan->ADCY4_melan->cAMP_melan->PRKACA_melan->CREB1_melan->BCL2_melan->BAX_melan->CYCS_melan->Apoptosis_melan	PTGER4_kerat->ADCY4_kerat->cAMP_kerat->PRKACA_kerat->CREB1_kerat->PTGS2_kerat->PGE2_kerat->PTGER1_melan->PLC_melan->DAG_melan->PRKCB_melan->GAB1_melan->GAB1:PIK3CA_melan->AKT1_melan->BAD_melan->CYCS_melan->Apoptosis_melan	PTGER4_kerat->ADCY4_kerat->cAMP_kerat->PRKACA_kerat->CREB1_kerat->DUSP1_kerat->MAPK1_kerat->FOS_kerat->FOS_kerat:JUN_kerat->EDN1_kerat->EDNRB_melan->ADCY4_melan->cAMP_melan->PRKACA_melan->CREB1_melan->BCL2_melan->BAX_melan->CYCS_melan->Apoptosis_melan	PTGER4_kerat->ADCY4_kerat->cAMP_kerat->PRKACA_kerat->CREB1_kerat->PTGS2_kerat->PGE2_kerat->PTGER1_melan->PLC_melan->DAG_melan->PRKCB_melan->GAB1_melan->GAB1:PIK3CA_melan->AKT1_melan->BAD_melan->CYCS_melan->Apoptosis_melan	PTGER4_kerat->ADCY4_kerat->cAMP_kerat->PRKACA_kerat->CREB1_kerat->PTGS2_kerat->PGE2_kerat->PTGER1_melan->PLC_melan->DAG_melan->PRKCB_melan->GAB1_melan->GAB1:PIK3CA_melan->AKT1_melan->BAD_melan->CYCS_melan->Apoptosis_melan	PTGER4_kerat->ADCY4_kerat->cAMP_kerat->PRKACA_kerat->CREB1_kerat->PTGS2_kerat->PGE2_kerat->PTGER1_melan->PLC_melan->DAG_melan->PRKCB_melan->GAB1_melan->GAB1:PIK3CA_melan->AKT1_melan->BAD_melan->CYCS_melan->Apoptosis_melan	PTGER4_kerat->ADCY4_kerat->cAMP_kerat->PRKACA_kerat->CREB1_kerat->PTGS2_kerat->PGE2_kerat->PTGER1_melan->PLC_melan->DAG_melan->PRKCB_melan->GAB1_melan->GAB1:PIK3CA_melan->AKT1_melan->BAD_melan->CYCS_melan->Apoptosis_melan	PTGER4_kerat->ADCY4_kerat->cAMP_kerat->PRKACA_kerat->CREB1_kerat->PTGS2_kerat->PGE2_kerat->PTGER1_melan->PLC_melan->DAG_melan->PRKCB_melan->GAB1_melan->GAB1:PIK3CA_melan->AKT1_melan->BAD_melan->CYCS_melan->Apoptosis_melan	PTGER4_kerat->ADCY4_kerat->cAMP_kerat->PRKACA_kerat->CREB1_kerat->PTGS2_kerat->PGE2_kerat->PTGER1_melan->PLC_melan->DAG_melan->PRKCB_melan->GAB1_melan->GAB1:PIK3CA_melan->AKT1_melan->BAD_melan->CYCS_melan->Apoptosis_melan	PTGER4_kerat->ADCY4_kerat->cAMP_kerat->PRKACA_kerat->CREB1_kerat->PTGS2_kerat->PGE2_kerat->PTGER1_melan->PLC_melan->DAG_melan->PRKCB_melan->GAB1_melan->GAB1:PIK3CA_melan->AKT1_melan->BAD_melan->CYCS_melan->Apoptosis_melan	PTGER4_kerat->ADCY4_kerat->cAMP_kerat->PRKACA_kerat->CREB1_kerat->PTGS2_kerat->PGE2_kerat->PTGER1_melan->PLC_melan->DAG_melan->PRKCB_melan->GAB1_melan->GAB1:PIK3CA_melan->AKT1_melan->BAD_melan->CYCS_melan->Apoptosis_melan	PTGER4_kerat->ADCY4_kerat->cAMP_kerat->PRKACA_kerat->CREB1_kerat->PTGS2_kerat->PGE2_kerat->PTGER1_melan->PLC_melan->DAG_melan->PRKCB_melan->GAB1_melan->GAB1:PIK3CA_melan->AKT1_melan->BAD_melan->CYCS_melan->Apoptosis_melan	PTGER4_kerat->ADCY4_kerat->cAMP_kerat->PRKACA_kerat->CREB1_kerat->DUSP1_kerat->MAPK1_kerat->FOS_kerat->FOS_kerat:JUN_kerat->EDN1_kerat->EDNRB_melan->ADCY4_melan->cAMP_melan->PRKACA_melan->CREB1_melan->BCL2_melan->BAX_melan->CYCS_melan->Apoptosis_melan	PTGER4_kerat->ADCY4_kerat->cAMP_kerat->PRKACA_kerat->CREB1_kerat->PTGS2_kerat->PGE2_kerat->PTGER1_melan->PLC_melan->DAG_melan->PRKCB_melan->GAB1_melan->GAB1:PIK3CA_melan->AKT1_melan->BAD_melan->CYCS_melan->Apoptosis_melan	PTGER4_kerat->ADCY4_kerat->cAMP_kerat->PRKACA_kerat->CREB1_kerat->PTGS2_kerat->PGE2_kerat->PTGER1_melan->PLC_melan->DAG_melan->PRKCB_melan->GAB1_melan->GAB1:PIK3CA_melan->AKT1_melan->BAD_melan->CYCS_melan->Apoptosis_melan	PTGER4_kerat->ADCY4_kerat->cAMP_kerat->PRKACA_kerat->CREB1_kerat->PTGS2_kerat->PGE2_kerat->PTGER3_melan->PLC_melan->DAG_melan->PRKCB_melan->GAB1_melan->GAB1:PIK3CA_melan->AKT1_melan->BAD_melan->CYCS_melan->Apoptosis_melan	PTGER4_kerat->ADCY4_kerat->cAMP_kerat->PRKACA_kerat->CREB1_kerat->PTGS2_kerat->PGE2_kerat->PTGER1_melan->PLC_melan->DAG_melan->PRKCB_melan->GAB1_melan->GAB1:PIK3CA_melan->AKT1_melan->BAD_melan->CYCS_melan->Apoptosis_melan	PTGER4_kerat->ADCY4_kerat->cAMP_kerat->PRKACA_kerat->CREB1_kerat->PTGS2_kerat->PGE2_kerat->PTGER1_melan->PLC_melan->DAG_melan->PRKCB_melan->GAB1_melan->GAB1:PIK3CA_melan->AKT1_melan->BAD_melan->CYCS_melan->Apoptosis_melan	NO PATH
PTGER4_kerat	Cell_proliferation_melan	PTGER4_kerat->ADCY4_kerat->cAMP_kerat->PRKACA_kerat->CREB1_kerat->PTGS2_kerat->PGE2_kerat->PTGER1_melan->PLC_melan->DAG_melan->PRKCB_melan->GAB1_melan->GAB1:PIK3CA_melan->AKT1_melan->CREB1_melan->MITF_melan->CDK4_melan->CDK4:CCND1_melan->Cell_proliferation_melan	none	PTGER4_kerat->ADCY4_kerat->cAMP_kerat->PRKACA_kerat->CREB1_kerat->DUSP1_kerat->MAPK1_kerat->FOS_kerat->FOS_kerat:JUN_kerat->EDN1_kerat->EDNRB_melan->ADCY4_melan->cAMP_melan->PRKACA_melan->CREB1_melan->MITF_melan->CDK4_melan->CDK4:CCND1_melan->Cell_proliferation_melan	PTGER4_kerat->ADCY4_kerat->cAMP_kerat->PRKACA_kerat->CREB1_kerat->PTGS2_kerat->PGE2_kerat->PTGER1_melan->PLC_melan->DAG_melan->PRKCB_melan->GAB1_melan->GAB1:PIK3CA_melan->AKT1_melan->CREB1_melan->MITF_melan->CDK4_melan->CDK4:CCND1_melan->Cell_proliferation_melan	PTGER4_kerat->ADCY4_kerat->cAMP_kerat->PRKACA_kerat->CREB1_kerat->DUSP1_kerat->MAPK1_kerat->FOS_kerat->FOS_kerat:JUN_kerat->TNF_kerat->TNFRSF1A_kerat->TNFRSF1A:TRAF12:RIPK1_kerat->IKBKA_kerat->NFKB1_kerat->CSF2_kerat->CSF2RA_melan->CSF2RA:JAK1_melan->STAT3_melan->CCND1_melan->CDK4:CCND1_melan->Cell_proliferation_melan	PTGER4_kerat->ADCY4_kerat->cAMP_kerat->PRKACA_kerat->CREB1_kerat->PTGS2_kerat->PGE2_kerat->PTGER1_melan->PLC_melan->DAG_melan->PRKCB_melan->GAB1_melan->GAB1:PIK3CA_melan->AKT1_melan->CREB1_melan->MITF_melan->CDK4_melan->CDK4:CCND1_melan->Cell_proliferation_melan	PTGER4_kerat->ADCY4_kerat->cAMP_kerat->PRKACA_kerat->CREB1_kerat->DUSP1_kerat->MAPK1_kerat->JUN_kerat->FOS_kerat:JUN_kerat->NGF_kerat->NTRK1_melan->SOS1:GRB2:SHC1_melan->HRAS_melan->RAF1_melan->MAP2K1_melan->MAPK1_melan->MITF_melan->CDK4_melan->CDK4:CCND1_melan->Cell_proliferation_melan	PTGER4_kerat->ADCY4_kerat->cAMP_kerat->PRKACA_kerat->CREB1_kerat->DUSP1_kerat->MAPK1_kerat->FOS_kerat->FOS_kerat:JUN_kerat->EDN1_kerat->EDNRB_melan->ADCY4_melan->cAMP_melan->PRKACA_melan->CREB1_melan->MITF_melan->CDK4_melan->CDK4:CCND1_melan->Cell_proliferation_melan	PTGER4_kerat->ADCY4_kerat->cAMP_kerat->PRKACA_kerat->CREB1_kerat->DUSP1_kerat->MAPK1_kerat->JUN_kerat->FOS_kerat:JUN_kerat->EDN1_kerat->EDNRB_melan->ADCY4_melan->cAMP_melan->PRKACA_melan->CREB1_melan->MITF_melan->CDK4_melan->CDK4:CCND1_melan->Cell_proliferation_melan	PTGER4_kerat->ADCY4_kerat->cAMP_kerat->PRKACA_kerat->CREB1_kerat->DUSP1_kerat->MAPK1_kerat->FOS_kerat->FOS_kerat:JUN_kerat->EDN1_kerat->EDNRB_melan->ADCY4_melan->cAMP_melan->PRKACA_melan->CREB1_melan->MITF_melan->CDK4_melan->CDK4:CCND1_melan->Cell_proliferation_melan	PTGER4_kerat->ADCY4_kerat->cAMP_kerat->PRKACA_kerat->CREB1_kerat->DUSP1_kerat->MAPK1_kerat->FOS_kerat->FOS_kerat:JUN_kerat->EDN1_kerat->EDNRB_melan->ADCY4_melan->cAMP_melan->PRKACA_melan->CREB1_melan->MITF_melan->CDK4_melan->CDK4:CCND1_melan->Cell_proliferation_melan	PTGER4_kerat->ADCY4_kerat->cAMP_kerat->PRKACA_kerat->CREB1_kerat->DUSP1_kerat->MAPK3_kerat->FOS_kerat->FOS_kerat:JUN_kerat->EDN1_kerat->EDNRB_melan->ADCY4_melan->cAMP_melan->PRKACA_melan->CREB1_melan->MITF_melan->CDK4_melan->CDK4:CCND1_melan->Cell_proliferation_melan	PTGER4_kerat->ADCY4_kerat->cAMP_kerat->PRKACA_kerat->CREB1_kerat->PTGS2_kerat->PGE2_kerat->PTGER1_melan->PLC_melan->DAG_melan->PRKCB_melan->GAB1_melan->GAB1:PIK3CA_melan->AKT1_melan->CREB1_melan->MITF_melan->CDK4_melan->CDK4:CCND1_melan->Cell_proliferation_melan	PTGER4_kerat->ADCY4_kerat->cAMP_kerat->PRKACA_kerat->CREB1_kerat->DUSP1_kerat->MAPK1_kerat->FOS_kerat->FOS_kerat:JUN_kerat->EDN1_kerat->EDNRB_melan->ADCY4_melan->cAMP_melan->PRKACA_melan->CREB1_melan->MITF_melan->CDK4_melan->CDK4:CCND1_melan->Cell_proliferation_melan	PTGER4_kerat->ADCY4_kerat->cAMP_kerat->PRKACA_kerat->CREB1_kerat->PTGS2_kerat->PGE2_kerat->PTGER1_melan->PLC_melan->DAG_melan->PRKCB_melan->GAB1_melan->GAB1:PIK3CA_melan->AKT1_melan->CREB1_melan->MITF_melan->CDK4_melan->CDK4:CCND1_melan->Cell_proliferation_melan	PTGER4_kerat->ADCY4_kerat->cAMP_kerat->PRKACA_kerat->CREB1_kerat->PTGS2_kerat->PGE2_kerat->PTGER1_melan->PLC_melan->DAG_melan->PRKCB_melan->GAB1_melan->GAB1:PIK3CA_melan->AKT1_melan->CREB1_melan->MITF_melan->CDK4_melan->CDK4:CCND1_melan->Cell_proliferation_melan	PTGER4_kerat->ADCY4_kerat->cAMP_kerat->PRKACA_kerat->CREB1_kerat->DUSP1_kerat->MAPK1_kerat->FOS_kerat->FOS_kerat:JUN_kerat->EDN1_kerat->EDNRB_melan->ADCY4_melan->cAMP_melan->PRKACA_melan->CREB1_melan->MITF_melan->CDK4_melan->CDK4:CCND1_melan->Cell_proliferation_melan	PTGER4_kerat->ADCY4_kerat->cAMP_kerat->PRKACA_kerat->CREB1_kerat->PTGS2_kerat->PGE2_kerat->PTGER1_melan->PLC_melan->DAG_melan->PRKCB_melan->GAB1_melan->GAB1:PIK3CA_melan->AKT1_melan->CREB1_melan->MITF_melan->CDK4_melan->CDK4:CCND1_melan->Cell_proliferation_melan	PTGER4_kerat->ADCY4_kerat->cAMP_kerat->PRKACA_kerat->CREB1_kerat->DUSP1_kerat->MAPK1_kerat->FOS_kerat->FOS_kerat:JUN_kerat->EDN1_kerat->EDNRB_melan->ADCY4_melan->cAMP_melan->PRKACA_melan->CREB1_melan->MITF_melan->CDK4_melan->CDK4:CCND1_melan->Cell_proliferation_melan	PTGER4_kerat->ADCY4_kerat->cAMP_kerat->PRKACA_kerat->CREB1_kerat->DUSP1_kerat->MAPK1_kerat->FOS_kerat->FOS_kerat:JUN_kerat->EDN1_kerat->EDNRB_melan->ADCY4_melan->cAMP_melan->PRKACA_melan->CREB1_melan->MITF_melan->CDK4_melan->CDK4:CCND1_melan->Cell_proliferation_melan	PTGER4_kerat->ADCY4_kerat->cAMP_kerat->PRKACA_kerat->CREB1_kerat->DUSP1_kerat->MAPK1_kerat->FOS_kerat->FOS_kerat:JUN_kerat->EDN1_kerat->EDNRB_melan->ADCY4_melan->cAMP_melan->PRKACA_melan->CREB1_melan->MITF_melan->CDK4_melan->CDK4:CCND1_melan->Cell_proliferation_melan	PTGER4_kerat->ADCY4_kerat->cAMP_kerat->PRKACA_kerat->CREB1_kerat->DUSP1_kerat->MAPK1_kerat->FOS_kerat->FOS_kerat:JUN_kerat->EDN1_kerat->EDNRB_melan->ADCY4_melan->cAMP_melan->PRKACA_melan->CREB1_melan->MITF_melan->CDK4_melan->CDK4:CCND1_melan->Cell_proliferation_melan	PTGER4_kerat->ADCY4_kerat->cAMP_kerat->PRKACA_kerat->CREB1_kerat->PTGS2_kerat->PGE2_kerat->PTGER1_melan->PLC_melan->DAG_melan->PRKCB_melan->GAB1_melan->GAB1:PIK3CA_melan->AKT1_melan->CREB1_melan->MITF_melan->CDK4_melan->CDK4:CCND1_melan->Cell_proliferation_melan	PTGER4_kerat->ADCY4_kerat->cAMP_kerat->PRKACA_kerat->CREB1_kerat->DUSP1_kerat->MAPK1_kerat->FOS_kerat->FOS_kerat:JUN_kerat->EDN1_kerat->EDNRB_melan->ADCY4_melan->cAMP_melan->PRKACA_melan->CREB1_melan->MITF_melan->CDK4_melan->CDK4:CCND1_melan->Cell_proliferation_melan	PTGER4_kerat->ADCY4_kerat->cAMP_kerat->PRKACA_kerat->CREB1_kerat->DUSP1_kerat->MAPK1_kerat->FOS_kerat->FOS_kerat:JUN_kerat->EDN1_kerat->EDNRB_melan->ADCY4_melan->cAMP_melan->PRKACA_melan->CREB1_melan->MITF_melan->CDK4_melan->CDK4:CCND1_melan->Cell_proliferation_melan	PTGER4_kerat->ADCY4_kerat->cAMP_kerat->PRKACA_kerat->CREB1_kerat->PTGS2_kerat->PGE2_kerat->PTGER1_melan->PLC_melan->DAG_melan->PRKCB_melan->GAB1_melan->GAB1:PIK3CA_melan->AKT1_melan->CREB1_melan->MITF_melan->CDK4_melan->CDK4:CCND1_melan->Cell_proliferation_melan	PTGER4_kerat->ADCY4_kerat->cAMP_kerat->PRKACA_kerat->CREB1_kerat->DUSP1_kerat->MAPK1_kerat->FOS_kerat->FOS_kerat:JUN_kerat->EDN1_kerat->EDNRB_melan->ADCY4_melan->cAMP_melan->PRKACA_melan->CREB1_melan->MITF_melan->CDK4_melan->CDK4:CCND1_melan->Cell_proliferation_melan	PTGER4_kerat->ADCY4_kerat->cAMP_kerat->PRKACA_kerat->CREB1_kerat->DUSP1_kerat->MAPK1_kerat->FOS_kerat->FOS_kerat:JUN_kerat->EDN1_kerat->EDNRB_melan->ADCY4_melan->cAMP_melan->PRKACA_melan->CREB1_melan->MITF_melan->CDK4_melan->CDK4:CCND1_melan->Cell_proliferation_melan	PTGER4_kerat->ADCY4_kerat->cAMP_kerat->PRKACA_kerat->CREB1_kerat->DUSP1_kerat->MAPK1_kerat->FOS_kerat->FOS_kerat:JUN_kerat->EDN1_kerat->EDNRB_melan->ADCY4_melan->cAMP_melan->PRKACA_melan->CREB1_melan->MITF_melan->CDK4_melan->CDK4:CCND1_melan->Cell_proliferation_melan	PTGER4_kerat->ADCY4_kerat->cAMP_kerat->PRKACA_kerat->CREB1_kerat->DUSP1_kerat->MAPK1_kerat->FOS_kerat->FOS_kerat:JUN_kerat->EDN1_kerat->EDNRB_melan->ADCY4_melan->cAMP_melan->PRKACA_melan->CREB1_melan->MITF_melan->CDK4_melan->CDK4:CCND1_melan->Cell_proliferation_melan	PTGER4_kerat->ADCY4_kerat->cAMP_kerat->PRKACA_kerat->CREB1_kerat->PTGS2_kerat->PGE2_kerat->PTGER1_melan->PLC_melan->DAG_melan->PRKCB_melan->GAB1_melan->GAB1:PIK3CA_melan->AKT1_melan->CREB1_melan->MITF_melan->CDK4_melan->CDK4:CCND1_melan->Cell_proliferation_melan	PTGER4_kerat->ADCY4_kerat->cAMP_kerat->PRKACA_kerat->CREB1_kerat->DUSP1_kerat->MAPK1_kerat->FOS_kerat->FOS_kerat:JUN_kerat->EDN1_kerat->EDNRB_melan->ADCY4_melan->cAMP_melan->PRKACA_melan->CREB1_melan->MITF_melan->CDK4_melan->CDK4:CCND1_melan->Cell_proliferation_melan	PTGER4_kerat->ADCY4_kerat->cAMP_kerat->PRKACA_kerat->CREB1_kerat->DUSP1_kerat->MAPK1_kerat->FOS_kerat->FOS_kerat:JUN_kerat->EDN1_kerat->EDNRB_melan->ADCY4_melan->cAMP_melan->PRKACA_melan->CREB1_melan->MITF_melan->CDK4_melan->CDK4:CCND1_melan->Cell_proliferation_melan	PTGER4_kerat->ADCY4_kerat->cAMP_kerat->PRKACA_kerat->CREB1_kerat->DUSP1_kerat->MAPK1_kerat->FOS_kerat->FOS_kerat:JUN_kerat->EDN1_kerat->EDNRB_melan->ADCY4_melan->cAMP_melan->PRKACA_melan->CREB1_melan->MITF_melan->CDK4_melan->CDK4:CCND1_melan->Cell_proliferation_melan	NO PATH
PTGER4_kerat	Melanosome_biogenesis	PTGER4_kerat->ADCY4_kerat->cAMP_kerat->PRKACA_kerat->CREB1_kerat->PTGS2_kerat->PGE2_kerat->PTGER1_melan->PLC_melan->DAG_melan->PRKCB_melan->GAB1_melan->GAB1:PIK3CA_melan->AKT1_melan->CREB1_melan->MITF_melan->MLANA->Melanosome_biogenesis	none	PTGER4_kerat->ADCY4_kerat->cAMP_kerat->PRKACA_kerat->CREB1_kerat->DUSP1_kerat->MAPK1_kerat->FOS_kerat->FOS_kerat:JUN_kerat->EDN1_kerat->EDNRB_melan->ADCY4_melan->cAMP_melan->PRKACA_melan->CREB1_melan->MITF_melan->MLANA->Melanosome_biogenesis	PTGER4_kerat->ADCY4_kerat->cAMP_kerat->PRKACA_kerat->CREB1_kerat->PTGS2_kerat->PGE2_kerat->PTGER1_melan->PLC_melan->DAG_melan->PRKCB_melan->GAB1_melan->GAB1:PIK3CA_melan->AKT1_melan->CREB1_melan->MITF_melan->OCA2->Melanosome_biogenesis	NO PATH	PTGER4_kerat->ADCY4_kerat->cAMP_kerat->PRKACA_kerat->CREB1_kerat->PTGS2_kerat->PGE2_kerat->PTGER1_melan->PLC_melan->DAG_melan->PRKCB_melan->GAB1_melan->GAB1:PIK3CA_melan->AKT1_melan->CREB1_melan->MITF_melan->OCA2->Melanosome_biogenesis	PTGER4_kerat->ADCY4_kerat->cAMP_kerat->PRKACA_kerat->CREB1_kerat->DUSP1_kerat->MAPK1_kerat->JUN_kerat->FOS_kerat:JUN_kerat->NGF_kerat->NTRK1_melan->SOS1:GRB2:SHC1_melan->HRAS_melan->RAF1_melan->MAP2K1_melan->MAPK1_melan->MITF_melan->MLANA->Melanosome_biogenesis	PTGER4_kerat->ADCY4_kerat->cAMP_kerat->PRKACA_kerat->CREB1_kerat->DUSP1_kerat->MAPK1_kerat->FOS_kerat->FOS_kerat:JUN_kerat->EDN1_kerat->EDNRB_melan->ADCY4_melan->cAMP_melan->PRKACA_melan->CREB1_melan->MITF_melan->MLANA->Melanosome_biogenesis	PTGER4_kerat->ADCY4_kerat->cAMP_kerat->PRKACA_kerat->CREB1_kerat->DUSP1_kerat->MAPK1_kerat->JUN_kerat->FOS_kerat:JUN_kerat->EDN1_kerat->EDNRB_melan->ADCY4_melan->cAMP_melan->PRKACA_melan->CREB1_melan->MITF_melan->MLANA->Melanosome_biogenesis	PTGER4_kerat->ADCY4_kerat->cAMP_kerat->PRKACA_kerat->CREB1_kerat->DUSP1_kerat->MAPK1_kerat->FOS_kerat->FOS_kerat:JUN_kerat->EDN1_kerat->EDNRB_melan->ADCY4_melan->cAMP_melan->PRKACA_melan->CREB1_melan->MITF_melan->MLANA->Melanosome_biogenesis	PTGER4_kerat->ADCY4_kerat->cAMP_kerat->PRKACA_kerat->CREB1_kerat->DUSP1_kerat->MAPK1_kerat->FOS_kerat->FOS_kerat:JUN_kerat->EDN1_kerat->EDNRB_melan->ADCY4_melan->cAMP_melan->PRKACA_melan->CREB1_melan->MITF_melan->MLANA->Melanosome_biogenesis	PTGER4_kerat->ADCY4_kerat->cAMP_kerat->PRKACA_kerat->CREB1_kerat->DUSP1_kerat->MAPK3_kerat->FOS_kerat->FOS_kerat:JUN_kerat->EDN1_kerat->EDNRB_melan->ADCY4_melan->cAMP_melan->PRKACA_melan->CREB1_melan->MITF_melan->OCA2->Melanosome_biogenesis	PTGER4_kerat->ADCY4_kerat->cAMP_kerat->PRKACA_kerat->CREB1_kerat->PTGS2_kerat->PGE2_kerat->PTGER1_melan->PLC_melan->DAG_melan->PRKCB_melan->GAB1_melan->GAB1:PIK3CA_melan->AKT1_melan->CREB1_melan->MITF_melan->OCA2->Melanosome_biogenesis	PTGER4_kerat->ADCY4_kerat->cAMP_kerat->PRKACA_kerat->CREB1_kerat->DUSP1_kerat->MAPK1_kerat->FOS_kerat->FOS_kerat:JUN_kerat->EDN1_kerat->EDNRB_melan->ADCY4_melan->cAMP_melan->PRKACA_melan->CREB1_melan->MITF_melan->MLANA->Melanosome_biogenesis	PTGER4_kerat->ADCY4_kerat->cAMP_kerat->PRKACA_kerat->CREB1_kerat->PTGS2_kerat->PGE2_kerat->PTGER1_melan->PLC_melan->DAG_melan->PRKCB_melan->GAB1_melan->GAB1:PIK3CA_melan->AKT1_melan->CREB1_melan->MITF_melan->MLANA->Melanosome_biogenesis	PTGER4_kerat->ADCY4_kerat->cAMP_kerat->PRKACA_kerat->CREB1_kerat->PTGS2_kerat->PGE2_kerat->PTGER1_melan->PLC_melan->DAG_melan->PRKCB_melan->GAB1_melan->GAB1:PIK3CA_melan->AKT1_melan->CREB1_melan->MITF_melan->MLANA->Melanosome_biogenesis	PTGER4_kerat->ADCY4_kerat->cAMP_kerat->PRKACA_kerat->CREB1_kerat->DUSP1_kerat->MAPK1_kerat->FOS_kerat->FOS_kerat:JUN_kerat->EDN1_kerat->EDNRB_melan->ADCY4_melan->cAMP_melan->PRKACA_melan->CREB1_melan->MITF_melan->OCA2->Melanosome_biogenesis	PTGER4_kerat->ADCY4_kerat->cAMP_kerat->PRKACA_kerat->CREB1_kerat->PTGS2_kerat->PGE2_kerat->PTGER1_melan->PLC_melan->DAG_melan->PRKCB_melan->GAB1_melan->GAB1:PIK3CA_melan->AKT1_melan->CREB1_melan->MITF_melan->MLANA->Melanosome_biogenesis	PTGER4_kerat->ADCY4_kerat->cAMP_kerat->PRKACA_kerat->CREB1_kerat->DUSP1_kerat->MAPK1_kerat->FOS_kerat->FOS_kerat:JUN_kerat->EDN1_kerat->EDNRB_melan->ADCY4_melan->cAMP_melan->PRKACA_melan->CREB1_melan->MITF_melan->OCA2->Melanosome_biogenesis	PTGER4_kerat->ADCY4_kerat->cAMP_kerat->PRKACA_kerat->CREB1_kerat->DUSP1_kerat->MAPK1_kerat->FOS_kerat->FOS_kerat:JUN_kerat->EDN1_kerat->EDNRB_melan->ADCY4_melan->cAMP_melan->PRKACA_melan->CREB1_melan->MITF_melan->OCA2->Melanosome_biogenesis	PTGER4_kerat->ADCY4_kerat->cAMP_kerat->PRKACA_kerat->CREB1_kerat->DUSP1_kerat->MAPK1_kerat->FOS_kerat->FOS_kerat:JUN_kerat->EDN1_kerat->EDNRB_melan->ADCY4_melan->cAMP_melan->PRKACA_melan->CREB1_melan->MITF_melan->OCA2->Melanosome_biogenesis	PTGER4_kerat->ADCY4_kerat->cAMP_kerat->PRKACA_kerat->CREB1_kerat->DUSP1_kerat->MAPK1_kerat->FOS_kerat->FOS_kerat:JUN_kerat->EDN1_kerat->EDNRB_melan->ADCY4_melan->cAMP_melan->PRKACA_melan->CREB1_melan->MITF_melan->OCA2->Melanosome_biogenesis	PTGER4_kerat->ADCY4_kerat->cAMP_kerat->PRKACA_kerat->CREB1_kerat->PTGS2_kerat->PGE2_kerat->PTGER1_melan->PLC_melan->DAG_melan->PRKCB_melan->GAB1_melan->GAB1:PIK3CA_melan->AKT1_melan->CREB1_melan->MITF_melan->MLANA->Melanosome_biogenesis	PTGER4_kerat->ADCY4_kerat->cAMP_kerat->PRKACA_kerat->CREB1_kerat->DUSP1_kerat->MAPK1_kerat->FOS_kerat->FOS_kerat:JUN_kerat->EDN1_kerat->EDNRB_melan->ADCY4_melan->cAMP_melan->PRKACA_melan->CREB1_melan->MITF_melan->MLANA->Melanosome_biogenesis	PTGER4_kerat->ADCY4_kerat->cAMP_kerat->PRKACA_kerat->CREB1_kerat->DUSP1_kerat->MAPK1_kerat->FOS_kerat->FOS_kerat:JUN_kerat->EDN1_kerat->EDNRB_melan->ADCY4_melan->cAMP_melan->PRKACA_melan->CREB1_melan->MITF_melan->OCA2->Melanosome_biogenesis	PTGER4_kerat->ADCY4_kerat->cAMP_kerat->PRKACA_kerat->CREB1_kerat->PTGS2_kerat->PGE2_kerat->PTGER1_melan->PLC_melan->DAG_melan->PRKCB_melan->GAB1_melan->GAB1:PIK3CA_melan->AKT1_melan->CREB1_melan->MITF_melan->MLANA->Melanosome_biogenesis	PTGER4_kerat->ADCY4_kerat->cAMP_kerat->PRKACA_kerat->CREB1_kerat->DUSP1_kerat->MAPK1_kerat->FOS_kerat->FOS_kerat:JUN_kerat->EDN1_kerat->EDNRB_melan->ADCY4_melan->cAMP_melan->PRKACA_melan->CREB1_melan->MITF_melan->OCA2->Melanosome_biogenesis	PTGER4_kerat->ADCY4_kerat->cAMP_kerat->PRKACA_kerat->CREB1_kerat->DUSP1_kerat->MAPK1_kerat->FOS_kerat->FOS_kerat:JUN_kerat->EDN1_kerat->EDNRB_melan->ADCY4_melan->cAMP_melan->PRKACA_melan->CREB1_melan->MITF_melan->MLANA->Melanosome_biogenesis	PTGER4_kerat->ADCY4_kerat->cAMP_kerat->PRKACA_kerat->CREB1_kerat->DUSP1_kerat->MAPK1_kerat->FOS_kerat->FOS_kerat:JUN_kerat->EDN1_kerat->EDNRB_melan->ADCY4_melan->cAMP_melan->PRKACA_melan->CREB1_melan->MITF_melan->MLANA->Melanosome_biogenesis	PTGER4_kerat->ADCY4_kerat->cAMP_kerat->PRKACA_kerat->CREB1_kerat->DUSP1_kerat->MAPK1_kerat->FOS_kerat->FOS_kerat:JUN_kerat->EDN1_kerat->EDNRB_melan->ADCY4_melan->cAMP_melan->PRKACA_melan->CREB1_melan->MITF_melan->OCA2->Melanosome_biogenesis	PTGER4_kerat->ADCY4_kerat->cAMP_kerat->PRKACA_kerat->CREB1_kerat->PTGS2_kerat->PGE2_kerat->PTGER1_melan->PLC_melan->DAG_melan->PRKCB_melan->GAB1_melan->GAB1:PIK3CA_melan->AKT1_melan->CREB1_melan->MITF_melan->OCA2->Melanosome_biogenesis	PTGER4_kerat->ADCY4_kerat->cAMP_kerat->PRKACA_kerat->CREB1_kerat->DUSP1_kerat->MAPK1_kerat->FOS_kerat->FOS_kerat:JUN_kerat->EDN1_kerat->EDNRB_melan->ADCY4_melan->cAMP_melan->PRKACA_melan->CREB1_melan->MITF_melan->MLANA->Melanosome_biogenesis	PTGER4_kerat->ADCY4_kerat->cAMP_kerat->PRKACA_kerat->CREB1_kerat->DUSP1_kerat->MAPK1_kerat->FOS_kerat->FOS_kerat:JUN_kerat->EDN1_kerat->EDNRB_melan->ADCY4_melan->cAMP_melan->PRKACA_melan->CREB1_melan->MITF_melan->MLANA->Melanosome_biogenesis	PTGER4_kerat->ADCY4_kerat->cAMP_kerat->PRKACA_kerat->CREB1_kerat->DUSP1_kerat->MAPK1_kerat->FOS_kerat->FOS_kerat:JUN_kerat->EDN1_kerat->EDNRB_melan->ADCY4_melan->cAMP_melan->PRKACA_melan->CREB1_melan->MITF_melan->MLANA->Melanosome_biogenesis	NO PATH
PTGER4_kerat	Cell_survival_melan	PTGER4_kerat->ADCY4_kerat->cAMP_kerat->PRKACA_kerat->CREB1_kerat->DUSP1_kerat->MAPK1_kerat->FOS_kerat->FOS_kerat:JUN_kerat->TNF_kerat->TNFRSF1A_kerat->TNFRSF1A:TRAF12:RIPK1_kerat->IKBKA_kerat->NFKB1_kerat->CSF2_kerat->CSF2RA_melan->CSF2RA:JAK1_melan->STAT3_melan->BCL2L1_melan->Cell_survival_melan	NFKB1_kerat	NO PATH	PTGER4_kerat->ADCY4_kerat->cAMP_kerat->PRKACA_kerat->CREB1_kerat->DUSP1_kerat->MAPK8_kerat->MCL1:BAK1_kerat->BAK1_kerat->CYCS_kerat->TFAP2A_kerat->SPTLC1_kerat->Ceramide_kerat->PRKCZ_kerat->NFKB1_kerat->CSF2_kerat->CSF2RA_melan->CSF2RA:JAK1_melan->STAT3_melan->BCL2L1_melan->Cell_survival_melan	PTGER4_kerat->ADCY4_kerat->cAMP_kerat->PRKACA_kerat->CREB1_kerat->DUSP1_kerat->MAPK1_kerat->FOS_kerat->FOS_kerat:JUN_kerat->TNF_kerat->TNFRSF1A_kerat->TNFRSF1A:TRAF12:RIPK1_kerat->IKBKA_kerat->NFKB1_kerat->CSF2_kerat->CSF2RA_melan->CSF2RA:JAK1_melan->STAT3_melan->BCL2L1_melan->Cell_survival_melan	PTGER4_kerat->ADCY4_kerat->cAMP_kerat->PRKACA_kerat->CREB1_kerat->DUSP1_kerat->MAPK8_kerat->MCL1:BAK1_kerat->BAK1_kerat->CYCS_kerat->APAF1:CYCS_kerat->CASP9_kerat->CASP3_kerat->PRKCD_kerat->NFKB1_kerat->CSF2_kerat->CSF2RA_melan->CSF2RA:JAK1_melan->STAT3_melan->BCL2L1_melan->Cell_survival_melan	PTGER4_kerat->ADCY4_kerat->cAMP_kerat->PRKACA_kerat->CREB1_kerat->DUSP1_kerat->MAPK1_kerat->JUN_kerat->FOS_kerat:JUN_kerat->TNF_kerat->TNFRSF1A_kerat->TNFRSF1A:TRAF12:RIPK1_kerat->IKBKA_kerat->NFKB1_kerat->CSF2_kerat->CSF2RA_melan->CSF2RA:JAK1_melan->STAT3_melan->BCL2L1_melan->Cell_survival_melan	PTGER4_kerat->ADCY4_kerat->cAMP_kerat->PRKACA_kerat->CREB1_kerat->DUSP1_kerat->MAPK1_kerat->FOS_kerat->FOS_kerat:JUN_kerat->TNF_kerat->TNFRSF1A_kerat->TNFRSF1A:TRAF12:RIPK1_kerat->IKBKA_kerat->NFKB1_kerat->CSF2_kerat->CSF2RA_melan->CSF2RA:JAK1_melan->STAT3_melan->BCL2L1_melan->Cell_survival_melan	PTGER4_kerat->ADCY4_kerat->cAMP_kerat->PRKACA_kerat->CREB1_kerat->DUSP1_kerat->MAPK1_kerat->JUN_kerat->FOS_kerat:JUN_kerat->TNF_kerat->TNFRSF1A_kerat->TNFRSF1A:TRAF12:RIPK1_kerat->IKBKA_kerat->NFKB1_kerat->CSF2_kerat->CSF2RA_melan->CSF2RA:JAK1_melan->STAT3_melan->BCL2L1_melan->Cell_survival_melan	PTGER4_kerat->ADCY4_kerat->cAMP_kerat->PRKACA_kerat->CREB1_kerat->DUSP1_kerat->MAPK1_kerat->FOS_kerat->FOS_kerat:JUN_kerat->TNF_kerat->TNFRSF1A_kerat->TNFRSF1A:TRAF12:RIPK1_kerat->IKBKA_kerat->NFKB1_kerat->CSF2_kerat->CSF2RA_melan->CSF2RA:JAK1_melan->STAT3_melan->BCL2L1_melan->Cell_survival_melan	PTGER4_kerat->ADCY4_kerat->cAMP_kerat->PRKACA_kerat->CREB1_kerat->DUSP1_kerat->MAPK1_kerat->FOS_kerat->FOS_kerat:JUN_kerat->TNF_kerat->TNFRSF1A_kerat->TNFRSF1A:TRAF12:RIPK1_kerat->IKBKA_kerat->NFKB1_kerat->CSF2_kerat->CSF2RA_melan->CSF2RA:JAK1_melan->STAT3_melan->BCL2L1_melan->Cell_survival_melan	PTGER4_kerat->ADCY4_kerat->cAMP_kerat->PRKACA_kerat->CREB1_kerat->DUSP1_kerat->MAPK3_kerat->FOS_kerat->FOS_kerat:JUN_kerat->TNF_kerat->TNFRSF1A_kerat->TNFRSF1A:TRAF12:RIPK1_kerat->IKBKA_kerat->NFKB1_kerat->CSF2_kerat->CSF2RA_melan->CSF2RA:JAK1_melan->STAT3_melan->BCL2L1_melan->Cell_survival_melan	PTGER4_kerat->ADCY4_kerat->cAMP_kerat->PRKACA_kerat->CREB1_kerat->DUSP1_kerat->MAPK1_kerat->JUN_kerat->FOS_kerat:JUN_kerat->TNF_kerat->TNFRSF1A_kerat->TNFRSF1A:TRAF12:RIPK1_kerat->IKBKA_kerat->NFKB1_kerat->CSF2_kerat->CSF2RA_melan->CSF2RA:JAK1_melan->STAT3_melan->BCL2L1_melan->Cell_survival_melan	PTGER4_kerat->ADCY4_kerat->cAMP_kerat->PRKACA_kerat->CREB1_kerat->DUSP1_kerat->MAPK1_kerat->FOS_kerat->FOS_kerat:JUN_kerat->TNF_kerat->TNFRSF1A_kerat->TNFRSF1A:TRAF12:RIPK1_kerat->IKBKA_kerat->NFKB1_kerat->CSF2_kerat->CSF2RA_melan->CSF2RA:JAK1_melan->STAT3_melan->BCL2L1_melan->Cell_survival_melan	PTGER4_kerat->ADCY4_kerat->cAMP_kerat->PRKACA_kerat->CREB1_kerat->DUSP1_kerat->MAPK1_kerat->FOS_kerat->FOS_kerat:JUN_kerat->TNF_kerat->TNFRSF1A_kerat->TNFRSF1A:TRAF12:RIPK1_kerat->IKBKA_kerat->NFKB1_kerat->CSF2_kerat->CSF2RA_melan->CSF2RA:JAK1_melan->STAT3_melan->BCL2L1_melan->Cell_survival_melan	PTGER4_kerat->ADCY4_kerat->cAMP_kerat->PRKACA_kerat->CREB1_kerat->CFLAR_kerat->MAP2K7_kerat->MAPK8_kerat->JUN_kerat->FOS_kerat:JUN_kerat->TNF_kerat->TNFRSF1A_kerat->TNFRSF1A:TRAF12:RIPK1_kerat->IKBKA_kerat->NFKB1_kerat->CSF2_kerat->CSF2RA_melan->CSF2RA:JAK1_melan->STAT3_melan->BCL2L1_melan->Cell_survival_melan	PTGER4_kerat->ADCY4_kerat->cAMP_kerat->PRKACA_kerat->CREB1_kerat->DUSP1_kerat->MAPK1_kerat->FOS_kerat->FOS_kerat:JUN_kerat->TNF_kerat->TNFRSF1A_kerat->TNFRSF1A:TRAF12:RIPK1_kerat->IKBKA_kerat->NFKB1_kerat->CSF2_kerat->CSF2RA_melan->CSF2RA:JAK1_melan->STAT3_melan->BCL2L1_melan->Cell_survival_melan	PTGER4_kerat->ADCY4_kerat->cAMP_kerat->PRKACA_kerat->CREB1_kerat->DUSP1_kerat->MAPK1_kerat->JUN_kerat->FOS_kerat:JUN_kerat->TNF_kerat->TNFRSF1A_kerat->TNFRSF1A:TRAF12:RIPK1_kerat->IKBKA_kerat->NFKB1_kerat->CSF2_kerat->CSF2RA_melan->CSF2RA:JAK1_melan->STAT3_melan->BCL2L1_melan->Cell_survival_melan	PTGER4_kerat->ADCY4_kerat->cAMP_kerat->PRKACA_kerat->CREB1_kerat->DUSP1_kerat->MAPK1_kerat->FOS_kerat->FOS_kerat:JUN_kerat->TNF_kerat->TNFRSF1A_kerat->TNFRSF1A:TRAF12:RIPK1_kerat->IKBKA_kerat->NFKB1_kerat->CSF2_kerat->CSF2RA_melan->CSF2RA:JAK1_melan->STAT3_melan->BCL2L1_melan->Cell_survival_melan	PTGER4_kerat->ADCY4_kerat->cAMP_kerat->PRKACA_kerat->CREB1_kerat->DUSP1_kerat->MAPK1_kerat->FOS_kerat->FOS_kerat:JUN_kerat->TNF_kerat->TNFRSF1A_kerat->TNFRSF1A:TRAF12:RIPK1_kerat->IKBKA_kerat->NFKB1_kerat->CSF2_kerat->CSF2RA_melan->CSF2RA:JAK1_melan->STAT3_melan->BCL2L1_melan->Cell_survival_melan	PTGER4_kerat->ADCY4_kerat->cAMP_kerat->PRKACA_kerat->CREB1_kerat->DUSP1_kerat->MAPK1_kerat->FOS_kerat->FOS_kerat:JUN_kerat->TNF_kerat->TNFRSF1A_kerat->TNFRSF1A:TRAF12:RIPK1_kerat->IKBKA_kerat->NFKB1_kerat->CSF2_kerat->CSF2RA_melan->CSF2RA:JAK1_melan->STAT3_melan->BCL2L1_melan->Cell_survival_melan	PTGER4_kerat->ADCY4_kerat->cAMP_kerat->PRKACA_kerat->CREB1_kerat->DUSP1_kerat->MAPK1_kerat->FOS_kerat->FOS_kerat:JUN_kerat->TNF_kerat->TNFRSF1A_kerat->TNFRSF1A:TRAF12:RIPK1_kerat->IKBKA_kerat->NFKB1_kerat->CSF2_kerat->CSF2RA_melan->CSF2RA:JAK1_melan->STAT3_melan->BCL2L1_melan->Cell_survival_melan	PTGER4_kerat->ADCY4_kerat->cAMP_kerat->PRKACA_kerat->CREB1_kerat->DUSP1_kerat->MAPK1_kerat->FOS_kerat->FOS_kerat:JUN_kerat->TNF_kerat->TNFRSF1A_kerat->TNFRSF1A:TRAF12:RIPK1_kerat->IKBKA_kerat->NFKB1_kerat->CSF2_kerat->CSF2RA_melan->CSF2RA:JAK1_melan->STAT3_melan->BCL2L1_melan->Cell_survival_melan	PTGER4_kerat->ADCY4_kerat->cAMP_kerat->PRKACA_kerat->CREB1_kerat->DUSP1_kerat->MAPK1_kerat->FOS_kerat->FOS_kerat:JUN_kerat->TNF_kerat->TNFRSF1A_kerat->TNFRSF1A:TRAF12:RIPK1_kerat->IKBKA_kerat->NFKB1_kerat->CSF2_kerat->CSF2RA_melan->CSF2RA:JAK1_melan->STAT3_melan->BCL2L1_melan->Cell_survival_melan	PTGER4_kerat->ADCY4_kerat->cAMP_kerat->PRKACA_kerat->CREB1_kerat->DUSP1_kerat->MAPK1_kerat->FOS_kerat->FOS_kerat:JUN_kerat->TNF_kerat->TNFRSF1A_kerat->TNFRSF1A:TRAF12:RIPK1_kerat->IKBKA_kerat->NFKB1_kerat->CSF2_kerat->CSF2RA_melan->CSF2RA:JAK1_melan->STAT3_melan->BCL2L1_melan->Cell_survival_melan	PTGER4_kerat->ADCY4_kerat->cAMP_kerat->PRKACA_kerat->CREB1_kerat->DUSP1_kerat->MAPK1_kerat->FOS_kerat->FOS_kerat:JUN_kerat->TNF_kerat->TNFRSF1A_kerat->TNFRSF1A:TRAF12:RIPK1_kerat->IKBKA_kerat->NFKB1_kerat->CSF2_kerat->CSF2RA_melan->CSF2RA:JAK1_melan->STAT3_melan->BCL2L1_melan->Cell_survival_melan	PTGER4_kerat->ADCY4_kerat->cAMP_kerat->PRKACA_kerat->CREB1_kerat->DUSP1_kerat->MAPK1_kerat->FOS_kerat->FOS_kerat:JUN_kerat->TNF_kerat->TNFRSF1A_kerat->TNFRSF1A:TRAF12:RIPK1_kerat->IKBKA_kerat->NFKB1_kerat->CSF2_kerat->CSF2RA_melan->CSF2RA:JAK1_melan->STAT3_melan->BCL2L1_melan->Cell_survival_melan	PTGER4_kerat->ADCY4_kerat->cAMP_kerat->PRKACA_kerat->CREB1_kerat->DUSP1_kerat->MAPK1_kerat->FOS_kerat->FOS_kerat:JUN_kerat->TNF_kerat->TNFRSF1A_kerat->TNFRSF1A:TRAF12:RIPK1_kerat->IKBKA_kerat->NFKB1_kerat->CSF2_kerat->CSF2RA_melan->CSF2RA:JAK1_melan->STAT3_melan->BCL2L1_melan->Cell_survival_melan	PTGER4_kerat->ADCY4_kerat->cAMP_kerat->PRKACA_kerat->CREB1_kerat->DUSP1_kerat->MAPK1_kerat->FOS_kerat->FOS_kerat:JUN_kerat->TNF_kerat->TNFRSF1A_kerat->TNFRSF1A:TRAF12:RIPK1_kerat->IKBKA_kerat->NFKB1_kerat->CSF2_kerat->CSF2RA_melan->CSF2RA:JAK1_melan->STAT3_melan->BCL2L1_melan->Cell_survival_melan	PTGER4_kerat->ADCY4_kerat->cAMP_kerat->PRKACA_kerat->CREB1_kerat->DUSP1_kerat->MAPK1_kerat->FOS_kerat->FOS_kerat:JUN_kerat->TNF_kerat->TNFRSF1A_kerat->TNFRSF1A:TRAF12:RIPK1_kerat->IKBKA_kerat->NFKB1_kerat->CSF2_kerat->CSF2RA_melan->CSF2RA:JAK1_melan->STAT3_melan->BCL2L1_melan->Cell_survival_melan	PTGER4_kerat->ADCY4_kerat->cAMP_kerat->PRKACA_kerat->CREB1_kerat->DUSP1_kerat->MAPK1_kerat->JUN_kerat->FOS_kerat:JUN_kerat->TNF_kerat->TNFRSF1A_kerat->TNFRSF1A:TRAF12:RIPK1_kerat->IKBKA_kerat->NFKB1_kerat->CSF2_kerat->CSF2RA_melan->CSF2RA:JAK1_melan->STAT3_melan->BCL2L1_melan->Cell_survival_melan	PTGER4_kerat->ADCY4_kerat->cAMP_kerat->PRKACA_kerat->CREB1_kerat->DUSP1_kerat->MAPK1_kerat->FOS_kerat->FOS_kerat:JUN_kerat->TNF_kerat->TNFRSF1A_kerat->TNFRSF1A:TRAF12:RIPK1_kerat->IKBKA_kerat->NFKB1_kerat->CSF2_kerat->CSF2RA_melan->CSF2RA:JAK1_melan->STAT3_melan->BCL2L1_melan->Cell_survival_melan	PTGER4_kerat->ADCY4_kerat->cAMP_kerat->PRKACA_kerat->CREB1_kerat->DUSP1_kerat->MAPK1_kerat->FOS_kerat->FOS_kerat:JUN_kerat->TNF_kerat->TNFRSF1A_kerat->TNFRSF1A:TRAF12:RIPK1_kerat->IKBKA_kerat->NFKB1_kerat->CSF2_kerat->CSF2RA_melan->CSF2RA:JAK1_melan->STAT3_melan->BCL2L1_melan->Cell_survival_melan	PTGER4_kerat->ADCY4_kerat->cAMP_kerat->PRKACA_kerat->CREB1_kerat->DUSP1_kerat->MAPK1_kerat->FOS_kerat->FOS_kerat:JUN_kerat->TNF_kerat->TNFRSF1A_kerat->TNFRSF1A:TRAF12:RIPK1_kerat->IKBKA_kerat->NFKB1_kerat->CSF2_kerat->CSF2RA_melan->CSF2RA:JAK1_melan->STAT3_melan->BCL2L1_melan->Cell_survival_melan
PTGER4_kerat	Cell_cycle_arrest_melan	PTGER4_kerat->ADCY4_kerat->cAMP_kerat->PRKACA_kerat->CREB1_kerat->DUSP1_kerat->MAPK1_kerat->FOS_kerat->FOS_kerat:JUN_kerat->EDN1_kerat->EDNRB_melan->ADCY4_melan->cAMP_melan->RAP1A_melan->RAC1_melan->MAP2K6_melan->MAPK14_melan->ELK1_melan->CDKN1A_melan->Cell_cycle_arrest_melan	RAC1_melan	PTGER4_kerat->ADCY4_kerat->cAMP_kerat->PRKACA_kerat->CREB1_kerat->DUSP1_kerat->MAPK1_kerat->FOS_kerat->FOS_kerat:JUN_kerat->EDN1_kerat->EDNRB_melan->ADCY4_melan->cAMP_melan->RAP1A_melan->RAC1_melan->MAP2K3_melan->MAPK14_melan->ELK1_melan->CDKN1A_melan->Cell_cycle_arrest_melan	PTGER4_kerat->ADCY4_kerat->cAMP_kerat->PRKACA_kerat->CREB1_kerat->DUSP1_kerat->MAPK8_kerat->MCL1:BAK1_kerat->BAK1_kerat->CYCS_kerat->TFAP2A_kerat->SPTLC1_kerat->Ceramide_kerat->PRKCZ_kerat->NFKB1_kerat->KITLG_kerat->KIT_melan->PIK3CA_melan->RAC1_melan->MAP2K3_melan->MAPK14_melan->ELK1_melan->CDKN1A_melan->Cell_cycle_arrest_melan	PTGER4_kerat->ADCY4_kerat->cAMP_kerat->PRKACA_kerat->CREB1_kerat->DUSP1_kerat->MAPK1_kerat->FOS_kerat->FOS_kerat:JUN_kerat->EDN1_kerat->EDNRB_melan->ADCY4_melan->cAMP_melan->RAP1A_melan->RAC1_melan->MAP2K6_melan->MAPK14_melan->ELK1_melan->CDKN1A_melan->Cell_cycle_arrest_melan	PTGER4_kerat->ADCY4_kerat->cAMP_kerat->PRKACA_kerat->CREB1_kerat->DUSP1_kerat->MAPK1_kerat->FOS_kerat->FOS_kerat:JUN_kerat->EDN1_kerat->EDNRB_melan->ADCY4_melan->cAMP_melan->RAP1A_melan->RAC1_melan->MAP2K3_melan->MAPK14_melan->ELK1_melan->CDKN1A_melan->Cell_cycle_arrest_melan	PTGER4_kerat->ADCY4_kerat->cAMP_kerat->PRKACA_kerat->CREB1_kerat->DUSP1_kerat->MAPK1_kerat->JUN_kerat->FOS_kerat:JUN_kerat->EDN1_kerat->EDNRB_melan->ADCY4_melan->cAMP_melan->RAP1A_melan->RAC1_melan->MAP2K6_melan->MAPK14_melan->ELK1_melan->CDKN1A_melan->Cell_cycle_arrest_melan	PTGER4_kerat->ADCY4_kerat->cAMP_kerat->PRKACA_kerat->CREB1_kerat->DUSP1_kerat->MAPK1_kerat->FOS_kerat->FOS_kerat:JUN_kerat->EDN1_kerat->EDNRB_melan->ADCY4_melan->cAMP_melan->RAP1A_melan->RAC1_melan->MAP2K3_melan->MAPK14_melan->ELK1_melan->CDKN1A_melan->Cell_cycle_arrest_melan	PTGER4_kerat->ADCY4_kerat->cAMP_kerat->PRKACA_kerat->CREB1_kerat->DUSP1_kerat->MAPK1_kerat->JUN_kerat->FOS_kerat:JUN_kerat->EDN1_kerat->EDNRB_melan->ADCY4_melan->cAMP_melan->RAP1A_melan->RAC1_melan->MAP2K6_melan->MAPK14_melan->ELK1_melan->CDKN1A_melan->Cell_cycle_arrest_melan	PTGER4_kerat->ADCY4_kerat->cAMP_kerat->PRKACA_kerat->CREB1_kerat->DUSP1_kerat->MAPK1_kerat->FOS_kerat->FOS_kerat:JUN_kerat->EDN1_kerat->EDNRB_melan->ADCY4_melan->cAMP_melan->RAP1A_melan->RAC1_melan->MAP2K6_melan->MAPK14_melan->ELK1_melan->CDKN1A_melan->Cell_cycle_arrest_melan	PTGER4_kerat->ADCY4_kerat->cAMP_kerat->PRKACA_kerat->CREB1_kerat->DUSP1_kerat->MAPK1_kerat->FOS_kerat->FOS_kerat:JUN_kerat->EDN1_kerat->EDNRB_melan->ADCY4_melan->cAMP_melan->RAP1A_melan->RAC1_melan->MAP2K6_melan->MAPK14_melan->ELK1_melan->CDKN1A_melan->Cell_cycle_arrest_melan	PTGER4_kerat->ADCY4_kerat->cAMP_kerat->PRKACA_kerat->CREB1_kerat->DUSP1_kerat->MAPK3_kerat->FOS_kerat->FOS_kerat:JUN_kerat->EDN1_kerat->EDNRB_melan->ADCY4_melan->cAMP_melan->RAP1A_melan->RAC1_melan->MAP2K6_melan->MAPK14_melan->ELK1_melan->CDKN1A_melan->Cell_cycle_arrest_melan	PTGER4_kerat->ADCY4_kerat->cAMP_kerat->PRKACA_kerat->CREB1_kerat->DUSP1_kerat->MAPK1_kerat->JUN_kerat->FOS_kerat:JUN_kerat->EDN1_kerat->EDNRB_melan->ADCY4_melan->cAMP_melan->RAP1A_melan->RAC1_melan->MAP2K3_melan->MAPK14_melan->ELK1_melan->CDKN1A_melan->Cell_cycle_arrest_melan	PTGER4_kerat->ADCY4_kerat->cAMP_kerat->PRKACA_kerat->CREB1_kerat->DUSP1_kerat->MAPK1_kerat->FOS_kerat->FOS_kerat:JUN_kerat->EDN1_kerat->EDNRB_melan->ADCY4_melan->cAMP_melan->RAP1A_melan->RAC1_melan->MAP2K6_melan->MAPK14_melan->ELK1_melan->CDKN1A_melan->Cell_cycle_arrest_melan	PTGER4_kerat->ADCY4_kerat->cAMP_kerat->PRKACA_kerat->CREB1_kerat->DUSP1_kerat->MAPK1_kerat->FOS_kerat->FOS_kerat:JUN_kerat->TNF_kerat->TNFRSF1A_kerat->TNFRSF1A:TRAF12:RIPK1_kerat->IKBKA_kerat->NFKB1_kerat->KITLG_kerat->KIT_melan->PIK3CA_melan->RAC1_melan->MAP2K6_melan->MAPK14_melan->ELK1_melan->CDKN1A_melan->Cell_cycle_arrest_melan	PTGER4_kerat->ADCY4_kerat->cAMP_kerat->PRKACA_kerat->CREB1_kerat->CFLAR_kerat->MAP2K7_kerat->MAPK8_kerat->JUN_kerat->FOS_kerat:JUN_kerat->EDN1_kerat->EDNRB_melan->ADCY4_melan->cAMP_melan->RAP1A_melan->RAC1_melan->MAP2K6_melan->MAPK14_melan->ELK1_melan->CDKN1A_melan->Cell_cycle_arrest_melan	PTGER4_kerat->ADCY4_kerat->cAMP_kerat->PRKACA_kerat->CREB1_kerat->DUSP1_kerat->MAPK1_kerat->FOS_kerat->FOS_kerat:JUN_kerat->EDN1_kerat->EDNRB_melan->ADCY4_melan->cAMP_melan->RAP1A_melan->RAC1_melan->MAP2K3_melan->MAPK14_melan->ELK1_melan->CDKN1A_melan->Cell_cycle_arrest_melan	PTGER4_kerat->ADCY4_kerat->cAMP_kerat->PRKACA_kerat->CREB1_kerat->DUSP1_kerat->MAPK1_kerat->JUN_kerat->FOS_kerat:JUN_kerat->TNF_kerat->TNFRSF1A_kerat->TNFRSF1A:TRAF12:RIPK1_kerat->IKBKA_kerat->NFKB1_kerat->KITLG_kerat->KIT_melan->PIK3CA_melan->RAC1_melan->MAP2K6_melan->MAPK14_melan->ELK1_melan->CDKN1A_melan->Cell_cycle_arrest_melan	PTGER4_kerat->ADCY4_kerat->cAMP_kerat->PRKACA_kerat->CREB1_kerat->DUSP1_kerat->MAPK1_kerat->FOS_kerat->FOS_kerat:JUN_kerat->EDN1_kerat->EDNRB_melan->ADCY4_melan->cAMP_melan->RAP1A_melan->RAC1_melan->MAP2K3_melan->MAPK14_melan->ELK1_melan->CDKN1A_melan->Cell_cycle_arrest_melan	PTGER4_kerat->ADCY4_kerat->cAMP_kerat->PRKACA_kerat->CREB1_kerat->DUSP1_kerat->MAPK1_kerat->FOS_kerat->FOS_kerat:JUN_kerat->EDN1_kerat->EDNRB_melan->ADCY4_melan->cAMP_melan->RAP1A_melan->RAC1_melan->MAP2K6_melan->MAPK14_melan->ELK1_melan->CDKN1A_melan->Cell_cycle_arrest_melan	PTGER4_kerat->ADCY4_kerat->cAMP_kerat->PRKACA_kerat->CREB1_kerat->DUSP1_kerat->MAPK1_kerat->FOS_kerat->FOS_kerat:JUN_kerat->EDN1_kerat->EDNRB_melan->ADCY4_melan->cAMP_melan->RAP1A_melan->RAC1_melan->MAP2K6_melan->MAPK14_melan->ELK1_melan->CDKN1A_melan->Cell_cycle_arrest_melan	PTGER4_kerat->ADCY4_kerat->cAMP_kerat->PRKACA_kerat->CREB1_kerat->DUSP1_kerat->MAPK1_kerat->FOS_kerat->FOS_kerat:JUN_kerat->EDN1_kerat->EDNRB_melan->ADCY4_melan->cAMP_melan->RAP1A_melan->RAC1_melan->MAP2K6_melan->MAPK14_melan->ELK1_melan->CDKN1A_melan->Cell_cycle_arrest_melan	PTGER4_kerat->ADCY4_kerat->cAMP_kerat->PRKACA_kerat->CREB1_kerat->DUSP1_kerat->MAPK1_kerat->FOS_kerat->FOS_kerat:JUN_kerat->EDN1_kerat->EDNRB_melan->ADCY4_melan->cAMP_melan->RAP1A_melan->RAC1_melan->MAP2K6_melan->MAPK14_melan->ELK1_melan->CDKN1A_melan->Cell_cycle_arrest_melan	NO PATH	PTGER4_kerat->ADCY4_kerat->cAMP_kerat->PRKACA_kerat->CREB1_kerat->DUSP1_kerat->MAPK1_kerat->FOS_kerat->FOS_kerat:JUN_kerat->EDN1_kerat->EDNRB_melan->ADCY4_melan->cAMP_melan->RAP1A_melan->RAC1_melan->MAP2K6_melan->MAPK14_melan->ELK1_melan->CDKN1A_melan->Cell_cycle_arrest_melan	PTGER4_kerat->ADCY4_kerat->cAMP_kerat->PRKACA_kerat->CREB1_kerat->DUSP1_kerat->MAPK1_kerat->FOS_kerat->FOS_kerat:JUN_kerat->EDN1_kerat->EDNRB_melan->ADCY4_melan->cAMP_melan->RAP1A_melan->RAC1_melan->MAP2K6_melan->MAPK14_melan->ELK1_melan->CDKN1A_melan->Cell_cycle_arrest_melan	PTGER4_kerat->ADCY4_kerat->cAMP_kerat->PRKACA_kerat->CREB1_kerat->DUSP1_kerat->MAPK1_kerat->FOS_kerat->FOS_kerat:JUN_kerat->EDN1_kerat->EDNRB_melan->ADCY4_melan->cAMP_melan->RAP1A_melan->RAC1_melan->MAP2K6_melan->MAPK14_melan->ELK1_melan->CDKN1A_melan->Cell_cycle_arrest_melan	PTGER4_kerat->ADCY4_kerat->cAMP_kerat->PRKACA_kerat->CREB1_kerat->DUSP1_kerat->MAPK1_kerat->FOS_kerat->FOS_kerat:JUN_kerat->EDN1_kerat->EDNRB_melan->ADCY4_melan->cAMP_melan->RAP1A_melan->RAC1_melan->MAP2K3_melan->MAPK14_melan->ELK1_melan->CDKN1A_melan->Cell_cycle_arrest_melan	PTGER4_kerat->ADCY4_kerat->cAMP_kerat->PRKACA_kerat->CREB1_kerat->DUSP1_kerat->MAPK1_kerat->FOS_kerat->FOS_kerat:JUN_kerat->EDN1_kerat->EDNRB_melan->ADCY4_melan->cAMP_melan->RAP1A_melan->RAC1_melan->MAP2K3_melan->MAPK14_melan->ELK1_melan->CDKN1A_melan->Cell_cycle_arrest_melan	PTGER4_kerat->ADCY4_kerat->cAMP_kerat->PRKACA_kerat->CREB1_kerat->DUSP1_kerat->MAPK1_kerat->FOS_kerat->FOS_kerat:JUN_kerat->EDN1_kerat->EDNRB_melan->ADCY4_melan->cAMP_melan->RAP1A_melan->RAC1_melan->MAP2K6_melan->MAPK14_melan->ELK1_melan->CDKN1A_melan->Cell_cycle_arrest_melan	PTGER4_kerat->ADCY4_kerat->cAMP_kerat->PRKACA_kerat->CREB1_kerat->DUSP1_kerat->MAPK1_kerat->JUN_kerat->FOS_kerat:JUN_kerat->EDN1_kerat->EDNRB_melan->ADCY4_melan->cAMP_melan->RAP1A_melan->RAC1_melan->MAP2K6_melan->MAPK14_melan->ELK1_melan->CDKN1A_melan->Cell_cycle_arrest_melan	PTGER4_kerat->ADCY4_kerat->cAMP_kerat->PRKACA_kerat->CREB1_kerat->DUSP1_kerat->MAPK1_kerat->FOS_kerat->FOS_kerat:JUN_kerat->EDN1_kerat->EDNRB_melan->ADCY4_melan->cAMP_melan->RAP1A_melan->RAC1_melan->MAP2K6_melan->MAPK14_melan->ELK1_melan->CDKN1A_melan->Cell_cycle_arrest_melan	PTGER4_kerat->ADCY4_kerat->cAMP_kerat->PRKACA_kerat->CREB1_kerat->DUSP1_kerat->MAPK1_kerat->FOS_kerat->FOS_kerat:JUN_kerat->EDN1_kerat->EDNRB_melan->ADCY4_melan->cAMP_melan->RAP1A_melan->RAC1_melan->MAP2K6_melan->MAPK14_melan->ELK1_melan->CDKN1A_melan->Cell_cycle_arrest_melan	PTGER4_kerat->ADCY4_kerat->cAMP_kerat->PRKACA_kerat->CREB1_kerat->DUSP1_kerat->MAPK1_kerat->FOS_kerat->FOS_kerat:JUN_kerat->EDN1_kerat->EDNRB_melan->ADCY4_melan->cAMP_melan->RAP1A_melan->RAC1_melan->MAP2K6_melan->MAPK14_melan->ELK1_melan->CDKN1A_melan->Cell_cycle_arrest_melan
FAS_kerat	Eumelanin_melan	FAS_kerat->FAS:FADD_kerat->CASP8_kerat->CASP3_kerat->PRKCD_kerat->NFKB1_kerat->EDN1_kerat->EDNRB_melan->PLC_melan->DAG_melan->PRKCB_melan->TYR_melan->Eumelanin_melan	CASP8_kerat	FAS_kerat->FAS:FADD_kerat->CASP8_kerat->BID_kerat->CYCS_kerat->TFAP2A_kerat->SPTLC1_kerat->Ceramide_kerat->PLA2_kerat->Arachidonic_Acid_kerat->PGE2_kerat->PTGER1_melan->PLC_melan->DAG_melan->PRKCB_melan->TYR_melan->Eumelanin_melan	FAS_kerat->FAS:FADD_kerat->CASP8_kerat->CASP3_kerat->PRKCD_kerat->NFKB1_kerat->EDN1_kerat->EDNRB_melan->PLC_melan->DAG_melan->PRKCB_melan->TYR_melan->Eumelanin_melan	FAS_kerat->FAS:FADD_kerat->CASP8_kerat->CASP3_kerat->PRKCD_kerat->NFKB1_kerat->EDN1_kerat->EDNRB_melan->PLC_melan->DAG_melan->PRKCB_melan->TYR_melan->Eumelanin_melan	FAS_kerat->FAS:FADD_kerat->CASP8_kerat->CASP3_kerat->PRKCD_kerat->NFKB1_kerat->EDN1_kerat->EDNRB_melan->PLC_melan->DAG_melan->PRKCB_melan->TYR_melan->Eumelanin_melan	FAS_kerat->FAS:FADD_kerat->CASP8_kerat->CASP3_kerat->PRKCD_kerat->NFKB1_kerat->EDN1_kerat->EDNRB_melan->PLC_melan->DAG_melan->PRKCB_melan->TYR_melan->Eumelanin_melan	FAS_kerat->FAS:FADD_kerat->CASP8_kerat->CASP3_kerat->PRKCD_kerat->NFKB1_kerat->EDN1_kerat->EDNRB_melan->PLC_melan->DAG_melan->PRKCB_melan->TYR_melan->Eumelanin_melan	FAS_kerat->FAS:FADD_kerat->CASP8_kerat->CASP3_kerat->PRKCD_kerat->NFKB1_kerat->EDN1_kerat->EDNRB_melan->PLC_melan->DAG_melan->PRKCB_melan->TYR_melan->Eumelanin_melan	FAS_kerat->FAS:FADD_kerat->CASP8_kerat->CASP3_kerat->PRKCD_kerat->NFKB1_kerat->EDN1_kerat->EDNRB_melan->PLC_melan->DAG_melan->PRKCB_melan->TYR_melan->Eumelanin_melan	FAS_kerat->FAS:FADD_kerat->CASP8_kerat->CASP3_kerat->MAP3K1_kerat->MAP3K14_kerat->IKBKA_kerat->NFKB1_kerat->EDN1_kerat->EDNRB_melan->PLC_melan->DAG_melan->PRKCB_melan->TYR_melan->Eumelanin_melan	FAS_kerat->FAS:FADD_kerat->CASP8_kerat->CASP3_kerat->PRKCD_kerat->NFKB1_kerat->EDN1_kerat->EDNRB_melan->PLC_melan->DAG_melan->PRKCB_melan->TYR_melan->Eumelanin_melan	FAS_kerat->FAS:FADD_kerat->CASP8_kerat->BID_kerat->CYCS_kerat->TFAP2A_kerat->SPTLC1_kerat->Ceramide_kerat->PRKCZ_kerat->NFKB1_kerat->EDN1_kerat->EDNRB_melan->PLC_melan->DAG_melan->PRKCB_melan->TYR_melan->Eumelanin_melan	FAS_kerat->FAS:FADD_kerat->CASP8_kerat->CASP3_kerat->PRKCD_kerat->NFKB1_kerat->EDN1_kerat->EDNRB_melan->PLC_melan->DAG_melan->PRKCB_melan->TYR_melan->Eumelanin_melan	FAS_kerat->FAS:FADD_kerat->CASP8_kerat->CASP3_kerat->PRKCD_kerat->NFKB1_kerat->PTGS2_kerat->PGE2_kerat->PTGER1_melan->PLC_melan->DAG_melan->PRKCB_melan->TYR_melan->Eumelanin_melan	FAS_kerat->FAS:FADD_kerat->CASP8_kerat->CASP3_kerat->PRKCD_kerat->NFKB1_kerat->EDN1_kerat->EDNRB_melan->PLC_melan->DAG_melan->PRKCB_melan->TYR_melan->Eumelanin_melan	FAS_kerat->FAS:FADD_kerat->CASP8_kerat->CASP3_kerat->PRKCD_kerat->NFKB1_kerat->KITLG_kerat->KIT_melan->PIK3CA_melan->PDPK1_melan->AKT1_melan->CREB1_melan->MITF_melan->TYR_melan->Eumelanin_melan	FAS_kerat->FAS:FADD_kerat->CASP8_kerat->CASP3_kerat->PRKCD_kerat->NFKB1_kerat->EDN1_kerat->EDNRB_melan->PLC_melan->DAG_melan->PRKCB_melan->TYR_melan->Eumelanin_melan	FAS_kerat->FAS:FADD_kerat->CASP8_kerat->CASP3_kerat->PRKCD_kerat->NFKB1_kerat->KITLG_kerat->KIT_melan->PIK3CA_melan->PDPK1_melan->AKT1_melan->CREB1_melan->MITF_melan->TYR_melan->Eumelanin_melan	FAS_kerat->FAS:FADD_kerat->CASP8_kerat->CASP3_kerat->PRKCD_kerat->NFKB1_kerat->EDN1_kerat->EDNRB_melan->PLC_melan->DAG_melan->PRKCB_melan->TYR_melan->Eumelanin_melan	FAS_kerat->FAS:FADD_kerat->CASP8_kerat->CASP3_kerat->PRKCD_kerat->NFKB1_kerat->EDN1_kerat->EDNRB_melan->PLC_melan->DAG_melan->PRKCB_melan->TYR_melan->Eumelanin_melan	FAS_kerat->FAS:FADD_kerat->CASP8_kerat->CASP3_kerat->PRKCD_kerat->NFKB1_kerat->EDN1_kerat->EDNRB_melan->PLC_melan->DAG_melan->PRKCB_melan->TYR_melan->Eumelanin_melan	FAS_kerat->FAS:FADD_kerat->CASP8_kerat->CASP3_kerat->PRKCD_kerat->NFKB1_kerat->EDN1_kerat->EDNRB_melan->PLC_melan->DAG_melan->PRKCB_melan->TYR_melan->Eumelanin_melan	FAS_kerat->FAS:FADD_kerat->CASP8_kerat->CASP3_kerat->PRKCD_kerat->NFKB1_kerat->EDN1_kerat->EDNRB_melan->PLC_melan->DAG_melan->PRKCB_melan->TYR_melan->Eumelanin_melan	FAS_kerat->FAS:FADD_kerat->CASP8_kerat->CASP3_kerat->PRKCD_kerat->NFKB1_kerat->KITLG_kerat->KIT_melan->PIK3CA_melan->PDPK1_melan->AKT1_melan->CREB1_melan->MITF_melan->TYRP1_melan->Indole_5_6_quinone_carboxylic_acid_melan->Eumelanin_melan	FAS_kerat->FAS:FADD_kerat->CASP8_kerat->CASP3_kerat->PRKCD_kerat->NFKB1_kerat->EDN1_kerat->EDNRB_melan->PLC_melan->DAG_melan->PRKCB_melan->TYR_melan->Eumelanin_melan	FAS_kerat->FAS:FADD_kerat->CASP8_kerat->CASP3_kerat->PRKCD_kerat->NFKB1_kerat->EDN1_kerat->EDNRB_melan->PLC_melan->DAG_melan->PRKCB_melan->TYR_melan->Eumelanin_melan	FAS_kerat->FAS:FADD_kerat->CASP8_kerat->CASP3_kerat->PRKCD_kerat->NFKB1_kerat->EDN1_kerat->EDNRB_melan->PLC_melan->DAG_melan->PRKCB_melan->TYR_melan->Eumelanin_melan	FAS_kerat->FAS:FADD_kerat->CASP8_kerat->CASP3_kerat->PRKCD_kerat->NFKB1_kerat->EDN1_kerat->EDNRB_melan->PLC_melan->DAG_melan->PRKCB_melan->TYR_melan->Eumelanin_melan	FAS_kerat->FAS:FADD_kerat->CASP8_kerat->CASP3_kerat->PRKCD_kerat->NFKB1_kerat->EDN1_kerat->EDNRB_melan->PLC_melan->DAG_melan->PRKCB_melan->TYR_melan->Eumelanin_melan	NO PATH	FAS_kerat->FAS:FADD_kerat->CASP8_kerat->CASP3_kerat->PRKCD_kerat->NFKB1_kerat->EDN1_kerat->EDNRB_melan->PLC_melan->DAG_melan->PRKCB_melan->TYR_melan->Eumelanin_melan	FAS_kerat->FAS:FADD_kerat->CASP8_kerat->CASP3_kerat->PRKCD_kerat->NFKB1_kerat->EDN1_kerat->EDNRB_melan->PLC_melan->DAG_melan->PRKCB_melan->TYR_melan->Eumelanin_melan	FAS_kerat->FAS:FADD_kerat->CASP8_kerat->CASP3_kerat->PRKCD_kerat->NFKB1_kerat->EDN1_kerat->EDNRB_melan->PLC_melan->DAG_melan->PRKCB_melan->TYR_melan->Eumelanin_melan	FAS_kerat->FAS:FADD_kerat->CASP8_kerat->CASP3_kerat->PRKCD_kerat->NFKB1_kerat->EDN1_kerat->EDNRB_melan->PLC_melan->DAG_melan->PRKCB_melan->TYR_melan->Eumelanin_melan
FAS_kerat	Pheomelanin_melan	FAS_kerat->FAS:FADD_kerat->CASP8_kerat->CASP3_kerat->PRKCD_kerat->NFKB1_kerat->EDN1_kerat->EDNRB_melan->PLC_melan->DAG_melan->PRKCB_melan->TYR_melan->DOPAquinone_melan->Glutathionyl_DOPA_melan->Pheomelanin_melan	CASP8_kerat;TYR_melan	FAS_kerat->FAS:FADD_kerat->CASP8_kerat->BID_kerat->CYCS_kerat->TFAP2A_kerat->SPTLC1_kerat->Ceramide_kerat->PLA2_kerat->Arachidonic_Acid_kerat->PGE2_kerat->PTGER1_melan->PLC_melan->DAG_melan->PRKCB_melan->TYR_melan->DOPAquinone_melan->Glutathionyl_DOPA_melan->Pheomelanin_melan	FAS_kerat->FAS:FADD_kerat->CASP8_kerat->CASP3_kerat->PRKCD_kerat->NFKB1_kerat->EDN1_kerat->EDNRB_melan->PLC_melan->DAG_melan->PRKCB_melan->TYR_melan->DOPAquinone_melan->Glutathionyl_DOPA_melan->Pheomelanin_melan	FAS_kerat->FAS:FADD_kerat->CASP8_kerat->CASP3_kerat->PRKCD_kerat->NFKB1_kerat->EDN1_kerat->EDNRB_melan->PLC_melan->DAG_melan->PRKCB_melan->TYR_melan->DOPAquinone_melan->Cysteinyl_DOPA_melan->Pheomelanin_melan	FAS_kerat->FAS:FADD_kerat->CASP8_kerat->CASP3_kerat->PRKCD_kerat->NFKB1_kerat->EDN1_kerat->EDNRB_melan->PLC_melan->DAG_melan->PRKCB_melan->TYR_melan->DOPAquinone_melan->Cysteinyl_DOPA_melan->Pheomelanin_melan	FAS_kerat->FAS:FADD_kerat->CASP8_kerat->CASP3_kerat->PRKCD_kerat->NFKB1_kerat->EDN1_kerat->EDNRB_melan->PLC_melan->DAG_melan->PRKCB_melan->TYR_melan->DOPAquinone_melan->Cysteinyl_DOPA_melan->Pheomelanin_melan	FAS_kerat->FAS:FADD_kerat->CASP8_kerat->CASP3_kerat->PRKCD_kerat->NFKB1_kerat->EDN1_kerat->EDNRB_melan->PLC_melan->DAG_melan->PRKCB_melan->TYR_melan->DOPAquinone_melan->Cysteinyl_DOPA_melan->Pheomelanin_melan	FAS_kerat->FAS:FADD_kerat->CASP8_kerat->CASP3_kerat->PRKCD_kerat->NFKB1_kerat->EDN1_kerat->EDNRB_melan->PLC_melan->DAG_melan->PRKCB_melan->TYR_melan->DOPAquinone_melan->Cysteinyl_DOPA_melan->Pheomelanin_melan	FAS_kerat->FAS:FADD_kerat->CASP8_kerat->CASP3_kerat->PRKCD_kerat->NFKB1_kerat->EDN1_kerat->EDNRB_melan->PLC_melan->DAG_melan->PRKCB_melan->TYR_melan->DOPAquinone_melan->Cysteinyl_DOPA_melan->Pheomelanin_melan	FAS_kerat->FAS:FADD_kerat->CASP8_kerat->CASP3_kerat->MAP3K1_kerat->MAP3K14_kerat->IKBKA_kerat->NFKB1_kerat->EDN1_kerat->EDNRB_melan->PLC_melan->DAG_melan->PRKCB_melan->TYR_melan->DOPAquinone_melan->Cysteinyl_DOPA_melan->Pheomelanin_melan	FAS_kerat->FAS:FADD_kerat->CASP8_kerat->CASP3_kerat->PRKCD_kerat->NFKB1_kerat->EDN1_kerat->EDNRB_melan->PLC_melan->DAG_melan->PRKCB_melan->TYR_melan->DOPAquinone_melan->Glutathionyl_DOPA_melan->Pheomelanin_melan	FAS_kerat->FAS:FADD_kerat->CASP8_kerat->BID_kerat->CYCS_kerat->TFAP2A_kerat->SPTLC1_kerat->Ceramide_kerat->PRKCZ_kerat->NFKB1_kerat->EDN1_kerat->EDNRB_melan->PLC_melan->DAG_melan->PRKCB_melan->TYR_melan->DOPAquinone_melan->Cysteinyl_DOPA_melan->Pheomelanin_melan	FAS_kerat->FAS:FADD_kerat->CASP8_kerat->CASP3_kerat->PRKCD_kerat->NFKB1_kerat->EDN1_kerat->EDNRB_melan->PLC_melan->DAG_melan->PRKCB_melan->TYR_melan->DOPAquinone_melan->Cysteinyl_DOPA_melan->Pheomelanin_melan	FAS_kerat->FAS:FADD_kerat->CASP8_kerat->CASP3_kerat->PRKCD_kerat->NFKB1_kerat->PTGS2_kerat->PGE2_kerat->PTGER1_melan->PLC_melan->DAG_melan->PRKCB_melan->TYR_melan->DOPAquinone_melan->Glutathionyl_DOPA_melan->Pheomelanin_melan	FAS_kerat->FAS:FADD_kerat->CASP8_kerat->CASP3_kerat->PRKCD_kerat->NFKB1_kerat->EDN1_kerat->EDNRB_melan->PLC_melan->DAG_melan->PRKCB_melan->TYR_melan->DOPAquinone_melan->Cysteinyl_DOPA_melan->Pheomelanin_melan	FAS_kerat->FAS:FADD_kerat->CASP8_kerat->CASP3_kerat->PRKCD_kerat->NFKB1_kerat->KITLG_kerat->KIT_melan->PIK3CA_melan->PDPK1_melan->AKT1_melan->CREB1_melan->MITF_melan->TYR_melan->DOPAquinone_melan->Glutathionyl_DOPA_melan->Pheomelanin_melan	FAS_kerat->FAS:FADD_kerat->CASP8_kerat->CASP3_kerat->PRKCD_kerat->NFKB1_kerat->EDN1_kerat->EDNRB_melan->PLC_melan->DAG_melan->PRKCB_melan->TYR_melan->DOPAquinone_melan->Glutathionyl_DOPA_melan->Pheomelanin_melan	FAS_kerat->FAS:FADD_kerat->CASP8_kerat->CASP3_kerat->PRKCD_kerat->NFKB1_kerat->KITLG_kerat->KIT_melan->PIK3CA_melan->PDPK1_melan->AKT1_melan->CREB1_melan->MITF_melan->TYR_melan->DOPAquinone_melan->Cysteinyl_DOPA_melan->Pheomelanin_melan	FAS_kerat->FAS:FADD_kerat->CASP8_kerat->CASP3_kerat->PRKCD_kerat->NFKB1_kerat->EDN1_kerat->EDNRB_melan->PLC_melan->DAG_melan->PRKCB_melan->TYR_melan->DOPAquinone_melan->Glutathionyl_DOPA_melan->Pheomelanin_melan	FAS_kerat->FAS:FADD_kerat->CASP8_kerat->CASP3_kerat->PRKCD_kerat->NFKB1_kerat->EDN1_kerat->EDNRB_melan->PLC_melan->DAG_melan->PRKCB_melan->TYR_melan->DOPAquinone_melan->Cysteinyl_DOPA_melan->Pheomelanin_melan	FAS_kerat->FAS:FADD_kerat->CASP8_kerat->CASP3_kerat->PRKCD_kerat->NFKB1_kerat->EDN1_kerat->EDNRB_melan->PLC_melan->DAG_melan->PRKCB_melan->TYR_melan->DOPAquinone_melan->Cysteinyl_DOPA_melan->Pheomelanin_melan	FAS_kerat->FAS:FADD_kerat->CASP8_kerat->CASP3_kerat->PRKCD_kerat->NFKB1_kerat->EDN1_kerat->EDNRB_melan->PLC_melan->DAG_melan->PRKCB_melan->TYR_melan->DOPAquinone_melan->Glutathionyl_DOPA_melan->Pheomelanin_melan	FAS_kerat->FAS:FADD_kerat->CASP8_kerat->CASP3_kerat->PRKCD_kerat->NFKB1_kerat->EDN1_kerat->EDNRB_melan->PLC_melan->DAG_melan->PRKCB_melan->TYR_melan->DOPAquinone_melan->Cysteinyl_DOPA_melan->Pheomelanin_melan	NO PATH	FAS_kerat->FAS:FADD_kerat->CASP8_kerat->CASP3_kerat->PRKCD_kerat->NFKB1_kerat->EDN1_kerat->EDNRB_melan->PLC_melan->DAG_melan->PRKCB_melan->TYR_melan->DOPAquinone_melan->Cysteinyl_DOPA_melan->Pheomelanin_melan	FAS_kerat->FAS:FADD_kerat->CASP8_kerat->CASP3_kerat->PRKCD_kerat->NFKB1_kerat->EDN1_kerat->EDNRB_melan->PLC_melan->DAG_melan->PRKCB_melan->TYR_melan->DOPAquinone_melan->Glutathionyl_DOPA_melan->Pheomelanin_melan	FAS_kerat->FAS:FADD_kerat->CASP8_kerat->CASP3_kerat->PRKCD_kerat->NFKB1_kerat->EDN1_kerat->EDNRB_melan->PLC_melan->DAG_melan->PRKCB_melan->TYR_melan->DOPAquinone_melan->Cysteinyl_DOPA_melan->Pheomelanin_melan	FAS_kerat->FAS:FADD_kerat->CASP8_kerat->CASP3_kerat->PRKCD_kerat->NFKB1_kerat->EDN1_kerat->EDNRB_melan->PLC_melan->DAG_melan->PRKCB_melan->TYR_melan->DOPAquinone_melan->Glutathionyl_DOPA_melan->Pheomelanin_melan	FAS_kerat->FAS:FADD_kerat->CASP8_kerat->CASP3_kerat->PRKCD_kerat->NFKB1_kerat->EDN1_kerat->EDNRB_melan->PLC_melan->DAG_melan->PRKCB_melan->TYR_melan->DOPAquinone_melan->Cysteinyl_DOPA_melan->Pheomelanin_melan	NO PATH	FAS_kerat->FAS:FADD_kerat->CASP8_kerat->CASP3_kerat->PRKCD_kerat->NFKB1_kerat->EDN1_kerat->EDNRB_melan->PLC_melan->DAG_melan->PRKCB_melan->TYR_melan->DOPAquinone_melan->Cysteinyl_DOPA_melan->Pheomelanin_melan	FAS_kerat->FAS:FADD_kerat->CASP8_kerat->CASP3_kerat->PRKCD_kerat->NFKB1_kerat->EDN1_kerat->EDNRB_melan->PLC_melan->DAG_melan->PRKCB_melan->TYR_melan->DOPAquinone_melan->Cysteinyl_DOPA_melan->Pheomelanin_melan	FAS_kerat->FAS:FADD_kerat->CASP8_kerat->CASP3_kerat->PRKCD_kerat->NFKB1_kerat->EDN1_kerat->EDNRB_melan->PLC_melan->DAG_melan->PRKCB_melan->TYR_melan->DOPAquinone_melan->Cysteinyl_DOPA_melan->Pheomelanin_melan	FAS_kerat->FAS:FADD_kerat->CASP8_kerat->CASP3_kerat->PRKCD_kerat->NFKB1_kerat->EDN1_kerat->EDNRB_melan->PLC_melan->DAG_melan->PRKCB_melan->TYR_melan->DOPAquinone_melan->Cysteinyl_DOPA_melan->Pheomelanin_melan
FAS_kerat	Dendrite_formation_melan	FAS_kerat->FAS:FADD_kerat->CASP8_kerat->CASP3_kerat->PRKCD_kerat->NFKB1_kerat->KITLG_kerat->KIT_melan->PIK3CA_melan->RAC1_melan->RAC1:PARD6A:CDC42_melan->PRKCZ_melan->Dendrite_formation_melan	CASP8_kerat; RAC1_melan	FAS_kerat->FAS:FADD_kerat->CASP8_kerat->CASP3_kerat->DFFB:DFFA_kerat->DFFB_kerat->DNA_Damage_kerat->TP53_kerat->alpha_MSH_kerat->MC1R_melan->ADCY4_melan->cAMP_melan->RAP1A_melan->RAC1_melan->RAC1:PARD6A:CDC42_melan->PRKCZ_melan->Dendrite_formation_melan	FAS_kerat->FAS:FADD_kerat->CASP8_kerat->CASP3_kerat->PRKCD_kerat->NFKB1_kerat->KITLG_kerat->KIT_melan->PIK3CA_melan->RAC1_melan->RAC1:PARD6A:CDC42_melan->PRKCZ_melan->Dendrite_formation_melan	FAS_kerat->FAS:FADD_kerat->CASP8_kerat->CASP3_kerat->PRKCD_kerat->NFKB1_kerat->KITLG_kerat->KIT_melan->PIK3CA_melan->RAC1_melan->RAC1:PARD6A:CDC42_melan->PRKCZ_melan->Dendrite_formation_melan	FAS_kerat->FAS:FADD_kerat->CASP8_kerat->CASP3_kerat->PRKCD_kerat->NFKB1_kerat->KITLG_kerat->KIT_melan->PIK3CA_melan->RAC1_melan->RAC1:PARD6A:CDC42_melan->PRKCZ_melan->Dendrite_formation_melan	FAS_kerat->FAS:FADD_kerat->CASP8_kerat->CASP3_kerat->PRKCD_kerat->NFKB1_kerat->KITLG_kerat->KIT_melan->PIK3CA_melan->RAC1_melan->RAC1:PARD6A:CDC42_melan->PRKCZ_melan->Dendrite_formation_melan	FAS_kerat->FAS:FADD_kerat->CASP8_kerat->CASP3_kerat->PRKCD_kerat->NFKB1_kerat->EDN1_kerat->EDNRB_melan->ADCY4_melan->cAMP_melan->RAP1A_melan->RAC1_melan->RAC1:PARD6A:CDC42_melan->PRKCZ_melan->Dendrite_formation_melan	FAS_kerat->FAS:FADD_kerat->CASP8_kerat->CASP3_kerat->PRKCD_kerat->NFKB1_kerat->KITLG_kerat->KIT_melan->PIK3CA_melan->RAC1_melan->RAC1:PARD6A:CDC42_melan->PRKCZ_melan->Dendrite_formation_melan	FAS_kerat->FAS:FADD_kerat->CASP8_kerat->CASP3_kerat->PRKCD_kerat->NFKB1_kerat->KITLG_kerat->KIT_melan->PIK3CA_melan->RAC1_melan->RAC1:PARD6A:CDC42_melan->PRKCZ_melan->Dendrite_formation_melan	FAS_kerat->FAS:FADD_kerat->CASP8_kerat->CASP3_kerat->MAP3K1_kerat->MAP3K14_kerat->IKBKA_kerat->NFKB1_kerat->KITLG_kerat->KIT_melan->PIK3CA_melan->RAC1_melan->RAC1:PARD6A:CDC42_melan->PRKCZ_melan->Dendrite_formation_melan	FAS_kerat->FAS:FADD_kerat->CASP8_kerat->CASP3_kerat->PRKCD_kerat->NFKB1_kerat->KITLG_kerat->KIT_melan->PIK3CA_melan->RAC1_melan->RAC1:PARD6A:CDC42_melan->PRKCZ_melan->Dendrite_formation_melan	FAS_kerat->FAS:FADD_kerat->CASP8_kerat->BID_kerat->CYCS_kerat->TFAP2A_kerat->SPTLC1_kerat->Ceramide_kerat->PRKCZ_kerat->NFKB1_kerat->KITLG_kerat->KIT_melan->PIK3CA_melan->RAC1_melan->RAC1:PARD6A:CDC42_melan->PRKCZ_melan->Dendrite_formation_melan	FAS_kerat->FAS:FADD_kerat->CASP8_kerat->CASP3_kerat->PRKCD_kerat->NFKB1_kerat->EDN1_kerat->EDNRB_melan->ADCY4_melan->cAMP_melan->RAP1A_melan->RAC1_melan->RAC1:PARD6A:CDC42_melan->PRKCZ_melan->Dendrite_formation_melan	FAS_kerat->FAS:FADD_kerat->CASP8_kerat->CASP3_kerat->PRKCD_kerat->NFKB1_kerat->KITLG_kerat->KIT_melan->PIK3CA_melan->RAC1_melan->RAC1:PARD6A:CDC42_melan->PRKCZ_melan->Dendrite_formation_melan	FAS_kerat->FAS:FADD_kerat->CASP8_kerat->CASP3_kerat->PRKCD_kerat->NFKB1_kerat->KITLG_kerat->KIT_melan->PIK3CA_melan->RAC1_melan->RAC1:PARD6A:CDC42_melan->PRKCZ_melan->Dendrite_formation_melan	FAS_kerat->FAS:FADD_kerat->CASP8_kerat->CASP3_kerat->PRKCD_kerat->NFKB1_kerat->KITLG_kerat->KIT_melan->PIK3CA_melan->RAC1_melan->RAC1:PARD6A:CDC42_melan->PRKCZ_melan->Dendrite_formation_melan	FAS_kerat->FAS:FADD_kerat->CASP8_kerat->CASP3_kerat->PRKCD_kerat->NFKB1_kerat->KITLG_kerat->KIT_melan->PIK3CA_melan->RAC1_melan->RAC1:PARD6A:CDC42_melan->PRKCZ_melan->Dendrite_formation_melan	FAS_kerat->FAS:FADD_kerat->CASP8_kerat->CASP3_kerat->PRKCD_kerat->NFKB1_kerat->KITLG_kerat->KIT_melan->PIK3CA_melan->RAC1_melan->RAC1:PARD6A:CDC42_melan->PRKCZ_melan->Dendrite_formation_melan	FAS_kerat->FAS:FADD_kerat->CASP8_kerat->CASP3_kerat->PRKCD_kerat->NFKB1_kerat->KITLG_kerat->KIT_melan->PIK3CA_melan->RAC1_melan->RAC1:PARD6A:CDC42_melan->PRKCZ_melan->Dendrite_formation_melan	FAS_kerat->FAS:FADD_kerat->CASP8_kerat->CASP3_kerat->PRKCD_kerat->NFKB1_kerat->KITLG_kerat->KIT_melan->PIK3CA_melan->RAC1_melan->RAC1:PARD6A:CDC42_melan->PRKCZ_melan->Dendrite_formation_melan	FAS_kerat->FAS:FADD_kerat->CASP8_kerat->CASP3_kerat->PRKCD_kerat->NFKB1_kerat->KITLG_kerat->KIT_melan->PIK3CA_melan->RAC1_melan->RAC1:PARD6A:CDC42_melan->PRKCZ_melan->Dendrite_formation_melan	FAS_kerat->FAS:FADD_kerat->CASP8_kerat->CASP3_kerat->PRKCD_kerat->NFKB1_kerat->KITLG_kerat->KIT_melan->PIK3CA_melan->RAC1_melan->RAC1:PARD6A:CDC42_melan->PRKCZ_melan->Dendrite_formation_melan	NO PATH	FAS_kerat->FAS:FADD_kerat->CASP8_kerat->CASP3_kerat->PRKCD_kerat->NFKB1_kerat->KITLG_kerat->KIT_melan->PIK3CA_melan->RAC1_melan->RAC1:PARD6A:CDC42_melan->PRKCZ_melan->Dendrite_formation_melan	FAS_kerat->FAS:FADD_kerat->CASP8_kerat->CASP3_kerat->PRKCD_kerat->NFKB1_kerat->KITLG_kerat->KIT_melan->PIK3CA_melan->RAC1_melan->RAC1:PARD6A:CDC42_melan->PRKCZ_melan->Dendrite_formation_melan	FAS_kerat->FAS:FADD_kerat->CASP8_kerat->CASP3_kerat->PRKCD_kerat->NFKB1_kerat->KITLG_kerat->KIT_melan->PIK3CA_melan->RAC1_melan->RAC1:PARD6A:CDC42_melan->PRKCZ_melan->Dendrite_formation_melan	FAS_kerat->FAS:FADD_kerat->CASP8_kerat->CASP3_kerat->PRKCD_kerat->NFKB1_kerat->KITLG_kerat->KIT_melan->PIK3CA_melan->RAC1_melan->RAC1:PARD6A:CDC42_melan->PRKCZ_melan->Dendrite_formation_melan	FAS_kerat->FAS:FADD_kerat->CASP8_kerat->CASP3_kerat->PRKCD_kerat->NFKB1_kerat->KITLG_kerat->KIT_melan->PIK3CA_melan->RAC1_melan->RAC1:PARD6A:CDC42_melan->PRKCZ_melan->Dendrite_formation_melan	FAS_kerat->FAS:FADD_kerat->CASP8_kerat->CASP3_kerat->PRKCD_kerat->NFKB1_kerat->KITLG_kerat->KIT_melan->PIK3CA_melan->RAC1_melan->RAC1:PARD6A:CDC42_melan->PRKCZ_melan->Dendrite_formation_melan	NO PATH	FAS_kerat->FAS:FADD_kerat->CASP8_kerat->CASP3_kerat->PRKCD_kerat->NFKB1_kerat->KITLG_kerat->KIT_melan->PIK3CA_melan->RAC1_melan->RAC1:PARD6A:CDC42_melan->PRKCZ_melan->Dendrite_formation_melan	FAS_kerat->FAS:FADD_kerat->CASP8_kerat->CASP3_kerat->PRKCD_kerat->NFKB1_kerat->KITLG_kerat->KIT_melan->PIK3CA_melan->RAC1_melan->RAC1:PARD6A:CDC42_melan->PRKCZ_melan->Dendrite_formation_melan	FAS_kerat->FAS:FADD_kerat->CASP8_kerat->CASP3_kerat->PRKCD_kerat->NFKB1_kerat->KITLG_kerat->KIT_melan->PIK3CA_melan->RAC1_melan->RAC1:PARD6A:CDC42_melan->PRKCZ_melan->Dendrite_formation_melan	FAS_kerat->FAS:FADD_kerat->CASP8_kerat->CASP3_kerat->PRKCD_kerat->NFKB1_kerat->KITLG_kerat->KIT_melan->PIK3CA_melan->RAC1_melan->RAC1:PARD6A:CDC42_melan->PRKCZ_melan->Dendrite_formation_melan
FAS_kerat	Melanosome_phagocytosis_kerat	FAS_kerat->FAS:FADD_kerat->CASP8_kerat->CASP3_kerat->PRKCD_kerat->NFKB1_kerat->F2RL1_kerat->RHOA_kerat->Melanosome_phagocytosis_kerat	NFKB1_kerat;CASP8_kerat;F2RL1_kerat	NO PATH	FAS_kerat->FAS:FADD_kerat->CASP8_kerat->CASP3_kerat->PRKCD_kerat->NFKB1_kerat->F2RL1_kerat->RHOA_kerat->Melanosome_phagocytosis_kerat	FAS_kerat->FAS:FADD_kerat->CASP8_kerat->CASP3_kerat->PRKCD_kerat->NFKB1_kerat->F2RL1_kerat->RHOA_kerat->Melanosome_phagocytosis_kerat	FAS_kerat->FAS:FADD_kerat->CASP8_kerat->CASP3_kerat->PRKCD_kerat->NFKB1_kerat->F2RL1_kerat->RHOA_kerat->Melanosome_phagocytosis_kerat	FAS_kerat->FAS:FADD_kerat->CASP8_kerat->CASP3_kerat->PRKCD_kerat->NFKB1_kerat->F2RL1_kerat->RHOA_kerat->Melanosome_phagocytosis_kerat	FAS_kerat->FAS:FADD_kerat->CASP8_kerat->CASP3_kerat->PRKCD_kerat->NFKB1_kerat->F2RL1_kerat->RHOA_kerat->Melanosome_phagocytosis_kerat	FAS_kerat->FAS:FADD_kerat->CASP8_kerat->CASP3_kerat->PRKCD_kerat->NFKB1_kerat->F2RL1_kerat->RHOA_kerat->Melanosome_phagocytosis_kerat	FAS_kerat->FAS:FADD_kerat->CASP8_kerat->CASP3_kerat->PRKCD_kerat->NFKB1_kerat->F2RL1_kerat->RHOA_kerat->Melanosome_phagocytosis_kerat	FAS_kerat->FAS:FADD_kerat->CASP8_kerat->CASP3_kerat->MAP3K1_kerat->MAP3K14_kerat->IKBKA_kerat->NFKB1_kerat->F2RL1_kerat->RHOA_kerat->Melanosome_phagocytosis_kerat	FAS_kerat->FAS:FADD_kerat->CASP8_kerat->CASP3_kerat->PRKCD_kerat->NFKB1_kerat->F2RL1_kerat->RHOA_kerat->Melanosome_phagocytosis_kerat	FAS_kerat->FAS:FADD_kerat->CASP8_kerat->BID_kerat->CYCS_kerat->TFAP2A_kerat->SPTLC1_kerat->Ceramide_kerat->PRKCZ_kerat->NFKB1_kerat->F2RL1_kerat->RHOA_kerat->Melanosome_phagocytosis_kerat	FAS_kerat->FAS:FADD_kerat->CASP8_kerat->CASP3_kerat->PRKCD_kerat->NFKB1_kerat->F2RL1_kerat->RHOA_kerat->Melanosome_phagocytosis_kerat	FAS_kerat->FAS:FADD_kerat->CASP8_kerat->CASP3_kerat->PRKCD_kerat->NFKB1_kerat->F2RL1_kerat->RHOA_kerat->Melanosome_phagocytosis_kerat	FAS_kerat->FAS:FADD_kerat->CASP8_kerat->CASP3_kerat->PRKCD_kerat->NFKB1_kerat->F2RL1_kerat->RHOA_kerat->Melanosome_phagocytosis_kerat	FAS_kerat->FAS:FADD_kerat->CASP8_kerat->CASP3_kerat->PRKCD_kerat->NFKB1_kerat->F2RL1_kerat->RHOA_kerat->Melanosome_phagocytosis_kerat	FAS_kerat->FAS:FADD_kerat->CASP8_kerat->CASP3_kerat->PRKCD_kerat->NFKB1_kerat->F2RL1_kerat->RHOA_kerat->Melanosome_phagocytosis_kerat	FAS_kerat->FAS:FADD_kerat->CASP8_kerat->CASP3_kerat->PRKCD_kerat->NFKB1_kerat->F2RL1_kerat->RHOA_kerat->Melanosome_phagocytosis_kerat	FAS_kerat->FAS:FADD_kerat->CASP8_kerat->CASP3_kerat->PRKCD_kerat->NFKB1_kerat->F2RL1_kerat->RHOA_kerat->Melanosome_phagocytosis_kerat	FAS_kerat->FAS:FADD_kerat->CASP8_kerat->CASP3_kerat->PRKCD_kerat->NFKB1_kerat->F2RL1_kerat->RHOA_kerat->Melanosome_phagocytosis_kerat	FAS_kerat->FAS:FADD_kerat->CASP8_kerat->CASP3_kerat->PRKCD_kerat->NFKB1_kerat->F2RL1_kerat->RHOA_kerat->Melanosome_phagocytosis_kerat	FAS_kerat->FAS:FADD_kerat->CASP8_kerat->CASP3_kerat->PRKCD_kerat->NFKB1_kerat->F2RL1_kerat->RHOA_kerat->Melanosome_phagocytosis_kerat	FAS_kerat->FAS:FADD_kerat->CASP8_kerat->CASP3_kerat->PRKCD_kerat->NFKB1_kerat->F2RL1_kerat->RHOA_kerat->Melanosome_phagocytosis_kerat	FAS_kerat->FAS:FADD_kerat->CASP8_kerat->CASP3_kerat->PRKCD_kerat->NFKB1_kerat->F2RL1_kerat->RHOA_kerat->Melanosome_phagocytosis_kerat	FAS_kerat->FAS:FADD_kerat->CASP8_kerat->CASP3_kerat->PRKCD_kerat->NFKB1_kerat->F2RL1_kerat->RHOA_kerat->Melanosome_phagocytosis_kerat	FAS_kerat->FAS:FADD_kerat->CASP8_kerat->CASP3_kerat->PRKCD_kerat->NFKB1_kerat->F2RL1_kerat->RHOA_kerat->Melanosome_phagocytosis_kerat	FAS_kerat->FAS:FADD_kerat->CASP8_kerat->CASP3_kerat->PRKCD_kerat->NFKB1_kerat->F2RL1_kerat->RHOA_kerat->Melanosome_phagocytosis_kerat	FAS_kerat->FAS:FADD_kerat->CASP8_kerat->CASP3_kerat->PRKCD_kerat->NFKB1_kerat->F2RL1_kerat->RHOA_kerat->Melanosome_phagocytosis_kerat	NO PATH	NO PATH	FAS_kerat->FAS:FADD_kerat->CASP8_kerat->CASP3_kerat->PRKCD_kerat->NFKB1_kerat->F2RL1_kerat->RHOA_kerat->Melanosome_phagocytosis_kerat	FAS_kerat->FAS:FADD_kerat->CASP8_kerat->CASP3_kerat->PRKCD_kerat->NFKB1_kerat->F2RL1_kerat->RHOA_kerat->Melanosome_phagocytosis_kerat	FAS_kerat->FAS:FADD_kerat->CASP8_kerat->CASP3_kerat->PRKCD_kerat->NFKB1_kerat->F2RL1_kerat->RHOA_kerat->Melanosome_phagocytosis_kerat	FAS_kerat->FAS:FADD_kerat->CASP8_kerat->CASP3_kerat->PRKCD_kerat->NFKB1_kerat->F2RL1_kerat->RHOA_kerat->Melanosome_phagocytosis_kerat
FAS_kerat	Apoptosis_melan	FAS_kerat->FAS:FADD_kerat->CASP8_kerat->CASP3_kerat->PRKCD_kerat->NFKB1_kerat->KITLG_kerat->KIT_melan->PIK3CA_melan->PDPK1_melan->AKT1_melan->BAD_melan->CYCS_melan->Apoptosis_melan	CASP8_kerat	FAS_kerat->FAS:FADD_kerat->CASP8_kerat->CASP3_kerat->DFFB:DFFA_kerat->DFFB_kerat->DNA_Damage_kerat->TP53_kerat->alpha_MSH_kerat->MC1R_melan->ADCY4_melan->cAMP_melan->PRKACA_melan->CREB1_melan->BCL2_melan->BAX_melan->CYCS_melan->Apoptosis_melan	FAS_kerat->FAS:FADD_kerat->CASP8_kerat->CASP3_kerat->PRKCD_kerat->NFKB1_kerat->KITLG_kerat->KIT_melan->PIK3CA_melan->PDPK1_melan->AKT1_melan->BAD_melan->CYCS_melan->Apoptosis_melan	FAS_kerat->FAS:FADD_kerat->CASP8_kerat->CASP3_kerat->PRKCD_kerat->NFKB1_kerat->KITLG_kerat->KIT_melan->PIK3CA_melan->PDPK1_melan->AKT1_melan->BAD_melan->CYCS_melan->Apoptosis_melan	FAS_kerat->FAS:FADD_kerat->CASP8_kerat->CASP3_kerat->PRKCD_kerat->NFKB1_kerat->KITLG_kerat->KIT_melan->PIK3CA_melan->PDPK1_melan->AKT1_melan->BAD_melan->CYCS_melan->Apoptosis_melan	FAS_kerat->FAS:FADD_kerat->CASP8_kerat->CASP3_kerat->PRKCD_kerat->NFKB1_kerat->KITLG_kerat->KIT_melan->PIK3CA_melan->PDPK1_melan->AKT1_melan->BAD_melan->CYCS_melan->Apoptosis_melan	FAS_kerat->FAS:FADD_kerat->CASP8_kerat->CASP3_kerat->PRKCD_kerat->NFKB1_kerat->NOS2_kerat->Nitric_oxide_kerat->GUCY1A2_melan->cGMP_melan->PRKG1_melan->CREB1_melan->BCL2_melan->BAX_melan->CYCS_melan->Apoptosis_melan	FAS_kerat->FAS:FADD_kerat->CASP8_kerat->CASP3_kerat->PRKCD_kerat->NFKB1_kerat->KITLG_kerat->KIT_melan->PIK3CA_melan->RAC1_melan->MAP2K6_melan->MAPK14_melan->BAX_melan->CYCS_melan->Apoptosis_melan	FAS_kerat->FAS:FADD_kerat->CASP8_kerat->CASP3_kerat->PRKCD_kerat->NFKB1_kerat->KITLG_kerat->KIT_melan->PIK3CA_melan->PDPK1_melan->AKT1_melan->BAD_melan->CYCS_melan->Apoptosis_melan	FAS_kerat->FAS:FADD_kerat->CASP8_kerat->CASP3_kerat->MAP3K1_kerat->MAP3K14_kerat->IKBKA_kerat->NFKB1_kerat->KITLG_kerat->KIT_melan->PIK3CA_melan->PDPK1_melan->AKT1_melan->BAD_melan->CYCS_melan->Apoptosis_melan	FAS_kerat->FAS:FADD_kerat->CASP8_kerat->CASP3_kerat->PRKCD_kerat->NFKB1_kerat->KITLG_kerat->KIT_melan->PIK3CA_melan->PDPK1_melan->AKT1_melan->BAD_melan->CYCS_melan->Apoptosis_melan	FAS_kerat->FAS:FADD_kerat->CASP8_kerat->BID_kerat->CYCS_kerat->TFAP2A_kerat->SPTLC1_kerat->Ceramide_kerat->PRKCZ_kerat->NFKB1_kerat->KITLG_kerat->KIT_melan->PIK3CA_melan->PDPK1_melan->AKT1_melan->BAD_melan->CYCS_melan->Apoptosis_melan	FAS_kerat->FAS:FADD_kerat->CASP8_kerat->CASP3_kerat->PRKCD_kerat->NFKB1_kerat->NOS2_kerat->Nitric_oxide_kerat->GUCY1A2_melan->cGMP_melan->PRKG1_melan->CREB1_melan->BCL2_melan->BAX_melan->CYCS_melan->Apoptosis_melan	FAS_kerat->FAS:FADD_kerat->CASP8_kerat->CASP3_kerat->PRKCD_kerat->NFKB1_kerat->KITLG_kerat->KIT_melan->PIK3CA_melan->PDPK1_melan->AKT1_melan->BAD_melan->CYCS_melan->Apoptosis_melan	FAS_kerat->FAS:FADD_kerat->CASP8_kerat->CASP3_kerat->PRKCD_kerat->NFKB1_kerat->KITLG_kerat->KIT_melan->PIK3CA_melan->PDPK1_melan->AKT1_melan->BAD_melan->CYCS_melan->Apoptosis_melan	FAS_kerat->FAS:FADD_kerat->CASP8_kerat->CASP3_kerat->PRKCD_kerat->NFKB1_kerat->KITLG_kerat->KIT_melan->PIK3CA_melan->PDPK1_melan->AKT1_melan->BAD_melan->CYCS_melan->Apoptosis_melan	FAS_kerat->FAS:FADD_kerat->CASP8_kerat->CASP3_kerat->PRKCD_kerat->NFKB1_kerat->KITLG_kerat->KIT_melan->PIK3CA_melan->PDPK1_melan->AKT1_melan->BAD_melan->CYCS_melan->Apoptosis_melan	FAS_kerat->FAS:FADD_kerat->CASP8_kerat->CASP3_kerat->PRKCD_kerat->NFKB1_kerat->KITLG_kerat->KIT_melan->PIK3CA_melan->PDPK1_melan->AKT1_melan->BAD_melan->CYCS_melan->Apoptosis_melan	FAS_kerat->FAS:FADD_kerat->CASP8_kerat->CASP3_kerat->PRKCD_kerat->NFKB1_kerat->KITLG_kerat->KIT_melan->PIK3CA_melan->PDPK1_melan->AKT1_melan->BAD_melan->CYCS_melan->Apoptosis_melan	FAS_kerat->FAS:FADD_kerat->CASP8_kerat->CASP3_kerat->PRKCD_kerat->NFKB1_kerat->KITLG_kerat->KIT_melan->PIK3CA_melan->PDPK1_melan->AKT1_melan->BAD_melan->CYCS_melan->Apoptosis_melan	FAS_kerat->FAS:FADD_kerat->CASP8_kerat->CASP3_kerat->PRKCD_kerat->NFKB1_kerat->KITLG_kerat->KIT_melan->PIK3CA_melan->PDPK1_melan->AKT1_melan->BAD_melan->CYCS_melan->Apoptosis_melan	FAS_kerat->FAS:FADD_kerat->CASP8_kerat->CASP3_kerat->PRKCD_kerat->NFKB1_kerat->KITLG_kerat->KIT_melan->PIK3CA_melan->PDPK1_melan->AKT1_melan->BAD_melan->CYCS_melan->Apoptosis_melan	FAS_kerat->FAS:FADD_kerat->CASP8_kerat->CASP3_kerat->PRKCD_kerat->NFKB1_kerat->KITLG_kerat->KIT_melan->PIK3CA_melan->PDPK1_melan->AKT1_melan->BAD_melan->CYCS_melan->Apoptosis_melan	FAS_kerat->FAS:FADD_kerat->CASP8_kerat->CASP3_kerat->PRKCD_kerat->NFKB1_kerat->KITLG_kerat->KIT_melan->PIK3CA_melan->PDPK1_melan->AKT1_melan->BAD_melan->CYCS_melan->Apoptosis_melan	FAS_kerat->FAS:FADD_kerat->CASP8_kerat->CASP3_kerat->PRKCD_kerat->NFKB1_kerat->KITLG_kerat->KIT_melan->PIK3CA_melan->PDPK1_melan->AKT1_melan->BAD_melan->CYCS_melan->Apoptosis_melan	FAS_kerat->FAS:FADD_kerat->CASP8_kerat->CASP3_kerat->PRKCD_kerat->NFKB1_kerat->KITLG_kerat->KIT_melan->PIK3CA_melan->PDPK1_melan->AKT1_melan->BAD_melan->CYCS_melan->Apoptosis_melan	FAS_kerat->FAS:FADD_kerat->CASP8_kerat->CASP3_kerat->PRKCD_kerat->NFKB1_kerat->KITLG_kerat->KIT_melan->PIK3CA_melan->PDPK1_melan->AKT1_melan->BAD_melan->CYCS_melan->Apoptosis_melan	FAS_kerat->FAS:FADD_kerat->CASP8_kerat->CASP3_kerat->PRKCD_kerat->NFKB1_kerat->KITLG_kerat->KIT_melan->PIK3CA_melan->PDPK1_melan->AKT1_melan->BAD_melan->CYCS_melan->Apoptosis_melan	FAS_kerat->FAS:FADD_kerat->CASP8_kerat->CASP3_kerat->PRKCD_kerat->NFKB1_kerat->KITLG_kerat->KIT_melan->PIK3CA_melan->PDPK1_melan->AKT1_melan->BAD_melan->CYCS_melan->Apoptosis_melan	NO PATH	FAS_kerat->FAS:FADD_kerat->CASP8_kerat->CASP3_kerat->PRKCD_kerat->NFKB1_kerat->KITLG_kerat->KIT_melan->PIK3CA_melan->PDPK1_melan->AKT1_melan->BAD_melan->CYCS_melan->Apoptosis_melan	FAS_kerat->FAS:FADD_kerat->CASP8_kerat->CASP3_kerat->PRKCD_kerat->NFKB1_kerat->KITLG_kerat->KIT_melan->PIK3CA_melan->PDPK1_melan->AKT1_melan->BAD_melan->CYCS_melan->Apoptosis_melan	FAS_kerat->FAS:FADD_kerat->CASP8_kerat->CASP3_kerat->PRKCD_kerat->NFKB1_kerat->KITLG_kerat->KIT_melan->PIK3CA_melan->PDPK1_melan->AKT1_melan->BAD_melan->CYCS_melan->Apoptosis_melan	FAS_kerat->FAS:FADD_kerat->CASP8_kerat->CASP3_kerat->PRKCD_kerat->NFKB1_kerat->KITLG_kerat->KIT_melan->PIK3CA_melan->PDPK1_melan->AKT1_melan->BAD_melan->CYCS_melan->Apoptosis_melan
FAS_kerat	Cell_proliferation_melan	FAS_kerat->FAS:FADD_kerat->CASP8_kerat->CASP3_kerat->PRKCD_kerat->NFKB1_kerat->CSF2_kerat->CSF2RA_melan->CSF2RA:JAK1_melan->STAT3_melan->CCND1_melan->CDK4:CCND1_melan->Cell_proliferation_melan	CASP8_kerat	FAS_kerat->FAS:FADD_kerat->CASP8_kerat->CASP3_kerat->DFFB:DFFA_kerat->DFFB_kerat->DNA_Damage_kerat->TP53_kerat->alpha_MSH_kerat->MC1R_melan->ADCY4_melan->cAMP_melan->PRKACA_melan->CREB1_melan->MITF_melan->CDK4_melan->CDK4:CCND1_melan->Cell_proliferation_melan	FAS_kerat->FAS:FADD_kerat->CASP8_kerat->CASP3_kerat->PRKCD_kerat->NFKB1_kerat->CSF2_kerat->CSF2RA_melan->CSF2RA:JAK1_melan->STAT3_melan->CCND1_melan->CDK4:CCND1_melan->Cell_proliferation_melan	FAS_kerat->FAS:FADD_kerat->CASP8_kerat->CASP3_kerat->PRKCD_kerat->NFKB1_kerat->CSF2_kerat->CSF2RA_melan->CSF2RA:JAK1_melan->STAT3_melan->CCND1_melan->CDK4:CCND1_melan->Cell_proliferation_melan	FAS_kerat->FAS:FADD_kerat->CASP8_kerat->CASP3_kerat->PRKCD_kerat->NFKB1_kerat->CSF2_kerat->CSF2RA_melan->CSF2RA:JAK1_melan->STAT3_melan->CCND1_melan->CDK4:CCND1_melan->Cell_proliferation_melan	FAS_kerat->FAS:FADD_kerat->CASP8_kerat->CASP3_kerat->PRKCD_kerat->NFKB1_kerat->CSF2_kerat->CSF2RA_melan->CSF2RA:JAK1_melan->STAT3_melan->CCND1_melan->CDK4:CCND1_melan->Cell_proliferation_melan	FAS_kerat->FAS:FADD_kerat->CASP8_kerat->CASP3_kerat->PRKCD_kerat->NFKB1_kerat->CSF2_kerat->CSF2RA_melan->CSF2RA:JAK1_melan->STAT3_melan->CCND1_melan->CDK4:CCND1_melan->Cell_proliferation_melan	FAS_kerat->FAS:FADD_kerat->CASP8_kerat->CASP3_kerat->PRKCD_kerat->NFKB1_kerat->CSF2_kerat->CSF2RA_melan->CSF2RA:JAK1_melan->STAT3_melan->CCND1_melan->CDK4:CCND1_melan->Cell_proliferation_melan	FAS_kerat->FAS:FADD_kerat->CASP8_kerat->CASP3_kerat->PRKCD_kerat->NFKB1_kerat->CSF2_kerat->CSF2RA_melan->CSF2RA:JAK1_melan->STAT3_melan->CCND1_melan->CDK4:CCND1_melan->Cell_proliferation_melan	FAS_kerat->FAS:FADD_kerat->CASP8_kerat->CASP3_kerat->MAP3K1_kerat->MAP3K14_kerat->IKBKA_kerat->NFKB1_kerat->CSF2_kerat->CSF2RA_melan->CSF2RA:JAK1_melan->STAT3_melan->CCND1_melan->CDK4:CCND1_melan->Cell_proliferation_melan	FAS_kerat->FAS:FADD_kerat->CASP8_kerat->CASP3_kerat->PRKCD_kerat->NFKB1_kerat->CSF2_kerat->CSF2RA_melan->CSF2RA:JAK1_melan->STAT3_melan->CCND1_melan->CDK4:CCND1_melan->Cell_proliferation_melan	FAS_kerat->FAS:FADD_kerat->CASP8_kerat->BID_kerat->CYCS_kerat->TFAP2A_kerat->SPTLC1_kerat->Ceramide_kerat->PRKCZ_kerat->NFKB1_kerat->CSF2_kerat->CSF2RA_melan->CSF2RA:JAK1_melan->STAT3_melan->CCND1_melan->CDK4:CCND1_melan->Cell_proliferation_melan	FAS_kerat->FAS:FADD_kerat->CASP8_kerat->CASP3_kerat->PRKCD_kerat->NFKB1_kerat->CSF2_kerat->CSF2RA_melan->CSF2RA:JAK1_melan->STAT3_melan->CCND1_melan->CDK4:CCND1_melan->Cell_proliferation_melan	FAS_kerat->FAS:FADD_kerat->CASP8_kerat->CASP3_kerat->PRKCD_kerat->NFKB1_kerat->CSF2_kerat->CSF2RA_melan->CSF2RA:JAK1_melan->STAT3_melan->CCND1_melan->CDK4:CCND1_melan->Cell_proliferation_melan	FAS_kerat->FAS:FADD_kerat->CASP8_kerat->CASP3_kerat->PRKCD_kerat->NFKB1_kerat->CSF2_kerat->CSF2RA_melan->CSF2RA:JAK1_melan->STAT3_melan->CCND1_melan->CDK4:CCND1_melan->Cell_proliferation_melan	FAS_kerat->FAS:FADD_kerat->CASP8_kerat->CASP3_kerat->PRKCD_kerat->NFKB1_kerat->CSF2_kerat->CSF2RA_melan->CSF2RA:JAK1_melan->STAT3_melan->CCND1_melan->CDK4:CCND1_melan->Cell_proliferation_melan	FAS_kerat->FAS:FADD_kerat->CASP8_kerat->CASP3_kerat->PRKCD_kerat->NFKB1_kerat->CSF2_kerat->CSF2RA_melan->CSF2RA:JAK1_melan->STAT3_melan->CCND1_melan->CDK4:CCND1_melan->Cell_proliferation_melan	FAS_kerat->FAS:FADD_kerat->CASP8_kerat->CASP3_kerat->PRKCD_kerat->NFKB1_kerat->CSF2_kerat->CSF2RA_melan->CSF2RA:JAK1_melan->STAT3_melan->CCND1_melan->CDK4:CCND1_melan->Cell_proliferation_melan	FAS_kerat->FAS:FADD_kerat->CASP8_kerat->CASP3_kerat->PRKCD_kerat->NFKB1_kerat->CSF2_kerat->CSF2RA_melan->CSF2RA:JAK1_melan->STAT3_melan->CCND1_melan->CDK4:CCND1_melan->Cell_proliferation_melan	FAS_kerat->FAS:FADD_kerat->CASP8_kerat->CASP3_kerat->PRKCD_kerat->NFKB1_kerat->CSF2_kerat->CSF2RA_melan->CSF2RA:JAK1_melan->STAT3_melan->CCND1_melan->CDK4:CCND1_melan->Cell_proliferation_melan	FAS_kerat->FAS:FADD_kerat->CASP8_kerat->CASP3_kerat->PRKCD_kerat->NFKB1_kerat->CSF2_kerat->CSF2RA_melan->CSF2RA:JAK1_melan->STAT3_melan->CCND1_melan->CDK4:CCND1_melan->Cell_proliferation_melan	FAS_kerat->FAS:FADD_kerat->CASP8_kerat->CASP3_kerat->PRKCD_kerat->NFKB1_kerat->CSF2_kerat->CSF2RA_melan->CSF2RA:JAK1_melan->STAT3_melan->CCND1_melan->CDK4:CCND1_melan->Cell_proliferation_melan	FAS_kerat->FAS:FADD_kerat->CASP8_kerat->CASP3_kerat->PRKCD_kerat->NFKB1_kerat->CSF2_kerat->CSF2RA_melan->CSF2RA:JAK1_melan->STAT3_melan->CCND1_melan->CDK4:CCND1_melan->Cell_proliferation_melan	FAS_kerat->FAS:FADD_kerat->CASP8_kerat->CASP3_kerat->PRKCD_kerat->NFKB1_kerat->CSF2_kerat->CSF2RA_melan->CSF2RA:JAK1_melan->STAT3_melan->CCND1_melan->CDK4:CCND1_melan->Cell_proliferation_melan	FAS_kerat->FAS:FADD_kerat->CASP8_kerat->CASP3_kerat->PRKCD_kerat->NFKB1_kerat->CSF2_kerat->CSF2RA_melan->CSF2RA:JAK1_melan->STAT3_melan->CCND1_melan->CDK4:CCND1_melan->Cell_proliferation_melan	FAS_kerat->FAS:FADD_kerat->CASP8_kerat->CASP3_kerat->PRKCD_kerat->NFKB1_kerat->CSF2_kerat->CSF2RA_melan->CSF2RA:JAK1_melan->STAT3_melan->CCND1_melan->CDK4:CCND1_melan->Cell_proliferation_melan	FAS_kerat->FAS:FADD_kerat->CASP8_kerat->CASP3_kerat->PRKCD_kerat->NFKB1_kerat->CSF2_kerat->CSF2RA_melan->CSF2RA:JAK1_melan->STAT3_melan->CCND1_melan->CDK4:CCND1_melan->Cell_proliferation_melan	FAS_kerat->FAS:FADD_kerat->CASP8_kerat->CASP3_kerat->PRKCD_kerat->NFKB1_kerat->CSF2_kerat->CSF2RA_melan->CSF2RA:JAK1_melan->STAT3_melan->CCND1_melan->CDK4:CCND1_melan->Cell_proliferation_melan	FAS_kerat->FAS:FADD_kerat->CASP8_kerat->CASP3_kerat->PRKCD_kerat->NFKB1_kerat->CSF2_kerat->CSF2RA_melan->CSF2RA:JAK1_melan->STAT3_melan->CCND1_melan->CDK4:CCND1_melan->Cell_proliferation_melan	NO PATH	FAS_kerat->FAS:FADD_kerat->CASP8_kerat->CASP3_kerat->PRKCD_kerat->NFKB1_kerat->CSF2_kerat->CSF2RA_melan->CSF2RA:JAK1_melan->STAT3_melan->CCND1_melan->CDK4:CCND1_melan->Cell_proliferation_melan	FAS_kerat->FAS:FADD_kerat->CASP8_kerat->CASP3_kerat->PRKCD_kerat->NFKB1_kerat->CSF2_kerat->CSF2RA_melan->CSF2RA:JAK1_melan->STAT3_melan->CCND1_melan->CDK4:CCND1_melan->Cell_proliferation_melan	FAS_kerat->FAS:FADD_kerat->CASP8_kerat->CASP3_kerat->PRKCD_kerat->NFKB1_kerat->CSF2_kerat->CSF2RA_melan->CSF2RA:JAK1_melan->STAT3_melan->CCND1_melan->CDK4:CCND1_melan->Cell_proliferation_melan	FAS_kerat->FAS:FADD_kerat->CASP8_kerat->CASP3_kerat->PRKCD_kerat->NFKB1_kerat->CSF2_kerat->CSF2RA_melan->CSF2RA:JAK1_melan->STAT3_melan->CCND1_melan->CDK4:CCND1_melan->Cell_proliferation_melan
FAS_kerat	Melanosome_biogenesis	FAS_kerat->FAS:FADD_kerat->CASP8_kerat->CASP3_kerat->PRKCD_kerat->NFKB1_kerat->KITLG_kerat->KIT_melan->PIK3CA_melan->PDPK1_melan->AKT1_melan->CREB1_melan->MITF_melan->MLANA->Melanosome_biogenesis	MITF_melan;CASP8_kerat	FAS_kerat->FAS:FADD_kerat->CASP8_kerat->CASP3_kerat->DFFB:DFFA_kerat->DFFB_kerat->DNA_Damage_kerat->TP53_kerat->alpha_MSH_kerat->MC1R_melan->ADCY4_melan->cAMP_melan->PRKACA_melan->CREB1_melan->MITF_melan->OCA2->Melanosome_biogenesis	FAS_kerat->FAS:FADD_kerat->CASP8_kerat->CASP3_kerat->PRKCD_kerat->NFKB1_kerat->EDN1_kerat->EDNRB_melan->ADCY4_melan->cAMP_melan->PRKACA_melan->CREB1_melan->MITF_melan->MLANA->Melanosome_biogenesis	NO PATH	FAS_kerat->FAS:FADD_kerat->CASP8_kerat->CASP3_kerat->PRKCD_kerat->NFKB1_kerat->KITLG_kerat->KIT_melan->PIK3CA_melan->PDPK1_melan->AKT1_melan->CREB1_melan->MITF_melan->MLANA->Melanosome_biogenesis	FAS_kerat->FAS:FADD_kerat->CASP8_kerat->CASP3_kerat->PRKCD_kerat->NFKB1_kerat->KITLG_kerat->KIT_melan->PIK3CA_melan->PDPK1_melan->AKT1_melan->CTNNB1_melan->CTNNB1:LEF1_melan->MITF_melan->OCA2->Melanosome_biogenesis	FAS_kerat->FAS:FADD_kerat->CASP8_kerat->CASP3_kerat->PRKCD_kerat->NFKB1_kerat->NOS2_kerat->Nitric_oxide_kerat->GUCY1A2_melan->cGMP_melan->PRKG1_melan->CREB1_melan->MITF_melan->MLANA->Melanosome_biogenesis	FAS_kerat->FAS:FADD_kerat->CASP8_kerat->CASP3_kerat->PRKCD_kerat->NFKB1_kerat->EDN1_kerat->EDNRB_melan->ADCY4_melan->cAMP_melan->PRKACA_melan->CREB1_melan->MITF_melan->OCA2->Melanosome_biogenesis	FAS_kerat->FAS:FADD_kerat->CASP8_kerat->CASP3_kerat->PRKCD_kerat->NFKB1_kerat->KITLG_kerat->KIT_melan->PIK3CA_melan->PDPK1_melan->AKT1_melan->CREB1_melan->MITF_melan->OCA2->Melanosome_biogenesis	FAS_kerat->FAS:FADD_kerat->CASP8_kerat->CASP3_kerat->MAP3K1_kerat->MAP3K14_kerat->IKBKA_kerat->NFKB1_kerat->NOS2_kerat->Nitric_oxide_kerat->GUCY1A2_melan->cGMP_melan->PRKG1_melan->CREB1_melan->MITF_melan->MLANA->Melanosome_biogenesis	FAS_kerat->FAS:FADD_kerat->CASP8_kerat->CASP3_kerat->PRKCD_kerat->NFKB1_kerat->KITLG_kerat->KIT_melan->PIK3CA_melan->PDPK1_melan->AKT1_melan->CREB1_melan->MITF_melan->OCA2->Melanosome_biogenesis	FAS_kerat->FAS:FADD_kerat->CASP8_kerat->BID_kerat->CYCS_kerat->TFAP2A_kerat->SPTLC1_kerat->Ceramide_kerat->PRKCZ_kerat->NFKB1_kerat->NOS2_kerat->Nitric_oxide_kerat->GUCY1A2_melan->cGMP_melan->PRKG1_melan->CREB1_melan->MITF_melan->OCA2->Melanosome_biogenesis	FAS_kerat->FAS:FADD_kerat->CASP8_kerat->CASP3_kerat->PRKCD_kerat->NFKB1_kerat->NOS2_kerat->Nitric_oxide_kerat->GUCY1A2_melan->cGMP_melan->PRKG1_melan->CREB1_melan->MITF_melan->MLANA->Melanosome_biogenesis	FAS_kerat->FAS:FADD_kerat->CASP8_kerat->CASP3_kerat->PRKCD_kerat->NFKB1_kerat->NOS2_kerat->Nitric_oxide_kerat->GUCY1A2_melan->cGMP_melan->PRKG1_melan->CREB1_melan->MITF_melan->MLANA->Melanosome_biogenesis	FAS_kerat->FAS:FADD_kerat->CASP8_kerat->CASP3_kerat->PRKCD_kerat->NFKB1_kerat->KITLG_kerat->KIT_melan->PIK3CA_melan->PDPK1_melan->AKT1_melan->CREB1_melan->MITF_melan->OCA2->Melanosome_biogenesis	FAS_kerat->FAS:FADD_kerat->CASP8_kerat->CASP3_kerat->PRKCD_kerat->NFKB1_kerat->KITLG_kerat->KIT_melan->PIK3CA_melan->PDPK1_melan->AKT1_melan->CREB1_melan->MITF_melan->MLANA->Melanosome_biogenesis	FAS_kerat->FAS:FADD_kerat->CASP8_kerat->CASP3_kerat->PRKCD_kerat->NFKB1_kerat->NOS2_kerat->Nitric_oxide_kerat->GUCY1A2_melan->cGMP_melan->PRKG1_melan->CREB1_melan->MITF_melan->OCA2->Melanosome_biogenesis	FAS_kerat->FAS:FADD_kerat->CASP8_kerat->CASP3_kerat->PRKCD_kerat->NFKB1_kerat->KITLG_kerat->KIT_melan->PIK3CA_melan->PDPK1_melan->AKT1_melan->CREB1_melan->MITF_melan->OCA2->Melanosome_biogenesis	FAS_kerat->FAS:FADD_kerat->CASP8_kerat->CASP3_kerat->PRKCD_kerat->NFKB1_kerat->KITLG_kerat->KIT_melan->PIK3CA_melan->PDPK1_melan->AKT1_melan->CREB1_melan->MITF_melan->OCA2->Melanosome_biogenesis	FAS_kerat->FAS:FADD_kerat->CASP8_kerat->CASP3_kerat->PRKCD_kerat->NFKB1_kerat->KITLG_kerat->KIT_melan->PIK3CA_melan->PDPK1_melan->AKT1_melan->CREB1_melan->MITF_melan->MLANA->Melanosome_biogenesis	FAS_kerat->FAS:FADD_kerat->CASP8_kerat->CASP3_kerat->PRKCD_kerat->NFKB1_kerat->KITLG_kerat->KIT_melan->PIK3CA_melan->PDPK1_melan->AKT1_melan->CREB1_melan->MITF_melan->MLANA->Melanosome_biogenesis	FAS_kerat->FAS:FADD_kerat->CASP8_kerat->CASP3_kerat->PRKCD_kerat->NFKB1_kerat->NOS2_kerat->Nitric_oxide_kerat->GUCY1A2_melan->cGMP_melan->PRKG1_melan->CREB1_melan->MITF_melan->OCA2->Melanosome_biogenesis	FAS_kerat->FAS:FADD_kerat->CASP8_kerat->CASP3_kerat->PRKCD_kerat->NFKB1_kerat->EDN1_kerat->EDNRB_melan->ADCY4_melan->cAMP_melan->PRKACA_melan->CREB1_melan->MITF_melan->MLANA->Melanosome_biogenesis	FAS_kerat->FAS:FADD_kerat->CASP8_kerat->CASP3_kerat->PRKCD_kerat->NFKB1_kerat->KITLG_kerat->KIT_melan->PIK3CA_melan->PDPK1_melan->AKT1_melan->CREB1_melan->MITF_melan->MLANA->Melanosome_biogenesis	FAS_kerat->FAS:FADD_kerat->CASP8_kerat->CASP3_kerat->PRKCD_kerat->NFKB1_kerat->EDN1_kerat->EDNRB_melan->ADCY4_melan->cAMP_melan->PRKACA_melan->CREB1_melan->MITF_melan->MLANA->Melanosome_biogenesis	FAS_kerat->FAS:FADD_kerat->CASP8_kerat->CASP3_kerat->PRKCD_kerat->NFKB1_kerat->KITLG_kerat->KIT_melan->PIK3CA_melan->PDPK1_melan->AKT1_melan->CREB1_melan->MITF_melan->OCA2->Melanosome_biogenesis	FAS_kerat->FAS:FADD_kerat->CASP8_kerat->CASP3_kerat->PRKCD_kerat->NFKB1_kerat->EDN1_kerat->EDNRB_melan->ADCY4_melan->cAMP_melan->PRKACA_melan->CREB1_melan->MITF_melan->MLANA->Melanosome_biogenesis	FAS_kerat->FAS:FADD_kerat->CASP8_kerat->CASP3_kerat->PRKCD_kerat->NFKB1_kerat->EDN1_kerat->EDNRB_melan->ADCY4_melan->cAMP_melan->PRKACA_melan->CREB1_melan->MITF_melan->MLANA->Melanosome_biogenesis	FAS_kerat->FAS:FADD_kerat->CASP8_kerat->CASP3_kerat->PRKCD_kerat->NFKB1_kerat->NOS2_kerat->Nitric_oxide_kerat->GUCY1A2_melan->cGMP_melan->PRKG1_melan->CREB1_melan->MITF_melan->MLANA->Melanosome_biogenesis	NO PATH	FAS_kerat->FAS:FADD_kerat->CASP8_kerat->CASP3_kerat->PRKCD_kerat->NFKB1_kerat->KITLG_kerat->KIT_melan->PIK3CA_melan->PDPK1_melan->AKT1_melan->CREB1_melan->MITF_melan->OCA2->Melanosome_biogenesis	FAS_kerat->FAS:FADD_kerat->CASP8_kerat->CASP3_kerat->PRKCD_kerat->NFKB1_kerat->KITLG_kerat->KIT_melan->PIK3CA_melan->PDPK1_melan->AKT1_melan->CREB1_melan->MITF_melan->OCA2->Melanosome_biogenesis	FAS_kerat->FAS:FADD_kerat->CASP8_kerat->CASP3_kerat->PRKCD_kerat->NFKB1_kerat->KITLG_kerat->KIT_melan->PIK3CA_melan->PDPK1_melan->AKT1_melan->CREB1_melan->MITF_melan->OCA2->Melanosome_biogenesis	FAS_kerat->FAS:FADD_kerat->CASP8_kerat->CASP3_kerat->PRKCD_kerat->NFKB1_kerat->KITLG_kerat->KIT_melan->PIK3CA_melan->PDPK1_melan->AKT1_melan->CREB1_melan->MITF_melan->OCA2->Melanosome_biogenesis
FAS_kerat	Cell_survival_melan	FAS_kerat->FAS:FADD_kerat->CASP8_kerat->CASP3_kerat->PRKCD_kerat->NFKB1_kerat->CSF2_kerat->CSF2RA_melan->CSF2RA:JAK1_melan->STAT3_melan->BCL2L1_melan->Cell_survival_melan	NFKB1_kerat;CASP8_kerat	NO PATH	FAS_kerat->FAS:FADD_kerat->CASP8_kerat->CASP3_kerat->PRKCD_kerat->NFKB1_kerat->CSF2_kerat->CSF2RA_melan->CSF2RA:JAK1_melan->STAT3_melan->BCL2L1_melan->Cell_survival_melan	FAS_kerat->FAS:FADD_kerat->CASP8_kerat->CASP3_kerat->PRKCD_kerat->NFKB1_kerat->CSF2_kerat->CSF2RA_melan->CSF2RA:JAK1_melan->STAT3_melan->BCL2L1_melan->Cell_survival_melan	FAS_kerat->FAS:FADD_kerat->CASP8_kerat->CASP3_kerat->PRKCD_kerat->NFKB1_kerat->CSF2_kerat->CSF2RA_melan->CSF2RA:JAK1_melan->STAT3_melan->BCL2L1_melan->Cell_survival_melan	FAS_kerat->FAS:FADD_kerat->CASP8_kerat->CASP3_kerat->PRKCD_kerat->NFKB1_kerat->CSF2_kerat->CSF2RA_melan->CSF2RA:JAK1_melan->STAT3_melan->BCL2L1_melan->Cell_survival_melan	FAS_kerat->FAS:FADD_kerat->CASP8_kerat->CASP3_kerat->PRKCD_kerat->NFKB1_kerat->CSF2_kerat->CSF2RA_melan->CSF2RA:JAK1_melan->STAT3_melan->BCL2L1_melan->Cell_survival_melan	FAS_kerat->FAS:FADD_kerat->CASP8_kerat->CASP3_kerat->PRKCD_kerat->NFKB1_kerat->CSF2_kerat->CSF2RA_melan->CSF2RA:JAK1_melan->STAT3_melan->BCL2L1_melan->Cell_survival_melan	FAS_kerat->FAS:FADD_kerat->CASP8_kerat->CASP3_kerat->PRKCD_kerat->NFKB1_kerat->CSF2_kerat->CSF2RA_melan->CSF2RA:JAK1_melan->STAT3_melan->BCL2L1_melan->Cell_survival_melan	FAS_kerat->FAS:FADD_kerat->CASP8_kerat->CASP3_kerat->MAP3K1_kerat->MAP3K14_kerat->IKBKA_kerat->NFKB1_kerat->CSF2_kerat->CSF2RA_melan->CSF2RA:JAK1_melan->STAT3_melan->BCL2L1_melan->Cell_survival_melan	FAS_kerat->FAS:FADD_kerat->CASP8_kerat->CASP3_kerat->PRKCD_kerat->NFKB1_kerat->CSF2_kerat->CSF2RA_melan->CSF2RA:JAK1_melan->STAT3_melan->BCL2L1_melan->Cell_survival_melan	FAS_kerat->FAS:FADD_kerat->CASP8_kerat->BID_kerat->CYCS_kerat->TFAP2A_kerat->SPTLC1_kerat->Ceramide_kerat->PRKCZ_kerat->NFKB1_kerat->CSF2_kerat->CSF2RA_melan->CSF2RA:JAK1_melan->STAT3_melan->BCL2L1_melan->Cell_survival_melan	FAS_kerat->FAS:FADD_kerat->CASP8_kerat->CASP3_kerat->PRKCD_kerat->NFKB1_kerat->CSF2_kerat->CSF2RA_melan->CSF2RA:JAK1_melan->STAT3_melan->BCL2L1_melan->Cell_survival_melan	FAS_kerat->FAS:FADD_kerat->CASP8_kerat->CASP3_kerat->PRKCD_kerat->NFKB1_kerat->CSF2_kerat->CSF2RA_melan->CSF2RA:JAK1_melan->STAT3_melan->BCL2L1_melan->Cell_survival_melan	FAS_kerat->FAS:FADD_kerat->CASP8_kerat->CASP3_kerat->PRKCD_kerat->NFKB1_kerat->CSF2_kerat->CSF2RA_melan->CSF2RA:JAK1_melan->STAT3_melan->BCL2L1_melan->Cell_survival_melan	FAS_kerat->FAS:FADD_kerat->CASP8_kerat->CASP3_kerat->PRKCD_kerat->NFKB1_kerat->CSF2_kerat->CSF2RA_melan->CSF2RA:JAK1_melan->STAT3_melan->BCL2L1_melan->Cell_survival_melan	FAS_kerat->FAS:FADD_kerat->CASP8_kerat->CASP3_kerat->PRKCD_kerat->NFKB1_kerat->CSF2_kerat->CSF2RA_melan->CSF2RA:JAK1_melan->STAT3_melan->BCL2L1_melan->Cell_survival_melan	FAS_kerat->FAS:FADD_kerat->CASP8_kerat->CASP3_kerat->PRKCD_kerat->NFKB1_kerat->CSF2_kerat->CSF2RA_melan->CSF2RA:JAK1_melan->STAT3_melan->BCL2L1_melan->Cell_survival_melan	FAS_kerat->FAS:FADD_kerat->CASP8_kerat->CASP3_kerat->PRKCD_kerat->NFKB1_kerat->CSF2_kerat->CSF2RA_melan->CSF2RA:JAK1_melan->STAT3_melan->BCL2L1_melan->Cell_survival_melan	FAS_kerat->FAS:FADD_kerat->CASP8_kerat->CASP3_kerat->PRKCD_kerat->NFKB1_kerat->CSF2_kerat->CSF2RA_melan->CSF2RA:JAK1_melan->STAT3_melan->BCL2L1_melan->Cell_survival_melan	FAS_kerat->FAS:FADD_kerat->CASP8_kerat->CASP3_kerat->PRKCD_kerat->NFKB1_kerat->CSF2_kerat->CSF2RA_melan->CSF2RA:JAK1_melan->STAT3_melan->BCL2L1_melan->Cell_survival_melan	FAS_kerat->FAS:FADD_kerat->CASP8_kerat->CASP3_kerat->PRKCD_kerat->NFKB1_kerat->CSF2_kerat->CSF2RA_melan->CSF2RA:JAK1_melan->STAT3_melan->BCL2L1_melan->Cell_survival_melan	FAS_kerat->FAS:FADD_kerat->CASP8_kerat->CASP3_kerat->PRKCD_kerat->NFKB1_kerat->CSF2_kerat->CSF2RA_melan->CSF2RA:JAK1_melan->STAT3_melan->BCL2L1_melan->Cell_survival_melan	FAS_kerat->FAS:FADD_kerat->CASP8_kerat->CASP3_kerat->PRKCD_kerat->NFKB1_kerat->CSF2_kerat->CSF2RA_melan->CSF2RA:JAK1_melan->STAT3_melan->BCL2L1_melan->Cell_survival_melan	FAS_kerat->FAS:FADD_kerat->CASP8_kerat->CASP3_kerat->PRKCD_kerat->NFKB1_kerat->CSF2_kerat->CSF2RA_melan->CSF2RA:JAK1_melan->STAT3_melan->BCL2L1_melan->Cell_survival_melan	FAS_kerat->FAS:FADD_kerat->CASP8_kerat->CASP3_kerat->PRKCD_kerat->NFKB1_kerat->CSF2_kerat->CSF2RA_melan->CSF2RA:JAK1_melan->STAT3_melan->BCL2L1_melan->Cell_survival_melan	FAS_kerat->FAS:FADD_kerat->CASP8_kerat->CASP3_kerat->PRKCD_kerat->NFKB1_kerat->CSF2_kerat->CSF2RA_melan->CSF2RA:JAK1_melan->STAT3_melan->BCL2L1_melan->Cell_survival_melan	FAS_kerat->FAS:FADD_kerat->CASP8_kerat->CASP3_kerat->PRKCD_kerat->NFKB1_kerat->CSF2_kerat->CSF2RA_melan->CSF2RA:JAK1_melan->STAT3_melan->BCL2L1_melan->Cell_survival_melan	FAS_kerat->FAS:FADD_kerat->CASP8_kerat->CASP3_kerat->PRKCD_kerat->NFKB1_kerat->CSF2_kerat->CSF2RA_melan->CSF2RA:JAK1_melan->STAT3_melan->BCL2L1_melan->Cell_survival_melan	NO PATH	FAS_kerat->FAS:FADD_kerat->CASP8_kerat->CASP3_kerat->PRKCD_kerat->NFKB1_kerat->CSF2_kerat->CSF2RA_melan->CSF2RA:JAK1_melan->STAT3_melan->BCL2L1_melan->Cell_survival_melan	FAS_kerat->FAS:FADD_kerat->CASP8_kerat->CASP3_kerat->PRKCD_kerat->NFKB1_kerat->CSF2_kerat->CSF2RA_melan->CSF2RA:JAK1_melan->STAT3_melan->BCL2L1_melan->Cell_survival_melan	FAS_kerat->FAS:FADD_kerat->CASP8_kerat->CASP3_kerat->PRKCD_kerat->NFKB1_kerat->CSF2_kerat->CSF2RA_melan->CSF2RA:JAK1_melan->STAT3_melan->BCL2L1_melan->Cell_survival_melan	FAS_kerat->FAS:FADD_kerat->CASP8_kerat->CASP3_kerat->PRKCD_kerat->NFKB1_kerat->CSF2_kerat->CSF2RA_melan->CSF2RA:JAK1_melan->STAT3_melan->BCL2L1_melan->Cell_survival_melan
[truncated: 85 more rows]
